# Supplementary material for: Impact of IBD-Associated Dysbiosis on Bacterial Quorum Sensing Mediated by Acyl-Homoserine Lactone in Human Gut Microbiota
Source: Int J Mol Sci. 2022 Dec 6;23(23):15404. doi: 10.3390/ijms232315404 (PMC9738069; doi:10.3390/ijms232315404)
Supplement: Supplementary file 1 [file ijms-23-15404-s001.zip]

Archive with 16 entries (16 files):
- Figure S1. ROC curves and species specificity.pdf
- File S1.Synthase genes nucleotide sequences.TXT
- File S2.Synthase genes protein sequences.TXT
- File S3.Receptor genes nucleotide sequences.TXT
- File S4.Receptor genes protein sequences.TXT
- File S5. HPLC-MS protocol.pdf
- File S6. Dysbiotic group samples list.txt
- Table S1.Patientí»s characteristics for HPLC-MSMS detection .pdf
- Table S2.IBDMDB patients metadata.xlsx
- Table S3. Microbiota composition analysis.pdf
- Table S4. Gene list summarised.pdf
- Table S5. LuxR homologous genes.xlsx
- Table S6. Blastn results.xlsx
- Table S7. AHL receptor analysis according to phenotype.pdf
- Table S8. AHL receptor analysis according to dysbiosis.pdf
- Table S9. Rarefied bacterial species.xlsx
