# Supplementary material for: Impact of IBD-Associated Dysbiosis on Bacterial Quorum Sensing Mediated by Acyl-Homoserine Lactone in Human Gut Microbiota
Source: Int J Mol Sci. 2022 Dec 6;23(23):15404. doi: 10.3390/ijms232315404 (PMC9738069; doi:10.3390/ijms232315404)
Supplement: Supplementary file 1 [file ijms-23-15404-s001.zip › File S1.Synthase genes nucleotide sequences.TXT]

>Aliivibrio_fischeri_AAP22376.1
ATGACTATAATGATAAAAAAATCGGATTTTTTGGCAATTCCATCGGAGGAGTATAAAGGTATTCTAAGTCTTCGTTATCAAGTGTTTAAGCAAAGACTTGAGTGGGACTTAGTTGTAGAAAATAACCTTGAATCAGATGAGTATGATAACTCAAATGCAGAATATATTTATGCTTGTGATGATACTGAAAATGTAAGTGGATGCTGGCGTTTATTACCTACAACAGGTGATTATATGCTGAAAAGTGTTTTTCCTGAATTGCTTGGTCAACAGAGTGCTCCCAAAGATCCTAATATAGTCGAATTAAGTCGTTTTGCTGTAGGTAAAAATAGCTCCAAGATAAATAACTCTGCTAGTGAAATTACAATGAAACAATTTGAAGCTATATATAAACACGCTGTTAGTCAAGGTATTACAGAATATGTAACAGTAACATCAACAGCAATAGAGCGATTTTTAAAGCGTATTAAAGTTCCTTGTCATCGTATTGGAGACAAAGAAATTCATGTATTAGGTGATACTAAATCGGTTGTATTGTCTATGCCTATTAATGAACAGTTTAAAAAAGCAGTCTTAAATTAA
>Aliivibrio_salmonicida_YP002265246.1
TTATATTAATACAGCCTTTTTAAATTGTTCATTAATCGGCATTGATAAAACGACCGATTTTGTTTCACCTAATAGATGTACTTGTTCATCGCCAATACGGTGACAAGGCACTTTAATTCGCTTTAAAAAACGCTCAATTGCTGTCGATGTAACTGTTACATATTCAGTAATTCCATGGCTTATTGCGTGTATATAGATCGCTTCAAAAAGCTTCATTGTGATTTCGCTTGCTGACTCATTCATTTTTGAACTATGTTTTCCAACAGCAAAACGACTTAATTCCACAACGCTAGGATCGTTTGGCGCAGCTTGATCACCAAGTAATTCAGGGAATACTGTTTTCAACATATAATCACCTGTCGTTGGTATTAAACGCCAGCATCCATTTACCTTTTCAGCATCATCACAAGCGTATATATATGCCGCTTCAGAGTTATCATATTGATCGGATTCAAGATCATTTTCTGAAAGTAAGTCCCATTGTAATCTTTGTTTAAACACTTGATAACGTAGACTAAGTATTCCATTGTATTCATGCATAGGAATAGTAGTAAACTCGGATTTTCTTATCATTATTGTCAT
>Vibrio_fischeri_YP206882.1
TTAATTTGATACAGCTTTTCTAAACTGATCATTAATAGGCATAGACAATACAACAGATCTAGTATTACCTAATAAATGAATCTCCTTATCACCAATGCGATGACAAGGAACTTTAATACGTTTCAGAAATCGCTCTATTGCTATTGATGTTACTGTTACATATTCTGTAATACCTTGACTAACTGCGTGTTTATATATAGCTTGAAACAATTTCATTGTTATTTCACTAGCAGAGTTATTTATTTTTGAGCTATTTTTTCCCACAGCAAAACGGCTTAATTCGACTATATTTGGATCTCTTGGGGCTACTTGATCTCCGAGCAATTCAGGAAAAACAGTTTTTAACATGTAATCACCCGTTGTAGGTAACAAACGCCAACAGCCATTTACCTCTTCCGCATCATCACAAGCATAAATATATTCTGCATTTGAGTTATCATATTCATCTGATTCAAGATTATCCTCACTTACCAAGTCCCACTCCAGTCTTCGTTTAAATACCTGATAACGAAGACTAAGAATACCTCTATACTCCTCTGATGGAATGCCCAAAAAGTCCGATTTTTTTATCAT
>Vibrio_fischeri_EHN68296.1
TTAATTTAAGACTGCTTTTTTAAACTGTTCATTAATAGGCATAGACAATACAACCGATTTAGTATCACCTAATACATGAATTTCTTTGTCTCCAATACGATGACAAGGAACTTTAATACGCTTTAAAAATCGTTCTATTGCTGTTGATGTTACTGTTACATATTCTGTAATACCTTGACTAACAGCGTGTTTATATATAGCTTCAAATAGTTTCATTGTAATTTCACTAGCAGAGTTATTTATCTTTGAGCTATTTTTACCTACAGCAAAACGACTTAATTCGACTATATTAGGATCTTTGGGAGCACTCTGTTGACCAAGCAATTCAGGAAAAACACTTTTCAGCATATAATCACCTGTTGTAGGTAATAAACGCCAGCATCCACTTACATTTTCAGTATCATCACAAGCATAAATATATTCTGCATTTGAGTTATCATACTCATCTGATTCAAGGTTATTTTCTACAACTAAGTCCCACTCAAGTCTTTGCTTAAACACTTGATAACGAAGACTTAGAATACCTTTATACTCCTCCGATGGAATTGCCAAAAAATCCGATTTTTTTATCATTATAGTCAT
>Aliivibrio_logei_AEK79977.1
ATGACAATAATGATAAGAAAATCCGAGTTTACTACTATTCCTATCCATGAATACAATGGAATACTTAGTCTACGTTATCAAGTGTTTAAACAAAGATTACAGTGGGACTTACTTTCAGAAAATGATCTTGAATCCGATCAATATGATAATTCTGAAGCGGCATATATATACGCTTGTGATGATGCAGAAAAGGTAAATGGATGCTGGCGTTTAATTCCAACGACAGGTGATTATATGTTGAAAACAGTATTCCCTGAATTACTTGGTGATCAAGCTGCGCCAAACGATCCTAGCGTTGTGGAATTAAGTCGTTTTGCTGTTGGAAAACATAGTTCCAAAATGAATGAGTCAGCAAGCGAAATCACAATGAAGCTTTTTGAGGCAATCTATATACACGCAATAAGCCATGGTATTACTGAATATGTAACAGTAACATCGACAGCAATTGAGCGTTTTTTAAAGCGAATTAAAGTGCCTTGTCACCGTATTGGCGATGAACAAGTACACCTATTAGGTGAAACAAAATCGGTTGTTTTATCAATGCCGATTAATGAACAATTTAAAAAGGCTGTATTAATATAA
>Aliivibrio_fischeri_AAD48474.1
ATGACTATAATGATAAAAAAATCGGATTTTTTGGCAATTCCATCGGAGGAGTATAAAGGTATTCTAAGTCTTCGTTATCAAGTGTTTAAGCAAAGACTTGAGTGGGACTTAGTTGTAGAAAATAACCTTGAATCAGATGAGTATGATAACTCAAATGCAGAATATATTTATGCTTGTGATGATACTGAAAATGTAAGTGGATGCTGGCGTTTATTACCTACAACAGGTGATTATATGCTGAAAAGTGTTTTTCCTGAATTGCTTGGTCAACAGAGTGCTCCCAAAGATCCTAATATAGTCGAATTAAGTCGTTTTGCTGTAGGTAAAAATAGCTCAAAGATAAATAACTCTGCTAGTGAAATTACAATGAAACTATTTGAAGCTATATATAAACACGCTGTTAGTCAAGGTATTACAGAATATGTAACAGTAACATCAACAGCAATAGAGCGATTTTTAAAGCGTATTAAAGTTCCTTGTCATCGTATTGGAGACAAAGAAATTCATGTATTAGGTGATACTAAATCGGTTGTATTGTCTATGCCTATTAATGAACAGTTTAAAAAAGCAGTCTTAAATTAA
>Aliivibrio_salmonicida_CAQ81711.1
TTATATTAATACAGCCTTTTTAAATTGTTCATTAATCGGCATTGATAAAACGACCGATTTTGTTTCACCTAATAGATGTACTTGTTCATCGCCAATACGGTGACAAGGCACTTTAATTCGCTTTAAAAAACGCTCAATTGCTGTCGATGTAACTGTTACATATTCAGTAATTCCATGGCTTATTGCGTGTATATAGATCGCTTCAAAAAGCTTCATTGTGATTTCGCTTGCTGACTCATTCATTTTTGAACTATGTTTTCCAACAGCAAAACGACTTAATTCCACAACGCTAGGATCGTTTGGCGCAGCTTGATCACCAAGTAATTCAGGGAATACTGTTTTCAACATATAATCACCTGTCGTTGGTATTAAACGCCAGCATCCATTTACCTTTTCAGCATCATCACAAGCGTATATATATGCCGCTTCAGAGTTATCATATTGATCGGATTCAAGATCATTTTCTGAAAGTAAGTCCCATTGTAATCTTTGTTTAAACACTTGATAACGTAGACTAAGTATTCCATTGTATTCATGCATAGGAATAGTAGTAAACTCGGATTTTCTTATCATTATTGTCAT
>Vibrio_fischeri_AAA27543.1
ATGGCTGTAATGATAAAAAAATCGGACTTTTTGGGCATTCCATCAGAGGAGTATAGAGGTATTCTTAGTCTTCGTTATCAGGTATTTAAACGAAGACTGGAGTGGGACTTGGTAAGTGAGGATAATCTTGAATCAGATGAATATGATAACTCAAATGCAGAATATATTTATGCTTGTGATGATGCGGAAGAGGTAAATGGCTGTTGGCGTTTGTTACCTACAACGGGTGATTACATGTTAAAAACTGTTTTTCCTGAATTGCTCGGAGATCAAGTAGCCCCAAGAGATCCAAATATAGTCGAATTAAGCCGTTTTGCTGTGGGAAAAAATAGCTCAAAAATAAATAACTCTGCTAGTGAAATAACAATGAAATTGTTTCAAGCTATATATAAACACGCAGTTAGTCAAGGTATTACAGAATATGTAACAGTAACATCAATAGCAATAGAGCGATTTCTGAAACGTATTAAAGTTCCTTGTCATCGCATTGGTGATAAGGAGATTCATTTATTAGGTAATACTAGATCTGTTGTATTGTCTATGCCTATTAATGATCAGTTTAGAAAAGCTGTATCAAATTAA
>Dinoroseobacter_shibae_ABV92061.1
ATGCAAACCACCACGCTTTCGTTCGAGAACCTTCACAACCATGGCGAGTTATTCGCAAATCTCTTTCGCGCGAGGCGACAGTCCTTCATTGTTCAGAACAAATGGGACCTGCCCGAGGCGATGGGGATGGAGTACGACCAGTACGACACGCCCGCGAGCCGCTGGGTCGCCGTGCACGAATTCGGCGAGGTTTATGCCGGTATCCGGCTGACGCCCACCACGGCGCGCTGCGGGATCTATACCTACATGATCCGGGACGCCCAGATGGGGCTGCTCGACACCATCCCGCAGGACCTGCTCTATGGGCCTGCGCCGGTGGATGAGAGCGTCTGGGAATCGAGCCGCGTCTTCGTCTCGCACACCACGCCGCAGAAGCTGCGCCGCCGGGTCCATGCCTGCCTGATCAGCGAGATGACCAAGGCCGCGCGGGAGCATGGCGCGTCCAGGGTGCTGGGGCTCGTCCCGGCGGTCTGGACCCGTTTCGCGGACCGGCTGGGCCTGGATATCGAGCCGGCCGGGCGGGTGATGGAGCTAGACGGGATCGACAACCAGTGCGTGTCGATCGACCTGACCCGCAAGCTGCACTAG
>Shewanella_hanedai_BAF40893.1
ATGCAAATTATCATAAAGAAATCAAACTTTATCACTATTCCAAAGAATGAATACCTTGGGTTGTTAAAGCTGCGCTATCAAGTATTTGTGCTAAGGTTGCAATGGGGGCTGGCTTCTGTAAATGGTCTGGAGTCAGATAACTATGACAATGTGGATGCTGCATATATATATGCTTGCGATGATACTGAAAAAATTTATGGTTGTTGGCGGTTACTGCCAACAACAGGAGATTATATGTTAAGAACAGTATTTTTAAAGTTGCTTGGTGACCAAGATATACCTAATGATCCTACTATTATTGAATTAAGTCGGTTTGCAGTTGAAAAGCAGAGTTCAACAATGAATGGAGTAAGCAGTGAGATAACAATGAAACTTTTTGAAGCAATATACATTCATGCAGTAAACCATGGAATAAAAGAATACGTTTCGGTGACATCTACAGCGATTGAGCGATTTCTAAAACGAATTAAAATCCCTTGTAATCGTATTGGTGATCAACAAGTTCATTTGTTGGGATGTACTAAGTCAGTTGTATTGTCAATGCCTATTAATGACGATTTTAAACATGCTGTCATGTGTTAA
>uncultured_bacterium_ACH69662.1
ATGCATCACCAGATTTTTACGAATTCCCTTGGGGAAATGTCGCCGCAGGACCAAGCAGGCATGTTTCGGCTGCGCTTTGAGACTTTCAGTGTTCGCCTCGGCTGGGAGGTCGAGACGACACCGGACGGGTTTGAGATCGACAAGTTCGATCGCATCCCCGAGGCCAACTACATCCTCGCGAAGTCGCCGGGCGAGTCGATCGACGCGTGCTGGCGCCTACTGCCCACTCTCGGTCCGAACATGCTCCGCGACGTGTTTCCGCAGCTCATGAACGAGGGTGACGAGGCTCCGGCCGCCGCCGACGTCTGGGAGCTGAGCCGCTTCGCGCTGGCCGCGCGACGTGAGTCAGCGGAGGGAGACAACCCGCAATACAGCTTCGGACCTCTGTCCATGGCACTTATGGCCGAAGCGGCACGCTTCGCCGCGCAACACGGCATCGTGCGCTACGTGACGGTCACGACCGCGGCGATCGAACGCATGTTGAATCGCCAAGGTTTGCACGTCCATCGACTGGGGCCCCCGCGCAAGATCGGCAACGTTTTGACCGTGGCGTGCGCCATTGAGGTCGATGCCCAAACCCTTGACGCGGTCGCACATGCCACCGCCGCCGAAGCGAAGGAGGAGGACGCAACGGCCTAG
>uncultured_proteobacterium_ACH69667.1
ATGCCACACAAAGTTGTTACACATTCGCTCAGGGAACTCGCCGACGCAGATCGGTTGGGCATGTTCACACTCCGGTACGACACGTTCTTCACCCGCTTGGGGTGGGACGTGGAAACGACTGACGATGGCCAGGAGATCGACCAGTACGACAGGGACGATCGCTCGAAATACATACTGGCAAAGTCTCCTCTGGGAGCCGTAGACGCCTGTTGGCGTCTACGGCCCACCCTTGGGACCAACATGCTGAGGGACGTGTTTCCGTGCCTTCTGCATGGCCTGCCGGCGCCCGAGGCCGCCGACGTGTGGGAATTGAGCCGGTTCGCCATAGCCACCGACCGGTTACCGGGGTCGGAGGATGCCAGCGACCATCAAATCGGATTCGGGCAGCTCTCGATCTCCCTCATGCAGGAGTCCGTCAGATTTGCTAGGGAAAACGGCATCGCCAGGTATGTGACCGTTACCACGGCAGCCATCGAACGGATGCTCAAACGCCAGGGCGTCAACATTCACCGCCTCGGCCCGCCCATGAGGATTGGCCAGGTGATGACCGTGGCATGCTTCATCGAGATCGATGATGTCACGGCCAAAGCACTCGGAATGTAG
>Vibrio_fischeri_YP002158590.1
TTAATTTAAGACTGCTTTTTTAAACTGTTCATTAATAGGCATAGACAATACAACCGATTTAGTATCACCTAATACATGAATTTCTTTGTCTCCAATACGATGACAAGGAACTTTAATACGCTTTAAAAATCGCTCTATTGCTGTTGATGTTACTGTTACATATTCTGTAATACCTTGACTAACAGCGTGTTTATATATAGCTTCAAATAGTTTCATTGTAATTTCACTAGCAGAGTTATTTATCTTTGAGCTATTTTTACCTACAGCAAAACGACTTAATTCGACTATATTAGGATCTTTGGGAGCACTCTGTTGACCAAGCAATTCAGGAAAAACACTTTTCAGCATATAATCACCTGTTGTAGGTAATAAACGCCAGCATCCACTTACATTTTCAGTATCATCACAAGCATAAATATATTCTGCATTTGAGTTATCATACTCATCTGATTCAAGGTTATTTTCTACAACTAAGTCCCACTCAAGTCTTTGCTTAAACACTTGATAACGAAGACTTAGAATACCTTTATACTCCTCCGATGGAATTGCCAAAAAATCCGATTTTTTTATCATTATAGTCAT
>Vibrio_fischeri_ACH64323.1
TTAATTTAAGACTGCTTTTTTAAACTGTTCATTAATAGGCATAGACAATACAACCGATTTAGTATCACCTAATACATGAATTTCTTTGTCTCCAATACGATGACAAGGAACTTTAATACGCTTTAAAAATCGCTCTATTGCTGTTGATGTTACTGTTACATATTCTGTAATACCTTGACTAACAGCGTGTTTATATATAGCTTCAAATAGTTTCATTGTAATTTCACTAGCAGAGTTATTTATCTTTGAGCTATTTTTACCTACAGCAAAACGACTTAATTCGACTATATTAGGATCTTTGGGAGCACTCTGTTGACCAAGCAATTCAGGAAAAACACTTTTCAGCATATAATCACCTGTTGTAGGTAATAAACGCCAGCATCCACTTACATTTTCAGTATCATCACAAGCATAAATATATTCTGCATTTGAGTTATCATACTCATCTGATTCAAGGTTATTTTCTACAACTAAGTCCCACTCAAGTCTTTGCTTAAACACTTGATAACGAAGACTTAGAATACCTTTATACTCCTCCGATGGAATTGCCAAAAAATCCGATTTTTTTATCATTATAGTCAT
>Pseudoalteromonas_citrea_ZP10271452.1
CTAATGAATTGAAAATACAGCACGCTTGAATTCATCATTTACGTTCATTTTAATAGCAACAGAATTAACTCCGCCTATATCCATACTTAGCCCGTCCCCTAATCTACTGGTCGGTACACCCAGTATCCTAAGGTAACGCTCTATTGCGCATGTTGTTACCATTACGTACTCTTCCACTCCTTGCTCAATTGCATGCAGGTATGCTTGCTGCAACACACTATATGTTACGTAGCGCTTTTCATTTGGATCAAATAAATGTTCACTTTTTTGCGTGGCAAAGCGACTAATTTCTAAAATCGATTTTGATTCTGGGGCCGCTTGATCTTTCAAAAGCTGAGGAAAAGTATCTTTTAGCATATACTTGTTAGTTGTTTTTAATATTCTTAAACAACCAATGAGCTCTCCTGAATTATCTTTAGCAGTAACAAATACAGGATCTAAATCATCATACTCATCTATTTCTTGCTCATTAATAACTGGTACGTCCCATTTTAATTGTTTGTGAAATACATTGTATCTCAGTTTGTGTATTTTGTTTTTTGTGTCTGTGTCTATTTTATTAATGTTGTATGTGTTTTTTATTATATTATCTAGCAT
>Vibrio_shilonii_ZP01865483.1
ATGCACACGCTAAGATATGATGTTTTTGTGCGTAGACTTCGTTGGTCTTTGAATACTGAAAATCAACTAGACATTGATGAATATGATCGACCGGATGCCAAATTCATTGTTATTGAATACCAGAACAAGGTCGTCGCGTGTTGGAGGCTTATACATGCCGATACACCTTACATGTTAAAGCACACTTTTCCTGAATTACTTCAGGGAGAATCATTTGACGACCATAATGTTATCGAGCTTTCAAGGTTTGCAGTCGATCGCGAGGTATCCAAACAAGCATCTCACATTAACTTTACTGAACTACTTTTCTATTTGGTTGTGCAATATGGTTTTGAGCAGGGCTTCACTACATTTATTACGCCAACAACCACAGGAATAGAAAGGATAATGCGCCACGTCGGTATCCCGAATCAACGCATAGGTGATGGAAAGATTAGAATGTTAGAGCATACGAAAAGTGTCGCTTTACGTGTCCCCATTAATGAAGCGTTACGAAATTGGTTTACCAACGCTTCCATAAACCAACATAGGCTCGATAGAGCCGGTTAG
>Reinekea_sp._ZP01113403.1
ATGAGTTTCACAATCGAACATTCAGATTACCGAACCATTCCAGCCCAAGCTTTTCAGGGGCTATTAAGTCTGCGCTACGAAGTCTTCAAAAAACGTCTCGGCTGGGAACTCGAAACCCAGGGAGATTTTGAACAGGATGATTACGACAATGAGCATGCAGAATATCTGTATGCCAAAGACGATGGTCAGCAGGTTATTGGCTGCTGGCGTCTGATCCCAACGACCGGTCGTTACATGCTGAAAGATACATTCCCCGTATTATTGGGTGATCAGGAAGCACCTTGCCACCCACGCATTGTCGAGTTGAGCCGTTTTGCCGTAAGCAAACGCACTTCGGCAAAAAATGCCAGCGTCAGCGAAGTGACGTTGAAACTGCTTCAGGCCGCCTACATTCACGCGGTCGAACATAACATCGATGAATACGTAACCGTAACCTCTACCGCCATTGAGCGCATGATGTCCCGAATCGGAATTCCGGTTGAACGCATCGGCGACCAGCAAGTGCATATGCTGGGTGACACCCGTTCGATTGTGTTGCGTATTCCGATCAACGCTCAGACTCGTAACGCACTTCTCAACTAA
>Vibrio_furnissii_EEX40539.1
ATGAGTATCTCAATCCACAGTTATCAATTCACTACCGTTCCAGCACACGACTACCTGGCGCTGCTTAAACTGCGCTTTAAGGTGTTCTCTGAACGTTTGCACTGGGAGCTGGAAACCCATGAAGGGTTAGAAAGCGACGAGTACGACATTCCAAGTGCCCATTACCTCTATGCAAAAGGGGATGAAGGGCACCTGATTGGCTGCTGGCGCATTTTGCCAACCACAGACAACTACATGCTCAAAGATACCTTTCCGGAGCTTCTGGGTGACGTACAGGCCCCGAAAGGCAAGCGTATCTATGAACTGAGTCGTTTTGCGGTCGACAAAGAGTTTTCGGCGCAATCCGGCGGGGTGAGTAACGTGACGATGAAGATGTTCCAATCGCTCTATCATCACGCGCAGCGTCAAGGCATTGAACGGTATGTGACCGTCACCTCGACTGGCGTAGAAAAGCTGATTAAGCGACTGGGCATTCCGTGTGAGCGGGTGGGGGACAAGCAGGTTCACATGCTGGGCGATACGCGCTCCGTAGCGCTGTTGATCCCCATGAACGACCACTATCGTGAGAGTGTGGGCGCTTGA
>Vibrio_shilonii_EDL55660.1
ATGCACACGCTAAGATATGATGTTTTTGTGCGTAGACTTCGTTGGTCTTTGAATACTGAAAATCAACTAGACATTGATGAATATGATCGACCGGATGCCAAATTCATTGTTATTGAATACCAGAACAAGGTCGTCGCGTGTTGGAGGCTTATACATGCCGATACACCTTACATGTTAAAGCACACTTTTCCTGAATTACTTCAGGGAGAATCATTTGACGACCATAATGTTATCGAGCTTTCAAGGTTTGCAGTCGATCGCGAGGTATCCAAACAAGCATCTCACATTAACTTTACTGAACTACTTTTCTATTTGGTTGTGCAATATGGTTTTGAGCAGGGCTTCACTACATTTATTACGCCAACAACCACAGGAATAGAAAGGATAATGCGCCACGTCGGTATCCCGAATCAACGCATAGGTGATGGAAAGATTAGAATGTTAGAGCATACGAAAAGTGTCGCTTTACGTGTCCCCATTAATGAAGCGTTACGAAATTGGTTTACCAACGCTTCCATAAACCAACATAGGCTCGATAGAGCCGGTTAG
>Reinekea_sp._EAR10679.1
ATGAGTTTCACAATCGAACATTCAGATTACCGAACCATTCCAGCCCAAGCTTTTCAGGGGCTATTAAGTCTGCGCTACGAAGTCTTCAAAAAACGTCTCGGCTGGGAACTCGAAACCCAGGGAGATTTTGAACAGGATGATTACGACAATGAGCATGCAGAATATCTGTATGCCAAAGACGATGGTCAGCAGGTTATTGGCTGCTGGCGTCTGATCCCAACGACCGGTCGTTACATGCTGAAAGATACATTCCCCGTATTATTGGGTGATCAGGAAGCACCTTGCCACCCACGCATTGTCGAGTTGAGCCGTTTTGCCGTAAGCAAACGCACTTCGGCAAAAAATGCCAGCGTCAGCGAAGTGACGTTGAAACTGCTTCAGGCCGCCTACATTCACGCGGTCGAACATAACATCGATGAATACGTAACCGTAACCTCTACCGCCATTGAGCGCATGATGTCCCGAATCGGAATTCCGGTTGAACGCATCGGCGACCAGCAAGTGCATATGCTGGGTGACACCCGTTCGATTGTGTTGCGTATTCCGATCAACGCTCAGACTCGTAACGCACTTCTCAACTAA
>uncultured_bacterium_BAM45374.1
TCAGTGAGTCGGCGCAGACTGGGATGCGGCAAAGCCAACTGCCTGTAACGTCTGGTGGTCTACTTCAATGACCAGGGCCACAGCCACGGCCACACCAATGCGCACGGAGGGTCCCATCCGGTAGACGTGCAGCCCCTGCTGACGCAGCATGCGTTCCATGGGCGGTGTGGTCACCGTGACATAGCGGGTGATGCCGCGCTCCACCGCAAAGCGGGCCGATTCCTTCATCAGGGCCATGGAAATCGGCCCAAACGCAGCGTTATCCGTGGCAGTCCGTGATGTGGCCACCGCGAAACGACTGAGCTCCCAGACGTCGGCGGCTTGGGGCGCCGGTTGGCCATGCAGGAGCTCAGGGAAGGTGTCCTTGAGCATGTAGGGGCCAGTCGAGGGTAGCAGGCGCCAACATGCGTCGACCGTTCCCCCCTCCCCTTTGCCCATGATGTACGTCACATCCGGCAGATCGTCGAAGTGATCGCGCTCCATGCCGTTGGTGACCTGCACCTCCCAGCCGAGCTTTTCGTGGAAAACCTCATACCGGAGCCGAAACATGGCCTCCAGATCGGTCAATGCAGTTTCTTCTGGTGCGAAAGTATTAACAATAAGGGACAT
>uncultured_bacterium_BAM45368.1
TCACGCCTCTGCGCCGACCAATCCCAACTTCTCGCTGTTAGCATATGAAGAGGTTCGCCCCGCAATCACTTCGCCCTGCAGCGTCTCGATAGAGGAGATCCATTTTAGGAACTGTGGCTTCTTGATTGCATTTTCCTCGTCAAATCGAACCATGTCGTACAGCGCTGCTACGGAACTGGCTCCAGCTGGCGGAAGTACCACTGGTTCTCCTATCATTTCACAAGGAAACCCGAGTGCTCGAAGCGCTCGAAAGAATCGATGCTCGACCTCAAGATAGTAGTACCGAATGTCGTTCTCAACCGCCCATTGGTAGACGCCTTTCAATAGTGCCAGCATCATCCTGGATGAGAGTCCTCTATCTCGGATATCAGGATCGACCGCAAGTCTGGTGATCTCCGCCGTATCTGGACCTTTTCTGATTTGGTAGCCACACGGGAGCAAGGCCCCGAACTCTTTTTCAAGCATAAATTGGCTGGAAGAGGGAAGGAGTCGCGCTACCCCAACCACTGCACCATCATCTCTAACCAGTCCAACGGTTGTCGCCCACAAATCGTATAAATCTATCTCTTGTCTATCCTCAGTTTCAGGAACCCACTTCAGTGACTCGGCAAACACTTTATGCCGAAGTCGATAAGATTGAGCAAGCTGTCCACCGTGCAACGTCTTTACGACAAAGCCGTTTTCGCTGAACTCGACATCTTTAACCCTACGCAT
>Pseudoalteromonas_atlantica_ABG38892.1
ATGAGACAAATAAAAGTAATAGATAAAAACAATAATGAATTTGGACGTAATCCAGAGTTAATTAATGATATGTTCAAATTAAGATCTGAAGTCTTTAAAGGGCGATTAGGTTGGGATGTCGAATCTGATAAAGGCTTGGAAAAAGACTTTTTTGATAACCAGCAGCCAAGTTATATTGCTATGTTGAATGAGAGCGATGATATTGTTGGTGGATGGCGTGCAATACCAACAACAAAAAGTTATATGCTAAAAGATATATTCCCAGAGTTATTGAGAGGGGAGTTAGCACCTGAGGAAAAAAATATTTGGGAAATAAGTCGCTTTGCTATTAGTAAAAATAGAACAGGGAAATCTGCTCGAGTCGCAAGCGAAGATACAGCTGCTTTAGTAAGTTCATTTTATTCATTTGCGATTAAAAATGGCATTACAGATTATGTACTGGTAACCACCACGGCCTGTGAGCGAATTCTTCGGTATTTGGGCGTAAATATGCGCAGAATGGGAGATGGTCAGGCGATGCAAATTGGGGTAGAGAAATCTGTCGCCCTATGGGTTAAAGTGGACAACAATTTAAATATTAATCCTATTCATTAA
>Aliivibrio_fischeri_AAA27552.1
ATGACTATAATGATAAAAAAATCGGATTTTTTGGCAATTCCATCGGAGGAGTATAAAGGTATTCTAAGTCTTCGTTATCAAGTGTTTAAGCAAAGACTTGAGTGGGACTTAGTTGTAGAAAATAACCTTGAATCAGATGAGTATGATAACTCAAATGCAGAATATATTTATGCTTGTGATGATACTGAAAATGTAAGTGGATGCTGGCGTTTATTACCTACAACAGGTGATTATATGCTGAAAAGTGTTTTTCCTGAATTGCTTGGTCAACAGAGTGCTCCCAAAGATCCTAATATAGTCGAATTAAGTCGTTTTGCTGTAGGTAAAAATAGCTCCAAGATAAATAACTCTGCTAGTGAAATTACAATGAAACTATTTGAAGCTATATATAAACACGCTGTTAGTCAAGGTATTACAGAATATGTAACAGTAACATCAACAGCAATAGAGCGATTTTTAAAGCGTATTAAAGTTCCTTGTCATCGTATTGGAGACAAAGAAATTCATGTATTAGGTGATACTAAATCGGTTGTATTGTCTATGCCTATTAATGAACAGTTTAAAAAAGCAGTCTTAAATTAA
>Aeromonas_salmonicida_AAB70017.1
TTACTCGGTGACCAGTTCCCTGGCATCGGCATATTCGCCCTGCATGGGGTGGCCGACGGCACGGGCGAAACGTTCATCCAGATGAAAGCGGATTCCGACCCCGCGCACGGCGCCCAGATCCACGGCTTGACGGTGACCGAGTCGCTCTATGGGCAGGCCGAGACGGCGGAAGATACGTTCCACCGGCAGGCTGACCACGGCGACCAGTTCCCGGATCCCCTTCGCCCTGGCGAAGGCATAAACCTCGCGGAAGATGACGCAGGTCAGCTCGCTCACCCCGTTGCCCATGCGCGGCGCCCGGTTGGCGTCGATGGCTAGGCGAGTCAGTTCCCACACATCGCTGCTGCGTGGCGGCGCCTCACCGGCGAGAGCGGTGGGGAATATGCTGGGCAGCATGTAATCCTGGGCGCAACTGAGCAGACGGATGCAGCCACACAGGCCTTCTTCGTCCTCGATCAGCACCCAATGGGTGTCCGGGGTGTCGAAGCTGTCCTGCTCCAGACCACGGTGAGACTCCACATCCCAGCCGAGACGATCGGAGAAGACGCGATTACGGAAGCGATAAAGCTCGTTTTCTACCTCCCATCTGGGGTGTTCTTTTAATTTTCCTTTGAAAACAAGCAT
>Pseudomonas_sp._ADN06869.1
ATGCACATGGAAGAGCACACGCTGAGCGAGATGAGCGACGAGCTGAAATTGATGCTGGGCCGCTTTCGATACGAACAGTTCGTGGAAAAACTCGGGTGGCGCTTGCCAGCCCATCCCCATCCTGGCCTGTGTGAATGGGACCAATACGATACCGAACAGGCCCGCTACGTCCTGGCCATCAATCAACGGGGAGCCATCGTCGGCTGCTCGCGCCTGATCCCCAGCACCTTCCCTACCCTGCTTGAAGGCGTCTTCAGCCAGACCTGCTCCGGTACGCCACCACGGGATCCGGCTGTCTGGGAAATGACCCGTTTCACCACCAATGAACCTCAGCTGGCGATGCCGTTGTTCTGGAGAAGCCTCAGGATCGCCAGCCAGGCGGGAGCGGACAGCATCGTCGGGGTGGTCAACAGGACCATGGAGCGTTACTACCAGATCAACGGCGTGCATTACCAACGATTGGGCCCGCCCGCCGTGCACCAGAACGAGAAGATCATCGCCATCCAGCTCTCGGCGCACCGCGAGCACCATCGTCACGCCCTCGCATCTGCTACCTTCACCCGTAGCCTTCCACTGCAAGAGATCGCCTGA
>Pseudomonas_sp._ADN34748.1
ATGCGTATTTTTTCCGGAAATGGTAAAGCATTAGGCTCGCAGCTTAAGCAGGATATTGCTTCTTATCGTTATAAGGTATTTGTGGAAAAGCTCGGCTGGCCATTGGATTGCCCCGACCAATTGGAACTCGACGAGTTTGACCGGGATGACACTCTCTATCTCGCGGCCAAAGATGAAACAGGTGCTATTGTTGGCACCGCACGCCTGCTACCGACAACCCGCCCTTATCTATTATCGGAAGTCTTTCCCGACCTGCTGGGTTCAGATCAGCCGCCGTCCCAGACGCATGTCTGGGAGCTGTCCAGATTCGCCGCTGTATCGCTCGATAAAGACACCGACGCGATGAATGCCTACTCCTCAGCCAGTGCGATGTCGCTGCTGCTTGAAGCCTTCGAGTACGCCAGGTCCCTGGGGGCGCGCAAGCTACTGACGGTTTCACCCAGTGCAATTGCACGGCTGCTGATCAAGAGAAAGTTCAATATCCGGCAGCTTGGCCCCTCCAGAATCAGCGAGGGACTGAGCATCATGGCCCTGGAAATCGACCTGTGCGCGGCGCGCACGCATTAA
>Aeromonas_salmonicida_ADE09299.1
ATGCTTGTTTTCAAAGGAAAATTAAAAGAACACCCCAGATGGGAGGTAGAAAATGAGCTTTATCGCTTCCGTAATCGCGTCTTCTCCGATCGTCTCGGCTGGGATGTGGAGTCTCACCGTGGTCTGGAGCAGGACAGCTTCGACACCCCGGACACCCATTGGGTGCTGATCGAGGACGAAGAAGGCCTGTGTGGCTGCATCCGTCTGCTCAGTTGCGCCCAGGATTACATGCTGCCCAGCATATTCCCCACCGCTCTCGCCGGTGAGGCGCCGCCACGCAGCAGCGATGTGTGGGAACTGACTCGCCTAGCCATCGACGCCAACCGGGCGCCGCGCATGGGCAACGGGGTGAGCGAGCTGACCTGCGTCATCTTCCGCGAGGTTTATGCCTTCGCCAGGGCGAAGGGGATCCGGGAACTGGTCGCCGTGGTCAGCCTGCCGGTGGAGCGTATCTTCCGCCGTCTCGGCCTGCCCATAGAGCGACTCGGTCACCGTCAAGCCGTGGATCTGGGCGCCGTGCGCGGGGTCGGAATCCGCTTTCATCTGGATGAACGTTTCGCCCGTGCCGTCGGCCACCCCATGCAGGGCGAATATGCCGATGCCAGGGAACTGGTCACCGAGTAA
>uncultured_proteobacterium_ACH69672.1
ATGATTCTGATCATCAACGCGGAGAATCGCTCGCTGTTCGAGTCGGAGCTCATCGAAATGCATCGGCAGCGCAAGGCGGTTTTCGTGGATGGGTACGGTTGGAACGTGCCGGTGAGCGGCGGCATGGAAGTGGACGACTACGACGACGAGAGCACGACGTATCTCATCGCGAAGCCGGGCTCGAACGGTGCCGAAGTGATCGCCTCGGCGCGGCTGTTGCCAACGGTGCGAGCGCACTTGATGGCGGATTTGTTCGTAGCGGCGTGCGGCGGGAACGTGCCGAGTGGCCCTTCGATCTGGGAAGTCTCGCGATTCTGCGTGAGCCCTCGCGTCGACAGTCGACGCAGGCGCGTGGAGCTGCTGTGGGAGATGGCTTGCGGTGTGATGGAGACCGCACTGTTGTACGGAGTCGAGAAAGTTACGTTTGTCGCCAACGCGGCGTTGTTGCCGCTGGCTATGCAATGCGGATGGAGCGCTGTGCGATTGGGGCCCACGTTGCCCGACGGCGACGATGAGATGACCGCGGTTGCCGCGTCGATAACGCCGGAAGGATTGCGTGCTACGCGCAGCCGGCTGGGCATTCATGGGCCGGTGACTCGGTTCCCTTTACCGGCGGTAAAGATCGCCGCGTAA
>Vibrio_furnissii_ZP05878948.1
ATGAGTATCTCAATCCACAGTTATCAATTCACTACCGTTCCAGCACACGACTACCTGGCGCTGCTTAAACTGCGCTTTAAGGTGTTCTCTGAACGTTTGCACTGGGAGCTGGAAACCCATGAAGGGTTAGAAAGCGACGAGTACGACATTCCAAGTGCCCATTACCTCTATGCAAAAGGGGATGAAGGGCACCTGATTGGCTGCTGGCGCATTTTGCCAACCACAGACAACTACATGCTCAAAGATACCTTTCCGGAGCTTCTGGGTGACGTACAGGCCCCGAAAGGCAAGCGTATCTATGAACTGAGTCGTTTTGCGGTCGACAAAGAGTTTTCGGCGCAATCCGGCGGGGTGAGTAACGTGACGATGAAGATGTTCCAATCGCTCTATCATCACGCGCAGCGTCAAGGCATTGAACGGTATGTGACCGTCACCTCGACTGGCGTAGAAAAGCTGATTAAGCGACTGGGCATTCCGTGTGAGCGGGTGGGGGACAAGCAGGTTCACATGCTGGGCGATACGCGCTCCGTAGCGCTGTTGATCCCCATGAACGACCACTATCGTGAGAGTGTGGGCGCTTGA
>Vibrio_ordalii_ZP09363603.1
ATGACTATTTCAATTTATTCACATACCTTTCAAAGTGTTCCTCAAGCTGACTACATTTCACTGCTGAAGTTACGCTATAAAGTGTTTTCACAACGTTTACAGTGGGAGTTAGAAATCAATCAAGGTATGGAGACTGATGAGTACGACGTTCCAGAAGCGCATTATTTGTATGCCAAAGAAGCACAAGGTCACTTAATTGGGTGTTGGCGTATTTTGCCGACCACGTCGCGCTATATGCTTAAAGATACTTTTCCAGAATTACTTGGTGTGCAGCAGGCCCCTAAAGCAAAGGAGGTTTATGAGCTGAGTCGTTTTGCGGTCGATAAAGATCATTCCGCGCAATTGGGCGGCGTGAGTAATGTTACGCTGCAGATGTTTCAGTCGCTGTATCATCACGCTCAGCAAAATCACATCCATGCTTATGTCACTGTCACATCGGCCAGTGTGGAGAAATTGATTAAACGGATGGGGATCCCGTGCGAAAGACTTGGCGATAAAAAAGTACATCTTTTGGGAAGTACACGCTCGGTCGCTTTGCATATCCCAATGGATGAAGCATACCGTACAAGCGTTAATGCATAA
>Vibrio_anguillarum_YP004577681.1
TTATGCATTGACACTTGCACGATATGCTTCATTCATTGGAATATGCAAAGCGACAGAACGTGTACTTCCCAAAAGATGCACTTTTTTATCACCGAGTCTTTCGCATGGGATCCCCATCCGCTTAATCAATTTTTCCACACTGGCCGATGTGACCGTTACATAGGCATTGATGTGATATTGTTGGGCGTGATGATACAGCGACTGAAACATCTGCAGCGTAACATTACTCACGCCGCCCAATTGCGCCGAATGATCTTTATCGACCGCAAAACGACTCAGCTCATAAATCTCCTTTGCTTTGGGTGCTTGCTGCACACCGAGTAATTCCGAAAAAGTATCTTTAAGCATATAACGCGACGTCGTTGGCAAAATTCGCCAACACCCCACTAAATGACCCTGTTCCTCTTTGGCATACAAATAGTGTGCTTCTGGAACGTCGTACTCATCAGTCTCCATTCCTCGATTTGTTTTTAGCTCCCACTGCAAGCGTTGCGAAAAAACTTTATAGCGTAACTTCAGCAATGACACATAATCAGCTTGAGGGACACTTTGAAAGGTATGTGAATAAATTGAAATAGTCAT
>Pseudoalteromonas_atlantica_YP659946.1
ATGAGACAAATAAAAGTAATAGATAAAAACAATAATGAATTTGGACGTAATCCAGAGTTAATTAATGATATGTTCAAATTAAGATCTGAAGTCTTTAAAGGGCGATTAGGTTGGGATGTCGAATCTGATAAAGGCTTGGAAAAAGACTTTTTTGATAACCAGCAGCCAAGTTATATTGCTATGTTGAATGAGAGCGATGATATTGTTGGTGGATGGCGTGCAATACCAACAACAAAAAGTTATATGCTAAAAGATATATTCCCAGAGTTATTGAGAGGGGAGTTAGCACCTGAGGAAAAAAATATTTGGGAAATAAGTCGCTTTGCTATTAGTAAAAATAGAACAGGGAAATCTGCTCGAGTCGCAAGCGAAGATACAGCTGCTTTAGTAAGTTCATTTTATTCATTTGCGATTAAAAATGGCATTACAGATTATGTACTGGTAACCACCACGGCCTGTGAGCGAATTCTTCGGTATTTGGGCGTAAATATGCGCAGAATGGGAGATGGTCAGGCGATGCAAATTGGGGTAGAGAAATCTGTCGCCCTATGGGTTAAAGTGGACAACAATTTAAATATTAATCCTATTCATTAA
>Saccharophagus_degradans_YP528965.1
CTAGCATTGATACATGCGCTCACTCGCTTCAATATCTATCCATAACGCAACTGTACGCTCAACGCCAACCTGCATTACTTTACCCTCTCCCATACGGCGAACTGCCATACCACCGCGCTTAAGAATACGCTCACAGGCGAGGGTTGTAACTGTAACGTATTTTTTAATACCTTTCATTTTTGCAAACTGAATAAAGGTATCAAATAGATCCATTGTAATATCACTCATGTAAGCGCTACTCGCACCTTGACCTTTACGCACCGCGAATCGACTTATCTCCCATACATCCTCTTGCTCGGGTACATCTTCACCTTGTAGCAGTTCCTGAAAAACGGATTTAAGCATGTAGTCACCCTTGGTTGGTAAAGCTCGCCAACAGCCAACTACACCACCATCTTGGGGTTTAACGGCTATATGATAAGGGCCCAAATCGTCAAAGCGATCGCGTTCTTTGCCATCTGTAGAAGTTATATCCCATCCTAGGCGCTCAATAAAAGTTTCATGCCTAATACGGAAGATATCGTTGACTATTGATTGGTTATTAACGTTTTCTTGCGCAAACACTACTTGTTTCAT
>Aeromonas_salmonicida_YP001143471.1
TTACTCGGTGACCAGTTCCCTGGCATCGGCATATTCGCCCTGCATGGGGTGGCCGACGGCACGGGCGAAACGTTCATCCAGATGAAAGCGGATTCCGACCCCGCGCACGGCGCCCAGATCCACGGCTTGACGGTGACCGAGTCGCTCTATGGGCAGGCCGAGACGGCGGAAGATACGCTCCACCGGCAGGCTGACCACGGCGACCAGTTCCCGGATCCCCTTCGCCCTGGCGAAGGCATAAACCTCGCGGAAGATGACGCAGGTCAGCTCGCTCACCCCGTTGCCCATGCGCGGCGCCCGGTTGGCGTCGATGGCTAGGCGAGTCAGTTCCCACACATCGCTGCTGCGTGGCGGCGCCTCACCGGCGAGAGCGGTGGGGAATATGCTGGGCAGCATGTAATCCTGGGCGCAACTGAGCAGACGGATGCAGCCACACAGGCCTTCTTCGTCCTCGATCAGCACCCAATGGGTGTCCGGGGTGTCGAAGCTGTCCTGCTCCAGACCACGGTGAGACTCCACATCCCAGCCGAGACGATCGGAGAAGACGCGATTACGGAAGCGATAAAGCTCGTTTTCTACCTCCCATCTGGGGTGTTCTTTTAATTTTCCTTTGAAAACAAGCAT
>Aeromonas_hydrophila_YP855089.1
TTATTCGGTGACCAGTTCGCGCGCCTCGTCATAGGCACCCTGCAGGGGCTGGCCGACGGCACGGGCGAAACGCTCATCCAGATGGAAGCGGATCCCGACCCCGCGCACGGCGCCCAGATCCACCGCCTGGCGGTGACCGAGCCGTTCGATGGGCAGGCCGAGACGGCGGAAGATCCGCTCCACCGGCAGGCTGACCACGGCAACCAGCTCGCGGATCCCCTGCGCCTTGGCGAAGGCATAGACCTCGCGGAAGATGATGCAGGTCAGTTCGCTGATGCCGTTGCCGAGCCGGGGAGCCCGTTCGGCATCGATGGCGAGGCGGGTCAGCTCCCACACGTCGTTGCTGCGCGGCGGGGCTTCACCGGCGAGGGCGGTGGGGAAGATGCTGGGCAGCATGTAATCCTGGGCACAGCTGAGCAGACGGATGCAGCCGCACAGGCCTTCCTCGTCTTCGATCAGCACCCAGTGGGTATCAGGGGTATCGAAACTGTCCTGCTCCAGACCGCGGTGGGATTCCACATCCCAGCCGAGGCGATCGGAGAAGACGCGATTGCGAAAGCGATAAAGCTCGTTTTCTACCTCCCATCTGGGGTGTTCTTTTAATTTTCCTTTGAAAACAAGCAT
>Aeromonas_veronii_ZP11085678.1
ATGTTGGTTTTTAAAGGAAAATTGAGAGAACATCCACGAAACGCCGTAGAGAACGAACTCTATCGCTTTCGAAATCGCGTCTTTTCCGACCGGCTAGGCTGGGATGTCGAGTCTCATCGGGGCCTGGAGCGTGACAGCTTCGACACGCCAGACACCCATTGGGTGCTGATCGAGGACGAAAAAGGGCTGTGTGGCTGCATTCGTCTGCTCAACTGTGCCGATGCCTATATGCTGCCCACCATCTTCCCCACCGCCCTTGCCGGTGAAAGCGCGCCACGCACCCCCGATGTCTGGGAACTCACCCGTCTGGCTATCGATGCCCAGCGCGCACCGCGCATGAGCAATGGCGTCAGCGAACTCACTTGTGTCATCTTCCGCGAGGTCTATGCCTTCGCCCATGCCCACGGGATCCGGGAGCTGGTCGCCGTCGTCAGCCTGCCGGTGGAGCGCATCTTCCGCCGCCTCGGCCTGCCCATCGAGCGGCTCGGTAATCGTCAGGCGGTCGATCTGGGGGCGGTAAGGGGCGTAGGCATCCGCTTCCATCTGGATGAGCGCTTCGCGCAGGCGGTCTCCCAACCTCTGCTGGGCCATTATCAAACCAGCCATTATCCACCACAGCAACCGTCACCGGTGCTGGCAGTTCACTCATAA
>Thalassospira_profundimaris_ZP11123510.1
ATGATGCAACTCATCACGTCCGACCGGTACGGCGCGTTCGCCGATGATCTCGCCGAGATGTACCGCCTACGTTACCGCGTCTTCAAGCAGCGGCTCGACTGGGACGTCGAGGTCAGCGGCGACATGGAGATCGACACCTTCGACGCGCTCCACCCCGTCTATCTCCTGCAGCGTGGCGCCGGCGGCCGCGTCCAGGGCTGCGTGCGGCTGTTGCCGACGATTGGCCCGACCATGCTGACGGAGACCTTCGCCGCGCTGCTGGCCGGGGCGCCGGCGCCGTCGGACCCGGCCGTGTGGGAGAGCAGCCGCTTCGCGCTCGACGTCGAACGCGACGGCCCTGAAGGCGCGCATGGCGTCGCCCGGGCGACCTTCGAGCTCTTCGCGGGCATGATCGAGTTCGGGCTGTCCCGCGGCCTCTCCGACATCGTCACCGTCACCGACGTCGCCATGGAACGGATCCTGCGGCGCGCGGGCTGGCCCCTGCGGCGCATCGCGGCGCCACGGTCGTTCGCCGGCACGCGATCGGTCGCCGGCTATCTCGAGGTCTCCCCGGCCGGCCTCGCCAACGTGCGCGGCGACCTTACGGGCCCGGTGCTCTGGGCGCCGGTCGCGTCCGCCGCCGCGTGA
>Aeromonas_veronii_YP004391245.1
TTATGAGTGAACTGCCAGCACCGGTGACGGTTGCTGTGGTGGATAATGGCTGGTTTGATAATGGCCCAGCAGAGGTTGGGAGACCGCCTGCGCGAAGCGCTCATCCAGATGGAAGCGGATGCCTACGCCCCTTACCGCCCCCAGATCGACCGCCTGACGATGACCGAGCCGCTCGATGGGCAGGCCGAGGCGGCGGAAGATGCGCTCCACCGGCAGGCTGACGACGGCGACCAGCTCCCGGATCCCGTGGGCATGGGCGAAGGCATAGACCTCGCGGAAGATGACACAAGTGAGTTCGCTGACGCCATTGCTCATGCGCGGTGCGCGCTGGGCATCGATAGCCAGACGGGTGAGTTCCCAGACATCGGGGGTGCGTGGCGCGCTTTCACCGGCAAGGGCGGTGGGGAAGATGGTGGGCAGCATATAGGCATCGGCACAGTTGAGCAGACGAATACAGCCACACAGCCCTTGTTCGTCTTCGATCAGCAC
>Aeromonas_caviae_ZP08518814.1
TCAGATGACGGCGAGCAGAGCATCCCCCGCCGGCCGGTAATGGCCCTGCAGGGGGCGATGGACGGCGCGGTCGAAACGCTCGTCCAGGTGGAAGCGGATGCCGACTCCGCGCACGGCCCCCAGATCCACCGCCTGGCGATGGCCGAGGCGCTCGATGGGCAGGCCGAGGCGACGGAAGATGCGCTCCACCGGCAGGCTGACCACGGCCACCAGCTCGCGGATCCCCTGCTCCCTGGCGAAGGCCAGCACCTCGCGGAAGATGACGCAGGTGAGTTCGCTGATGCCGTTCTCCAGGCGAGGGGCCCGGTCGGCGTCGATGGCGAGGCGGGTCAGCTCCCACACGTCGTTGCCGCGCGGTGGGGCTTCGCCAGCGAGGGCGGTGGGGAAGATGCTGGGCAGCATGTAATCCTGGGCGCAGCTGAGCAGGCGGATGCAGCCGCACAGCCCCTGCTTGTCTTCAATCAGCACCCAGTGGGTGTCGGGCTTGTCGAAGTTGTCCCGCTCCAGGCCACGGCGGGATTCCACGTCCCAACCGAGTCGATCGGAGAAGACGCGGTTGCGAAATCGGTAGAGCTCGTTTTCGACCTCCCATCTGGGGTGTTCTTTCAA
>Pseudomonas_fluorescens_AAC18898.1
ATGCACATGGAAGAGCACGCGCTGAGCGCAATGGACGACGAGCTTAAACTCATGCTGGGTCGCTTTCGGCATGAACAATTCGTCGAAAAACTAGGGTGGCGATTACCTATTCCACCGCACCAGGCCGGTTATGAATGGGATCAATACGACACCGAGCACGCCCGCTACCTCCTGGCGTTCAACGAGCATCGTTCAATCGTCGGCTGCGCCCGGCTGATACCTACCACATTCCCTAATCTGCTGGAGGGTGTATTCAGCCATGCCTGCGCAGGCGCACCACCCAGGCATCCCGCCATTTGGGAAATGACACGCTTCACCACCCGCGAACCGCAACTGGCCATGCCTTTGTTCTGGAAAACCCTCAAGACCGCGAGCCTGGCGGGTGCCGATGCCATCGTCGGAATCGTCAACAGCACGATGGAACGCTATTACAAGATCAACGGGGTCAAGTACGAACGCCTGGGGTCGGTTATCGACCATCAGAACGAAAAAATCCTCGCCATCAAACTCTCGGCTCACCGCGAACACCACCGTGGCGCCCGCTTACCTTCAGGCTTCACGTCTGAGGCGTTATTGGAAGAGACTGCTTGA
>Pseudomonas_fluorescens_AAF61720.1
ATGATCACTGTGATTTCACGGCATGAAAGCCAGCTTTCGCCGGCGCTTCGTGACGACCTCGGCCGCTATCGCCACGCGGTCTTCATCGAGCAACTGGGCTGGCAACTGCCCTCTAGCAACCACCAGCCCGGACATGAGCTCGACCAGTTCGACCATGCCGACACCCGCTACACCCTGGCATTGGACAGCGAAGAGAAGATCCACGGCTGTGCCCGGCTGCTGCCGACCACCCAGCCTTATCTGCTGTCGGAGGTGTTTGGCTTTCTCTGCGACCGGCCCCTGCCGCGCCAGGACGATACCTGGGAAATCTCGCGCTTTGCCGCCTCGGCGCTGGAACACGGCAAGCTGCCAATGCGGGTGTTCTGGCACACCCTGCACACGGCCTGGACGCTGGGGGCGAATTCGGTGGTGGCGGTGACCACGCCGGCGCTGGAACGCTACTTCCTGCGCCATGGCGTGGCGCTGAGCCGGCTTGGCCAGCCGCAGCGGGTCAACCGCGACCATCTGCTGGCCCTGGATTTTCCGGCCTATCAGAAAAACGGCCGCGCCGCGCTTTATACGCAGTCGGCGGCCGTGGCTTCGCTCAATCAGGCATTTCTGCGCGGCAACCCACCGCCAACGCGCGGTGGGCCGCCGACGGGTCAGGCGCTCAGGGAGTAG
>Pseudomonas_fluorescens_AAF61718.1
CTAGGCGCTGATTCGCTGGGGTTCGCAGAGCGCTGTTTCGAGTGGGTTCAGGCGCTGCGGCCAGGTGTCGAGGCGGGTGGATGACAAGGGGCACTTGCGGGCGATGTTCGACAGCAGGCGCTGGCGATTGGCGTCACTGACCGGCATGTCCAGCAGCAGCACCTTTTCCCCCGGCGCGGCTTCGCCCACATCGAGTATTTCGTAGTGCCAGCCGGCATTGCGGACGATCCGTCCCATGGCATTGCTGACAACCGTGATGATCGATTCCAGGCCGCTGTGCGCGGCATGGTTGTGCATGCACAACAGCAACATTTCGGTCAGCGGCAGGTGGGCCAGGCCGAGTTGGCGCGAGCGCGTCTTGTCGACGAAGAAGCGGCTGGACTCGGCCATCAGTGCTTGCTTGGGCGGCTCGCAGCTGAAAAAACCGCGAAATGGCCCTTCGACCATGTAGGGATCCAGGGTGTTGATCAGGCGCAAACCGGCCAAGGGCACATTTTTCCAGGTGCCGACCAGGTAGGTGGTGCGCTCGTTGTCGTATTCATCGAACTCGATGTCATCTCTTACATTGACCTTCCAATTCAAACGATCGGCGAATACTTCTTTGCGCAGGCCATACAAATCGGCGACCCAGGCGTGGGGCGTCGGGCTATAGTCGAGCGCGTGAAATTCGATAGATTCCAT
>Rhodopseudomonas_palustris_YP004106954.1
CTAGGCGACGCGCAATACAGGCGCCCAGAGCACTGGCCCGGAAAGTCCGCCTGCCCCACGGAGTTTCGCGAGCGCCGCACTGGAGATATCCAGATATCCAGCGACGGCGAGAGTGTTCCCAATCTTAGAGGGAGCGCCGATTCGACGTAGCGGCCACCCAGCGCGCCGCAGGATCCTTTCCATTCGGGCGTCGGTAACGGTAACAATATCGCTCAGATGCCGCGAAAGCCCAAATTCCACCATGCCAGCAAACAACTCGTAGGTGGCACAAGCTATTCCGTGTTCTCCTTTTGGTGTGTCGAGTCTAGCGTCGATCGCAAAGCGGCTGCTTTCCCATATCTGCGGACTCATGGGCATCGGCTGACCATTCAGAAGCGCGGGAAATGTGTCGCGGAGCATCGTCGGTCCCTTGGTTGGAAGCAGGCGGACGCAGCCTTGTACCCGGCCGTCGTCCGAGAGTTGGGCGAGGTATGCCGGATGCAACGAGTCGAACTTGTCAACTTCCATGTCGCCGCTAATTTGAACGTCCCAGTCCATCCGGACCTTGAAGACGCGATGTCGTAGTTGGTGTATTGCAAAGAGCGTATGGGAGAATTCGCCGTACCAAGGCTCCGTGATGAGCTGAATCAT
>Aeromonas_aquariorum_ZP11387264.1
ATGCTTGTTTTCAAAGGAAAATTAAAAGAACACCCCAGATGGGAGGTAGAAAACGAGCTTTATCGCTTTCGCAATCGCGTCTTCTCCGATCGCCTCGGCTGGGATGTGGAATCTCACCGTGGTCTGGAGCAGGACAGTTTCGATACCCCGGACACCCATTGGGTTCTGATTGAAGACGACTCAGGCCTGTGCGGCTGCATCCGTCTGCTCAGTTGTGCCCAGGATTACATGCTGCCCAGCATCTTCCCCACCGCCCTCGCCGGCGAAGCCCCGCCACGCAGCAACGACGTGTGGGAACTGACCCGCCTCGCCATCGATGCCGAACGGGCGCCGCGCCTTGGCAACGGGGTCAGCGAGCTGACCTGCGTCATCTTCCGCGAGGTCTATGCCTTCGCCAGGGCGAAGGGGATCCGCGAGCTGGTTGCCGTGGTCAGCCTGCCGGTAGAGCGGATCTTCCGCCGCCTCGGCCTGCCCATCGAGCGGCTCGGTCACCGCCAGGCGGTGGATCTGGGCGCCGTGCGCGGGGTGGGGATTCGCTTCCATCTGGACGAGCGTTTCGCCCGTGCCATCGGTCAGCCCCTGCAGGGTGCCTATGACGAAGCCCGCGAGCTGGTCACCGAATAA
>Glaciecola_mesophila_ZP11339770.1
ATGAGACAAATTAAAGTAATAGATAAAAATAATTATGAATTTGGACGCAATCCAGAATTAATTAACGATATGTTTAAATTAAGATCTGAAGTTTTTAAAGGGCGATTAGGTTGGGATGTCGAGTCTGATAAAGGCTTGGAAAAAGACTTTTTTGATAACCAGCAGCCAAGTTATATTGCTATGTTAAATGAGAGTGATGATATTGTTGGCGGATGGCGTGCAATACCAACAACAAAAAGTTATATGCTAAAAGATATATTTCCAGAATTATTAAGAGGGGAATTAGCACCCGAAGAAAAAAACATATGGGAAATAAGTCGCTTTGCTATCAGTAAAAATAGAACAGGAAAATCAGCTCGTGTCGCAAGCGAAGATACAGCTGCCTTAGTAAGTTCATTTTATTCATTTGCGATTAAAAATGGCATTACAGATTATGTACTGGTAACTACGACGGCCTGTGAGCGAATTCTTCGATATTTGGGGGTAAATATGCGTAGAATGGGAGATGGTCAAGCGATGCAAATTGGTGTAGAGAAATCCGTTGCCCTATGGGTGAAAGTGGACAACAACCTAAATATTAATCCTATTCATTAA
>Vibrio_fischeri_ZP17662990.1
TTAATTTAAGACTGCTTTTTTAAACTGTTCATTAATAGGCATAGACAATACAACCGATTTAGTATCACCTAATACATGAATTTCTTTGTCTCCAATACGATGACAAGGAACTTTAATACGCTTTAAAAATCGTTCTATTGCTGTTGATGTTACTGTTACATATTCTGTAATACCTTGACTAACAGCGTGTTTATATATAGCTTCAAATAGTTTCATTGTAATTTCACTAGCAGAGTTATTTATCTTTGAGCTATTTTTACCTACAGCAAAACGACTTAATTCGACTATATTAGGATCTTTGGGAGCACTCTGTTGACCAAGCAATTCAGGAAAAACACTTTTCAGCATATAATCACCTGTTGTAGGTAATAAACGCCAGCATCCACTTACATTTTCAGTATCATCACAAGCATAAATATATTCTGCATTTGAGTTATCATACTCATCTGATTCAAGGTTATTTTCTACAACTAAGTCCCACTCAAGTCTTTGCTTAAACACTTGATAACGAAGACTTAGAATACCTTTATACTCCTCCGATGGAATTGCCAAAAAATCCGATTTTTTTATCATTATAGTCAT
>Acidovorax_citrulli_ABQ41882.1
TCAGAACTGCGCGCACGGAGCGCTTTGGAGGGGCGAAGCGTTTTCGTGGAGAAGGCCTGCCTGCGTCCGCGTGCGGCGGAGAACGGATTGCAGGGCCGTGTCGTCGAGCCGCAGTCGTACGGCCATGACGTGGACGCCGCCCATCAGGCGCAGGGGGCCGCAGCGCTCATAGGACCAGCCCATGCCCGTGACGATCTTGCGCGCGTGCGCCTCGCTCATCACCGCGAGCATCTGATCGATGCCGTGCTGCGTGCCGTACTCCAGGCAGCCGGCCACCAGTTCCGCCACGGTCTGTCCACGGCTGAGCGGATCCATGTCGGGATCCACGCCCATGCGGGTGGCTTCCCACACGCGGGGCGACGAGGGAATCGGGTGCGAGCCCATGAGTTCGGGCCACAGGCTCTGGATCATGTAGGGCTGCGTCGTGGGCAGCAGGCGCAGCATGCCCGCGATCCTGCTTTCGGCATGGCGCCGCACGAGATAGACGGCCTGCGGCGTGTCGAACTCATCGAATTCGAGCGGACCGTAGCACGGAAGCTCCCAGCCGGCATGCTCTACGAATACCCGGTGACGGAAGCGGTAGAGTGCCTCGGCACCGGGCGAGCCGGGGATGATGCCGGTCAGGGTTTCGATCAT
>Burkholderia_mallei_AAN01362.1
ATGCGAACTTTCGTTCATGGCGACGGGCGCCTGCCGAGCGACTTGGCGGCTGATCTGGGCCTTTATCGGCACGGAGTTTTCGTCGAGCAGCTCGGCTGGAAACTGCCGTCGGCAAGCGAAGGGTTCGAGCGGGATCAGTACGATCGCGACGATACCGTCTATGTGTTCGCCCGCGACGACGACGGGGAAATCTGCGGCTGCGCCCGGCTGCTGCCGACGACCCGCCCGTATCTGCTGAAGGAACTGTTCCCGACGCTGGTCGCGCAAGACATGCCGTTGCCGCAATCCGCCGCCGTCTGGGAATTGTCGCGCTTCGCCGCGAACGCCGAGGATCCGGCCGGGGGCGGCAACCCGGCCTGGGCGGTGCGGCCGATGCTCGCCGCCGTCGTCGAGTGCGCCGCGCGGCTTGGCGCGAAGCAACTGATCGGCGTGACGTTTCTGAGCATGGAGCGCCTGTTCCGCCGGATCGGCGTGCACGCGCACCGGGCGGGGCCCGCGCAGCAGATCGACGGGCGCATGGTCGTCGCGTGCTGGATCGACCTCGACGCGCAAACGCTCGCCGCGCTCGATCTCGACCCGCTGCTGTGCGCGCCGCCCGCCGAAGCCGCCTGA
>Sphingobium_japonicum_YP003546445.1
ATGTTGCACATCGTGAAAGAACCGTTCCGGCCGCTGCCGGACACCGTGTTGCGCGCCATGTTCGCGGCCCGCAAATCCGTCTTCGTCGATCTCCTCAAATGGCAGATTCCGGTTCTCGACGGCCGGTTCGAGGTCGACCAGTTTGACGATGAACATGCGCGCTACATCATCCTGTCCGAACCCGACGGCACCCATCTCGCCTCGGCGAGGCTGCTGCCGACCCAGCGCCCCCATATTCTCGACAGCTTCTACGCCAGATTATGTGACGCGCCACCGCCGCGCGGCGGGGACATTTTCGAGATCACCCGCTTCTGCCTCGACCGGAACCTGCGGGCGGCCGAACGGCGGGTGGTCCGCAACCGCCTGGTGACCGCGATCGCGGAGCATGCGCTGGAGAACCGCATCAGCCGCTACGTCGCCATCGCCGAGATGAACTGGTTCCAGCAGATCCTGGCCTTTGGCTGGCAATGCCGGCCATTGGGCGCGCCGCAATGGCATGAGGGCTCGCTGCTCGTCGCGTTGGAGATAGAGATGGGCGCGGACACGCTCGACCGGCTCGCTGAGGCCGGGATCTATGATCAGGCACCGATGGCAGCGTGA
>Sphingobium_japonicum_YP003543917.1
TCATGCTGCGGCGGGAAGATCGGCAAGGCCGACAGGGCGGAAAATGCCGCTCGCGCGCAGCTGCTCGCGCGTTCGGTCGTCCACATCGATTTGCAAGGCGACGAGACTTCGCCCTTGCTCGGACGTGGGAAGACCCAATGGTCGGCAAGTCCAGCCGAAACCCAGGATCTGCTGGAACCACGGCCACTCGGCGACCCCGGTGAAGCTGTGGATCTGGTTGGCGAGGGCATATTCGACGAGCGCGGTGACCAGCTGATTGCGCAGCTCGAGACGCTCCCGGGCGCGCAATTTTCGCGCAAGGCAAAAGCGGGTGATTTCCAGGATAGCACTGCCGCGCGGCGGCGCTTCCTCGCAAAGATCCGGGAAGATCGTGCCGAGAATATGCTCGTGCGTGGTCGGCAGAAGCCGTGCGGATGCCCGGTGTTCCCCGTCGTCCCCGGTAACAACGATGTAGACGGCGCGATCATTGTCGAACTGATCGATCTCGTAGCGACCGGCGATGACCGGAACGTCCCAGCGAAGAAGATCGACGAAGACCCGCTTGCGCTCCTCGAACATGGAGCGAAACAGGCGGTGTTCCATGGCTTGCGAAAAGCCGGTCCCGATGTGCAT
>Azospirillum_amazonense_ZP08869913.1
TCAGGCGGCGCGCGGGTCGGCGCCGGCGGTGGTCCGGGATGAGGGGCTGGTGGCGTAGGCCGGCACGTCCAGGGCGATGATCACGGCGTGGATGTCACCCTTGTGGCCTTGGCCGACATGGATGGGGGCGGTCTCCTCCGTCACCGGCAGGCCGCACAGGCGCACAAAGCGGCCGAAGGCTGGTTCCACCACCGCGATCAGGCGGTTGGCGGCGCGCGCCACGCCGAAGGCCCCGATGGCCTGCACCAGTACCTTGCCCACGTCGCGCCGGTTGGCCACGTCGGGGCAAATGACGAAGCGGCTGATTTCCCATACGTCCGGGGCGTGGGGGGCCGGTCTATCCCCCAGCAACATGGGAAAGTCGCGCTCCAGCAGATAGGGTTCGGTGGTGGGCAGCGCCCGCCAATAACCCACCATGCGGCCCCCCTGCAGGGCCGCGCAGTGCCAGGCCTTCCGGTCGAATCCGTCGAATTCCAGCAGATCGACCGAGGCCACGTCCCAGCCTAAGCCTTCACGAAAAACCCGGTGCCGCAACCGCCAGGCTTGGGCCAGCAGCTCCGGCGAGTCCGGGCCTGAGAAATTCACGACGCGCAACGATGACAT
>Azospirillum_amazonense_EGY00496.1
TCAGGCGGCGCGCGGGTCGGCGCCGGCGGTGGTCCGGGATGAGGGGCTGGTGGCGTAGGCCGGCACGTCCAGGGCGATGATCACGGCGTGGATGTCACCCTTGTGGCCTTGGCCGACATGGATGGGGGCGGTCTCCTCCGTCACCGGCAGGCCGCACAGGCGCACAAAGCGGCCGAAGGCTGGTTCCACCACCGCGATCAGGCGGTTGGCGGCGCGCGCCACGCCGAAGGCCCCGATGGCCTGCACCAGTACCTTGCCCACGTCGCGCCGGTTGGCCACGTCGGGGCAAATGACGAAGCGGCTGATTTCCCATACGTCCGGGGCGTGGGGGGCCGGTCTATCCCCCAGCAACATGGGAAAGTCGCGCTCCAGCAGATAGGGTTCGGTGGTGGGCAGCGCCCGCCAATAACCCACCATGCGGCCCCCCTGCAGGGCCGCGCAGTGCCAGGCCTTCCGGTCGAATCCGTCGAATTCCAGCAGATCGACCGAGGCCACGTCCCAGCCTAAGCCTTCACGAAAAACCCGGTGCCGCAACCGCCAGGCTTGGGCCAGCAGCTCCGGCGAGTCCGGGCCTGAGAAATTCACGACGCGCAACGATGACAT
>Sphingobium_japonicum_BAI97833.1
ATGTTGCACATCGTGAAAGAACCGTTCCGGCCGCTGCCGGACACCGTGTTGCGCGCCATGTTCGCGGCCCGCAAATCCGTCTTCGTCGATCTCCTCAAATGGCAGATTCCGGTTCTCGACGGCCGGTTCGAGGTCGACCAGTTTGACGATGAACATGCGCGCTACATCATCCTGTCCGAACCCGACGGCACCCATCTCGCCTCGGCGAGGCTGCTGCCGACCCAGCGCCCCCATATTCTCGACAGCTTCTACGCCAGATTATGTGACGCGCCACCGCCGCGCGGCGGGGACATTTTCGAGATCACCCGCTTCTGCCTCGACCGGAACCTGCGGGCGGCCGAACGGCGGGTGGTCCGCAACCGCCTGGTGACCGCGATCGCGGAGCATGCGCTGGAGAACCGCATCAGCCGCTACGTCGCCATCGCCGAGATGAACTGGTTCCAGCAGATCCTGGCCTTTGGCTGGCAATGCCGGCCATTGGGCGCGCCGCAATGGCATGAGGGCTCGCTGCTCGTCGCGTTGGAGATAGAGATGGGCGCGGACACGCTCGACCGGCTCGCTGAGGCCGGGATCTATGATCAGGCACCGATGGCAGCGTGA
>Sphingobium_japonicum_BAI95305.1
TCATGCTGCGGCGGGAAGATCGGCAAGGCCGACAGGGCGGAAAATGCCGCTCGCGCGCAGCTGCTCGCGCGTTCGGTCGTCCACATCGATTTGCAAGGCGACGAGACTTCGCCCTTGCTCGGACGTGGGAAGACCCAATGGTCGGCAAGTCCAGCCGAAACCCAGGATCTGCTGGAACCACGGCCACTCGGCGACCCCGGTGAAGCTGTGGATCTGGTTGGCGAGGGCATATTCGACGAGCGCGGTGACCAGCTGATTGCGCAGCTCGAGACGCTCCCGGGCGCGCAATTTTCGCGCAAGGCAAAAGCGGGTGATTTCCAGGATAGCACTGCCGCGCGGCGGCGCTTCCTCGCAAAGATCCGGGAAGATCGTGCCGAGAATATGCTCGTGCGTGGTCGGCAGAAGCCGTGCGGATGCCCGGTGTTCCCCGTCGTCCCCGGTAACAACGATGTAGACGGCGCGATCATTGTCGAACTGATCGATCTCGTAGCGACCGGCGATGACCGGAACGTCCCAGCGAAGAAGATCGACGAAGACCCGCTTGCGCTCCTCGAACATGGAGCGAAACAGGCGGTGTTCCATGGCTTGCGAAAAGCCGGTCCCGATGTGCAT
>Burkholderia_mallei_AAM82605.1
TCAGGCGGCTTCGGCGGGCGGCGCGCACAGCAGCGGGTCGAGATCGAGCGCGGCGAGCGTTTGCGCGTCGAGGTCGATCCAGCACGCGACGACCATGCGCCCGTCGATCTGCTGCGCGGGCCCCGCCCGGTGCGCGTGCACGCCGATCCGGCGGAACAGGCGCTCCATGCTCAGAAACGTCACGCCGATCAGTTGCTTCGCGCCAAGCCGCGCGGCGCACTCGACGACGGCGGCGAGCATCGGCCGCACCGCCCAGGCCGGGTTGCCGCCCCCGGCCGGATCCTCGGCGTTCGCGGCGAAGCGCGACAATTCCCAGACGGCGGCGGATTGCGGCAACGGCATGTCTTGCGCGACCAGCGTCGGGAACAGTTCCTTCAGCAGATACGGGCGGGTCGTCGGCAGCAGCCGGGCGCAGCCGCAGATTTCCCCGTCGTCGTCGCGGGCGAACACATAGACGGTATCGTCGCGATCGTACTGATCCCGCTCGAACCCTTCGCTTGCCGACGGCAGTTTCCAGCCGAGCTGCTCGACGAAAACTCCGTGCCGATAAAGGCCCAGATCAGCCGCCAAGTCGCTCGGCAGGCGCCCGTCGCCATGAACGAAAGTTCGCAT
>Serratia_plymuthica_ACE75884.1
CTAGGAGTTGAGCTTCAGCTCATCAGGCCCGTGATCCCTGACGCGGAAGGTTAACGGCCAGACATCGCGCACCGGGGTTAAGCCCGAGTGGGCCAAGCTGATGCGATCGATCAATATCTGCTGGTTACGATCGTCAACTGGCATGTAAATCAGGTAAATTCGCTGATTTTTCTCTGACTGTCCTTGCTCAATCACTGAAATTTCCCAACCGGATCTTTGGAAAATAATCAACATGGGATGGCTGATTATGGCATAAATTCCTTGGTAACCGTAATTTCTTGCATAATTTATCATGGATAAAAATAGTATTGAACTGATCGGTTTCTTTTGCAGTTGCATCGCTTGTACGCGCTCTTTATCGATAAAGAGTCTGCTGGCCTCAACGAAGTTACCTTCCGGTAGTTCTATTTTATTAAAATAGGATTTAAACGTGCCGGTGATCATGTTGGGATATTTTATTTCTATAAATCGCAGGCTGCAAACTACTATTTCTTTATATGTGCCAAAAAGATAGGTGGCATGTTCACTATCATACTCGTCAAACTCCATATTGTTTTCGCACTTCACAATCCAGTCGAGGCGATCCTTAAATGTTTTCTTCCTTAAAGAGAATAATTCTTTTGATCTGTTGTCCGACATTAAATTGTAATTCACATCAAAGATTTCTATCATTTCTACATCTTCCAT
>Pectobacterium_betavasculorum_AAB69645.1
ATGTTAGAGATATTTGATGTAAATCACACCTTGTTGTCGGAAACGAAATCAGAAGAGCTATTTACCCTCAGAAAAGAGACGTTTAAAGATCGACTGAATTGGGCCGTACAATGTACTGATGGAATGGAGTTTGATCAGTATGATAATAATAATACGACTTATCTTTTTGGTATAAAAGATAACACTGTCATTTGTAGTCTGAGATTTATCGAAACCAAATATCCTAACATGATTACTGGAACATTTTCTCCTTATTTCAAAGAGATCAATATTCCAGAAGGGAATTATCTGGAATCTACCCGTTTTTTTGTAGATAAATCACGTGCGAAAGAAATTCTCGGCAACGAATATCCTATTAGTTCGATGCTATTTCTTTCAATGATTAATTATTCAAGGGATAAAGGTTATGATGGAATATATACGATAGTTAGCCACCCTATGCTGACGATATTAAAGCGTTCTGGTTGGGGTATTAGTGTGGTTGAGCAAGGCTTGTCAGAGAAGAAAGAAAGGGTCTATTTAGTTTTTCTTCCTGTTGATGATCAGAATCAGGACGCTTTGGCTCGTCGTATTAACCGCAGCGGGACATTTATGAGCAATGATTTGAAACAGTGGCCGCTACGGTTACCTCCCGCTATTGTACAGGCTTAA
>Pectobacterium_carotovorum_ABV68877.1
ATGTTAGAAATATTCGATGTAAGTTACACACTATTGTCGGAAAAAAAATCGGAAGAATTGTTTACTCTCAGAAAAGAAACTTTCAAGGATCGGCTTAATTGGGCGGTAAAATGTATTAATGGAATGGAGTTCGATCAATACGATGACGATAACGCGACCTATCTTTTCGGCGTAGAGGATAATCAGGTTATTTGCAGCTCCCGGTTAATCGAAACAAAATATCCTAATATGATTACCGGCACATTTTTTTCCTATTTTGATAAAGTAGATATTCCCGAAGGGAATTATATTGAGTCGAGCCGATTTTTTGTAGATAAGGCTCGTTCGAAAACTATTTTAGGTAATACTTATCCCGTTAGTACTATGTTCTTTTTGGCAACGGTGAATTACTCTAGAAGTAAAGGGTATGATGGCGTTTACACAATCGTCAGCCATCCTATGCTCACAATATTAAAGCGATCTGGCTGGAAAATTTCTGTTGTTGAACAAGGGTTGTCAGAAAAGCAGGAAAGGGTTTATTTACTGTTTTTACCTGTCGACAAAGAAAGTCAGGATGTGTTAGTTCGTCGTATAAATAACAATCAAGAATTCGTTGAAAGTAAGCTACGAGAGTGGCCACTGTCTTTCGAGCCTATGACTGAACCGGTCGGATAA
>Burkholderia_ubonensis_ABV89898.1
GCCACGACCATCCGACCGTCGATCATCTTCGGCGGGCCGGCGCGGTGCGCGTGCACGCCGATGCGGCGGAACAGGCGTTCCATGCTGGCGAACGTCACGCCGATCAGCCGCTGCGCGCCGAGCTGCGCCGCGCACTCTACGACCGCCGCCAGCATCGGCCGCACGGCCCAGGCCGCGTTTTCCGCGCTGCCTTCGTCGCCGGTCGCCGCGAAGCGCGACAGCTCCCACACCGCGGCCGATTGCGGCAACGACATGTCCTCGGCGATCAGCTCCGCGAATAACGACTTCAGCAGGTACGGGCGCGTGGTCGGCAGCAGACGCGCGCATCCGCACATCTCGCCGCGGCCGTTCCGCGCGAATACATAGACGGTATCGTCGCGATCGAACTGGTCGCGCTCGAAACACTCGTTCGCCGACGGGAGTGACCACCCGAGCTGTTCGACGAACACTCGATGCCGGTAACGCCCGATATCCGCCGCGAGTTCGTGTGGTAACCGCCCTTCCTCGTGAACGAAGGTCCGCAT
>Rhizobium_etli_AAO43558.1
TTACGCTGCTTTACTGACGGAGCTGAGTTCGGATCGATAGTCGGAGGGTCGCAGACGTAGGAACATGCTGGCATTCACGGGCAGGATGCCAGCGACGGCCATCGTCACGCCGATCTTCTTGGGCTCGCCCAATCGCTGCAGCGGCCAACCGACGCGGGCGAGAATCCGCTCGAAGCGGAGATCGGTCACGGTGACGATGTCGGTGTAGCCATTCGACATGCACCATTCGATGATGCCTGCGAACATGGTCAGCGTCGCTTCATGCACTGAGCCGACTCCCCTGCCCTCTCCGAGGGAAGTGTCAATGCAGAAACGCGAACTCTCGATCATCGCGGCATGAGCATTGAGTTGGCCCTCGGGGAGCAGCGCCGGGAAAACGTCGGTCACCATAGTGGGGCCGAGTGCGGGAAGAAGCCTCGCGCACCCCGCCAGTTGGCCAGTCCCTGCGATGGCAAGAACGTAGGTCGGCCGAAGCGCGTCAAAATTATCCGACTCGCATCCCGCCGTAACGTCGACTTCCCAACCCAATCGAGCGGAGAAGACACGTGCGCGAAGCTGGTGGTGACTATGGAGGAGATGTGCCTCTTCGATCGTTCGAGGCGTTGAGAACGCGACAACTTGCAT
>Agrobacterium_fabrum_AAC82627.1
ATGCGGATACTCACAGTTTCGCCGGACCAATACGAACGGTATCGAAGCTTCCTCAAACAGATGCACCGCCTTCGCGCGACGGTGTTCGGTGGCCGTCTCGAATGGGACGTCTCCATCATCGCTGGGGAAGAGCGCGACCAATACGATAATTTCAAGCCGAGCTACCTTCTGGCGATTACTGACAGTGGGCGGGTCGCCGGATGCGTCAGACTTCTTCCGGCTTGCGGGCCTACGATGCTGGAGCAGACTTTTTCGCAACTCCTCGAAATGGGCTCGCTCGCAGCGCATTCCGGAATGGTAGAGAGCTCTCGCTTCTGCGTCGACACCTCCCTCGTCTCACGGAGAGATGCGAGCCAGCTGCACCTGGCGACTCTTACCTTATTCGCCGGTATCATTGAATGGTCGATGGCCAGCGGCTACACGGAGATCGTCACGGCGACCGATCTTCGTTTCGAGCGCATCCTGAAGCGTGCTGGATGGCCGATGCGCCGGCTTGGTGAACCCACCGCGATCGGCAACACCATTGCCATTGCCGGAAGACTGCCAGCCGATCGTGCCAGCTTCGAGCAGGTTTGCCCTCCGGGCTACTATTCTATCCCCCGGATCGACGTGGCAGCGATCAGGAGTGCCGCGTGA
>Burkholderia_vietnamiensis_ACP43466.1
ATGCTGACGTTATTGTCGGGAAGAAGCGCTGATTTGAATCGCGAAACGATGTATCAACTCGCAAAGTATCGGCATAAGGTCTTCATACAAGAACTCGGATGGACTTTGCCTACCGATAATGGCATCGAATTCGACAATTTCGATCACGCGGATACCCTTTACGTCATCGCCCGCGATCGCAACGGCGAAATCGTCGGTTGCGGCCGCTTGCTGCCGACCGACGAGCCTTATTTGCTCGGCGACGTGTTCCCGACCTTGATGGGCGACGCCGCGCTTCCCCATGCCCCCGACGTGTGGGAACTGTCCCGCTTCGCGATGAGCATGCCGCGCGGCGAGTCGTTGACCGCCGAAGAGTCGTGGCAAAACACGCGAGCCATGATGTCCGAAATCGTTCGCGTCGCGCACGCCCATGGCGCCAATCGCCTCATTGCGTTCTCCGTGCTCGGCAACGAACGGCTCCTGAAGCGCATGGGTGTCAATGTGCACCGCGCCGCACCGCCCCAGATGATCGAAGGCAAGCCGACCTTGCCGTTCTGGATCGAGATCGACGAACAGACGCGTGCGGCGCTGAACCTCGACGGGCTGGAGCGCGTCGGCGGCGTGCCGCCCAAGACGTTGCGCAGGCCGGATGCGTCGCGCGCGCTCGAGCAATCGGTATGA
>Burkholderia_vietnamiensis_ACP43465.1
ATGCGGACCTTCGTTCACGAGGAAGGGCGGCTGCCAAGCGAGCTTGCAGCGGAACTGGGGCGCTATCGGCGCCGTGTGTTCATCGAGCAACTCGGCTGGGCACTTCCGTCTGCAAACGAGCGTTTCGAGCACGATCAGTTCGACCGTGACGATACGGTCTACGTGTTCGCGAGGGACGCCGGCGGCGACGTGTGCGGCTGTGCGCGCCTGTTGCCGACCACGCGTCCGTATCTGCTGGAGTCGCTGTTCGCCGATCTCATCGCCGAAGACGTCGCCCTGCCGCAATCGGCGGCGGTCTGGGAGCTGTCGCGATTCGCGGCCACCGGCGACGAAGGCGGCGCGGGCAATGCCGACTGGGCCGTGCGGCCGATGCTGGCAGCCGTCGTCGAATGTGCTGCGCAGCTCGGCGCGCGGCAGCTGATCGGCGTGACGTTCGCGAGCATGGAGCGGCTGTTCCGCCGGATCGGCGTGCACGCGCACCGCGCCGGACCGCCGAAACAGGTGGATGGCCGTCTGGTGGTCGCATGTTGGATCGATATCGACCCGCAAACGTTTGCGGCACTTGGAATTACGCCGGGACGGGCTGCCCGGCAAGCTATCGCCGCCTGA
>Burkholderia_pyrrocinia_ABV89899.1
CACGCCACGACCAGACGCCCGTCCACCTGTTTCGGCGGGCCTGCGCGGTGCGCGTGTATGCCGATCCGGCGGAACAACCGCTCCATGCTCGCGAACGTCACGCCGATCAACTGCCGCGCGCCAAGCTGCGCCGCGCATTCGACGACGGCCGCGAGCATCGGGCGCACGGCCCATTCGCCATTGCCCGGCCCGCCGTCGTCGTCGGTCGCCGCAAACCTGGACAGCTCCCAGACGGCCGCCGATTGTGGCAGCGGCATGTCTTCGGCGATCAGGTCGGCGAACAGCGACTTCAGCAGGTACGGGCGCGTCGTGGGCAGCAGGCGCGCACATCCGCACATGTCGCCGCCGGCGTTTCGCGCGAACACGTAGACGGTATCGTCGCGATCGAACTGGTCGCGCTCGAAGCATTCGTTCGCCGACGGGAGCGCCCACCCGAGTTGTTCGACGAACACGCGGCGCCGATAACGCCCGAGATCCGCTGCAAGTTCGTGTGGTAACCGCCCTTCTTCGTGAACGAAGGTCCGCAT
>Burkholderia_vietnamiensis_ABS28973.1
CGGCATAAGGTCTTCATACAAGAACTCGGATGGACTTTGCCTACCGATAATGGCATCGAATTCGACAATTTCGATCACGCGGATACCCTTTACGTCATCGCCCGCGATCGCAACGGCGAAATCGTCGGTTGCGGCCGCTTGCTGCCGACCGACGAGCCTTATTTGCTCGGCGACGTGTTCCCGACCTTGATGGGCGACGCCGCGCTTCCCCATGCCCCCGACGTGTGGGAACTGTCCCGCTTCGCGATGAGCATGCCGCGCGGCGAGTCGTTGACCGCCGAAGAGTCGTGGCAAAACACGCGAGCCATGATGTCCGAAATCGTTCGCGTCGCGCACGCCCATGGCGCCAATCGCCTCATTGCGTTCTCCGTGCTCGGCAACGAACGGCTCCTGAAGCGCATGGGTGTCAATGTGCACCGCGCCGCACCGCCCCAGATGATCGAAGGCAAGCCGACCTTGCCGTTCGGGATCGAGACGAAMCGAACAGA
>Burkholderia_vietnamiensis_ABS28974.1
TCGCAAAGTTATGGCATAAGGTCTTCATACAAGAACTCGGATGGACTTTGCCTACCGATAATGGCATCGAATTCGACAATTTCGATCACGCGGATACCCTTTACGTCATCGCCCGCGATCGCAACGGCGAAATCGTCGGTTGCGGCCGCTTGCTGCCGACCGACGAGCCTTATTTGCTCGGCGACGTGTTCCCGACCTTGATGGGCGACGCCGCGCTTCCCCATGCCCCCGACGTGTGGGAACTGTCCCGCTTCGCGATGAGCATGCCGCGCGGCGAGTCGTTGACCGCCGAAGAGTCGTGGCAAAACACGCGAGCCATGATGTCCGAAATCGTTCGCGTCGCGCACGCCCATGGCGCCAATCGCCTCATTGCGTTCTCCGTGCTCGGCAACGAACGGCTCCTGAAGCGCATGGGTGTCAATGTGCACCGCGCCGCACCGCCCCAGATGATCGAAGGCAAGCCGACCTTGCCGTTCGGGATCGAGACGAANCGAACAGA
>Pseudomonas_corrugata_ABP88724.1
ATGAACTACTCCTCCTGCATTCATCACTTTTTCGGCGTATCTACCTGCATTGCATCTTACTCGAAAATCCCAACCCAAACGTTGCAACAGATACTTGCAATTCGGAAAACAGCCTTCATCGATAGAAAGAAATGGGACATTGCAAGTTATCAAGGCAGCGATTACGAACGGGATGAATATGACGATCCTGATGCAGTTTACATTTATGCTCAGACCCAAGGGCGGGTCTCCGGTTGTGTGCGTTTACGCGCCTCCAACAAACCAACCCTCATGAGCGGCGCTTTAAGTTTCATCCTTCCCGCCGACAACATCAGGCCTCACTCACACACTTGTTGGGAAGCTACCAGATTTGCACTTTCGGCAGATAAGACCTTAGCCGGAGAAGTCACCCAGGCCAACATAGACGCTCGCACGGCGGCACTTTTCCTGTCAATGATAAAGTTTGCCCAACTGCAAAATATAGACACCTATGAAATCGTCGTTGACACCATGATGGAGAAAATCCTCAAACGATCCGGGTGGACAGTCGACAGACACAACACCGCGCTGGGTTCAAAGGGAGAAACCATCATCTACGGCACACTCCCATGCACGCCTGACACTTACAACGAAGTGCTCAACAAGAATGCCGTCCAGACCATCACCGCCTACGAACAATTCTTTATGACCAACCGTTCGTCAGACATATCCCATCAACCCTTTGATATCGACCAAACACACATCGACCGAAATATTCCAGCAAGAAAACAGATGCACACTGAGTTGCATCTATAA
>Pectobacterium_carotovorum_AAR92118.1
ATGTTAGAGATATTTGATGTAAATCACACCTTGTTGTCAGAAACGAAATCAGAAGAGCTATTTACCCTCAGAAAAGAGACGTTTAAAGATCGACTGAATTGGGCCGTGCAATGTACTGATGGAATGGAATTTGATCAGTATGATAATAATAACACGACTTATCTTTTTGGCATCAAAGATAACACCGTTATCTGTAGTTTGAGATTTATTGAAACAAAATACCCTAACATGATTACCGGGACGTTTTTTCCTTACTTCAAGGAGATAAATATCCCTGAAGGTAATTATCTGGAATCGAGTCGGTTCTTTGTAGATAAATCACGAGCGAAAGATATTCTCGGTAATGAATACCCAATTAGTTCGATGTTGTTTCTTTCGATGATTAATTACTCAAGGGACAAAGGTTATGATGGAATATATACGATAGTGAGTCACCCTATGCTGACGATATTAAAACGCTCTGGCTGGGGAATTCGCGTGGTCGAACAAGGTTTATCAGAAAAGGAAGAAAGAGTCTATTTGGTTTTTCTTCCCGTTGATGATGAGAATCAGGAAGCGTTGGCTCGTCGTATTAACCGTAGCGGGACATTTATGAGCAATGAATTGAAGCAGTGGCCTCTAAGGGTACCTGCCGCTATTGCACAGGCTTGA
>Enterobacteriaceae_bacterium_AAQ67210.1
ATGTTAGAGATATTTGATGTAAATCACGCCTTGCTGTCAGAAACGAAATCAGAAGAGCTATTTACCCTCAGAAAAGAGACGTTTAAAGATCGACTGAATTGGGCTGTGAATTGTACTGATGGAATGGAATTCGATCAGTATGATAATAATAATACGACTTATCTTTTTGGCATAAAAGATAACACGGTTATTTGTAGTCTGAGATTTATCGAAACAAAATACCCTAACATGATTACCGGGACATTTTTCCCTTACTTCAAGGAGATCAATATCCCTGAAGGGAATTATCTGGAATCTAGTCGGTTCTTTGTGGATAAATCACGAGCAAAAGATATCCTCGGCAATGAATATCCAATTAGTTCTATGCTGTTTCTTTCAATGATTAATTACTCAAGGGATAAAGGTTATGATGGAATATATACGATAGTGAGTCACCCTATGCTAACGATATTAAAACGTTCTGGCTGGGGAATCCGCGTGGTCGAGCAAGGTTTATCAGAAAAGCAGGAAAGGGTGTATTTAGTTTTCCTTCCCGTTGATGATGAGAATCAGGAAGCGTTGGCGCGTCGTATTAACCGCAGTGGAACATTCATGGGCAACGAACTGAAGCAGTGGCCTCTACGAGTGCCTGCCGCTATTGTACAGGCTTAA
>Yersinia_pseudotuberculosis_AAC28704.2
TTAAGCCGATTCTGGCATAACGGGCAACGATATAGGCCATGTACTTAATACTGAACATGGATCCTGCAAACGCTGATTAACCTGTAAAAGCAGCCGTGCTTGATTGTCCCGATCTATCGGGAGATGCAGTAAGTATATCCTTTCTTTTTCGGTAATATGTGCTTCTTTAATCACCTCAACCTGCCAGCCTGATCGTTTAAGGATGGTCAACATTGCTCGGCTGACGATAGTATAAATACCTGTGTAGCCATTATGTCGGGAGTAATTAATAATCGATAAAAAGAATAAGTAGCTTATGGGGTAATGGTTACCAAAAAGCAACTTGGCACGGGTTTTATCAACGAAGAAACGGCTCGATTCTATATAGCCCCTCTTAGGTAATGCCACGTCATCGAAGAGTGCATTGAAGGTATGAGTGATCATATTAGGCAGGTGAAGTTCTATAAAACGCACACTGCAGATTAGTTGACCTTGGTAAATACCAAGGAGATAGCGTGTATCCGAATTATCATATTCATCAAACTCCATGCCGTTGCTGCAATTCACCTCCCAGTTAAGACGATCCTTAAACGTCTTTTTCCTTAATTTATACAGGTCCTCAGACCGTATATCGGTCAACTCGTCGTATCTGACATCGAAAATTTCTAACATTATCTTTCCCTGATATTTAATACTGCCAGTGTGCAT
>Burkholderia_ambifaria_AAK27305.1
TCAGGCGGCGATGGCTTGCCGGGCGGCCCGTCCCGGCTCGATTCCAAGTGCAGCAAACGTTTGCGGATCGATGTCGATCCAGCACGCGACAACCAGACGACCGTCCACCTGCTTCGGCGGCCCTGCCCGGTGCGCGTGCACGCCGATCCGGCGGAACAGCCGCTCCATGCTCGCGAACGTCACGCCGATCAGCTGCCGCGCGCCCAGCTGCGCCGCGCATTCGACGACCGCGGCGAGCATCGGGCGGACGGCCCACTCGGCATTGCCCGGACCGCCTTCGTCGCCGGTCGCCGCGAACCGCGACAGCTCCCAGACGGCAGCCGATTGCGGCAGCGGGACGCCTTCGGCGACCAGGTCGGCGAACAGCGACTTCAGCAGATACGGGCGGGTGGTCGGCAACAGGCGCGCACATCCGCACACGTCGCCGCCGGCGTTTCTCGCGAACACGTAGACGGTATCGTCGCGATCGAACTGATCGCGCTCGAAACTCTCGTTCGCCGACGGAAGCGCCCAACCGAGCTGTTCGACGAATACACGACGCCGATAGCGCCCTAAATCCGCTGCAAGTTCGTGCGGCAACCGCCCTTCCTCGTGAACGAAGGTTCGCAT
>Pseudomonas_corrugata_AAG28558.1
ATGAACTACTCTTCCTGTATTCATCATTTTTCCGGCGTATCTACCCGTATCGCAAGCTACTCGAAAATCCCGGCCCGAACGCTGCAACAGATACTATCCATTCGCAAAATCGCCTTCATCGACAGAAAGAAGTGGGACATCGAAAGTTATCAAGGTAGCGATTATGAGTGGGATGAATATGACGATCCTGATGCGGTCTACATTTATACCCACGTCAATGAACGGGTCACTGGCTGTGTGCGACTACGCCCTTCCAACAAACCGACCCTCATGAGTGGCGCCTTAAGTTTCATCCTCCCCACCGACAATACCAGACCTCGTTCGCATGATTGCTGGGAGGCCACTCGATTTGCACTTTCGACAGATAAAACTGCAGCGGGAGAACTTACCCAGGCCAACATAGACGTTCGCACGGCAGCTCTTTTTCTGTCAATGATAAAATTTGCACAACTACAAAATATAGAGACCTATGAAATTATCGTTGACACCCTGATGGAAAAAATCCTGAAACGTTCCGGATGGAGGCTTGACAGGCGCAATACAGCGCTGGGCTCCAAGGGAGAAACGATCATATACGGCACACTGCCATGCACCCTTGAAACTTATAAAGAAATACTCAGAAAAAACGCCATCCAGACAATTACCGCCTACGAACAATTTCTTATGGCCAACCGTTCGTCAGACATATCCCATAAACCCTTCGATATCGACCAAACCCTCACCGACCGAAACATTCCAGCAAAAAAACATATGCACACTGAGCTGCATCTATAA
>Pseudomonas_chlororaphis_AAF17493.1
ATGCACATGGAAGAGCACACACTGAACGGAATGAGCGACGAGTTGAAACTCATGCTCGGCCGTTTTCGGCACGAACAATTCGTCGAGAAACTCGGATGGCGGCTACCAGCCCATCCGAGCCAGCCAGGTTGTGAATGGGATCAATACGACACCGAACACGCCCGCTACCTCCTGGCGTTCAATGAAGACTGCGCCATCGTTGGCTGCGCCCGCCTGATTCCCACCACCTTCCCCAACCTGCTTGAAGGGGTGTTCGGCCATACCTGCGCCGGGGCGCCGCCCAAGCATCCAGCCATCTGGGAAATGACTCGTTTCACCACCCGCGAACCGCAATTGGCGATGCCGTTGTTCTGGAGAAGCCTGAAGACAGCCAGCCTGGCGGGCGCAGATGCCATCGTCGGGATCGTCAACAGCACCATGGAGCGCTATTACAAAATCAACGGCGTCCACTACGAACGACTGGGCCCGGTCACGGTGCACCAGAATGAGAAGATCCTCGCCATCAAACTCTCGGCTCACCGTGAACATCACCGCGGCGCAGCCGCACCGTCAGCCTTCATGTCCGACACATTATTGAAAGAGATAGCTTGA
>Burkholderia_cepacia_AAD12727.1
TCAGGCGGCGATAGCTTGCCGGGCGGCTTGCCCCGGCTCGATTCCTAGCGCAGCAAACGTTTGCGGATCGATGTCGATCCAGCACGCGACCACCAGACGCCCATCTACCTGCTTCGGCGGGCCTGCGCGGTGCGCGTGTATGCCGATCCGGCGGAACAGCCGCTCCATGCTCGCGAACGTCACGCCGATCAACTGCCGCGCCCCGAGCTGGGCCGCGCATTCGACGACGGCCGCGAGCATCGGCCGCACGGCCCATTCGGCGTTGCCCGGACCGCCTTCGTCGTCGGTCGCCGCGAATCGCGACAATTCCCAGACGGCGGCCGATTGCGGCAGCGGCATGTCTTCGGCGACCAGGTCGGCGAACAGCGACTTCAGCAGATACGGGCGCGTCGTCGGCAGCAGGCGCGCACATCCGCACATGTCGCCGTCGGCGTTTCGCGCGAACACGTAGACGGTATCGTCGCGATCGAACTGGTCACGCTCGAAACTTTCGTTCGCCGACGGGAGCGCCCAACCGAGCTGCTCGACGAACACGCGGCGCCGATAGCGCCCGAGATCCGCCGCGAGTTCGTGTGGCAACCGCCCTTCCTCGTGAACGAAGGTCTGCAT
>Yersinia_pseudotuberculosis_AAD40486.1
CTATTTAGTCATACTGGGCACAACAAGCGGCCAGCTTTCAAGTGTATGAGTATCAATATTGTGCACTCGTTGTATTTTCCTGATCAACTGCTGTTGGCTATTACTGTCAATGCTCAAGTGTAAAAGATAGATAACTTCATTTTTCTCCGATTCACCTTGATTAATAACAGTAATACCCCACCCAGAGCGTTTCAGTATTGTATACATACCTCTGCTAACAACAGTCAATATACCTTTGTATCCACAGTTTCTGGCGTAATTGACCATAGAGAGAAAAAGTATTGCACTGAGAGAACCATTATTACCTAATTTATCCCGAGCTAACGCTTTTTCGACAAAAAAGCGGCTCGACTCAATAAATCCATCAATAGGTAAATCCAGATCACGGAAGTAAGGAGCAAAAGGCCCCGTAATCATGGTTGGATACTGCATTTCAACAAAACGAACACTGCAAACGAGAGTATCGTCTATAGTGCCTAATAAGTAATTTGTATTCTCATCATCATATTGATCACTTTCCTTGCCATCAATACAGGTTACTTTCCAGTCCAAACGATCTTTAAATGTTATTTTTCTAAGTGTAAAGATCTCATCTAATTTATTCTCTGACATTCTGTCAAAGTTTACGTTAAATACTTTTAACAT
>Yersinia_ruckeri_AAC28701.1
ATGTTAGAAATTTTCGATGTCAGTTATGAAGAATTAATGGATATGAGGTCTGATGATCTTTACAGGTTAAGAAAGAAAACGTTTAAAGATCGGCTTCAATGGGCAGTGAACTGTAGTAATGACATGGAGTTTGATGAGTACGATAATCCTAACACACGATACCTACTCGGAATTTATGGAAATCAGCTTATTTGCAGTGTTCGTTTTATTGAACTTCACCGACCTAATATGATCACTCATACCTTTAACGCTCAGTTCGACGATATAATATTACCGGAAGGTAACTATATCGAATCGAGTCGTTTCTTTGTTGATAAATCTGGGGCAAAAACACTGTTAGGTAACCGCTATCCCATCAGTTATGTATTATTTCTTGCGGTGATCAATTATACCCGACATCACAAGCATACCGGCATTTATACTATTGTTAGCCGTGCCATGCTAACAATACTAAAGCGTTCCGGTTGGCAATTTGACGTCATTAAAGAAGCTTTTGTTAGCGAAAAAGAACGTATCTACCTGCTCCGTCTTCCGGTTGATAAACACAACCAGGCTCTGTTGGCATCGCAGGTTAATCAGGTTCTACAGGGTTCTGATTCAGCATTGCTGGCTTGGCCCATTTCGCTGCCCGTTATACCAGAACTGGTTTAA
>Rhizobium_leguminosarum_AAF89990.1
ATGTTCGTTATCATTCAGGCACATGAGTATCAGAAATACGCTGCCGTACTCGACCAGATGTTTCGTCTGCGCAAGAAGGTCTTCGCCGATACGCTCTGCTGGGACGTTCCTGTCATCGGCCCTTACGAACGTGACAGCTACGATTCGCTTGCTCCCGCCTATCTCGTCTGGTGCAACGACAGCCGCACCCGTCTTTATGGCGGCATGCGCCTGATGCCGACGACCGGCCCGACCCTTCTCTACGACGTCTTCCGCGAGACGTTCCCTGATGCCGCCGATCTTATCGCCCCCGGCATCTGGGAAGGCACGCGCATGTGCATCGACGAGGAGGCGATCGCCAAGGATTTCCCCGAGATCGACGCCGGCCGCGCCTTCTCCATGATGCTGCTCGCGCTTTGCGAATGCGCGCTCGATCACGGCATCCACACGATGATCTCCAACTACGAGCCCTACCTCAAGCGCGTCTACAAGCGCGCCGGCGCCGAGGTGGAAGAACTCGGCCGCGCAGACGGCTACGGCAAATATCCCGTCTGCTGCGGCGCCTTCGAAGTCTCGGACCGCGTGCTGCGCAAGATGCGCGCCGCCCTCGGCCTCACCCTACCCCTTTATGTCAGGCACGTGCCGGCCCGCTCGGTCGTGACCCAATTCCTGGAGATGGCAGCATGA
>Azospirillum_lipoferum_ABD97989.1
ATGGCTCCAATCCAAAGCCACCAGTTGCGTCACCAGGCCTTCGTCGACCGCCTCAGATATGCGGTCCCGTCGCATGACGGGCTGGAGTGGGACCAATACGACACCCCCCGCGCTTCCTATATCGTCGTCGAGCATGACGGCCGCTGTGCGGCCGTGTGCCGCCTGGTGCCGACCACGGCGCCCTACATGCTTGAAGAGCTGTTCCCCCAGCTGCTGCCCTACGCCCCGCCGAAGTCGGCCGACATCTGGGAAGCCACCAGGATCGCCGTGGATGCGGCCTTGCCGGCGCCGGCCCGCGACGCGGCCTTGCGGGCGCTGATCGTCGGCGTCCAGCGCTTCGGCCTGGAAAACGGCATCCGTCATTTCTTAGGGCTGATGCCGGTGGCCATCTTCAAACGAACGCTTGTTCGGAATGGCGTGACCGTCCGCATCCTGGATGCGGCGGCCCAGCCGATCGACGGCATCGCGACGGCGGCCGGCGAAATCCTGGTCGATCCGGCGACGGTCGAGCGGCTGGCGCCATCGATGGCGGTCGCGGCCTGA
>Serratia_sp._CAB92553.1
ATGATAGACTTTTTTGATTTAGATTATGATTCATTATCCCAAAAGAGATCAGCCGAGCTATTTTCGCTTAGAAAAAAAACGTTTAAAGATCGCCTTAACTGGAGAGTGAGTTGTGAACAAAACATGGAATTTGATGTGTATGATAATAAAAACACCACGTATATCTTTGGTGTTTATGAAGGGAGTATTATTTGCAGTTTGCGGTTTATAGAAACAAGATTCCCTAACATGATAATCGATACATTCAAACCCTATTTTACTCAGTTGCATTTACCGGAGGGTAATCATATTGAAGCCAGCCGTTTATTTATTGATAAAGAGCGCATTAGAGCACTTCACCTGCAACAGCACCCGATCAGTTTACTTCTTTTTTTATCGATGATTAATTATGCAAGAAGTCTGGGCTATGAAGGTATTTACGCAATTGTCAGTCATCCGATGCTGATTATATTCCAACGCTCCGGTTGGCAAGTTTCTATTGTTGAAAAGGGGCTTTCAGAGAAGCATCAGAATATTTATCTGATCCATATGCCTGTGGATGAGCATAACCAGCATCTATTGATAAAACACATCAACAAAAAATCACCCCTCTTGAATAACACATTAAACGCGTGGCCACTATCATTCTGCGTCAGGGAGAATCGGTCTGATCAGTTTCAGCTCGACCCCAAGCCTTATGGCATGTTTGGCATTGGTAACACCTAG
>Serratia_odorifera_ZP06637773.1
TCAGGAAAGATCGATCTGTAATGCAATGCAATGTTCTCGACCAATCGTCAGGCCAGGTCCCAAGCGCCGCATCACCAGCCCCAGGTGTCGCATCATACGTTCAACCCCGAGTGTCGTCACCGTCACATAGGCTGTTAATTGCTGCTGACGTCCATACGCCATCATCTGTTCGATCATCTGCCGCGTCACACTGGAAAATCCCAGCCCACGATCGTTGGGCGCACAGTTGATAAAACGTGACAGTTCCCACACCGCTTCACTGCACGGTGGCTGATGGCAGCCCAACAAAGAGGGGAAGGTATTTTTCAGCATATAGGGTCCGGTGGTGGGCAGCATTCGCCAGCAACCGTCGATCCGTTCACCGTCCTCATGCAGCAACAGCAGATAAAGGGGGTTCAACGCATCGTAAGCATCGATCTCCATACCATCGTATAGCACCACATCCCAACGCTTTTTATAATAGAAGGTGTCGGCACGTAATTGGTGCATATGCCGCAACAGGTTGGCATCGATAGCCGCTCGAGCCGCGATTAACGTTTTCATCAT
>Acinetobacter_baumannii_YP005797024.1
TTAGATATCAATCAAGCATGCAAACATCGAATATCCATCAATCGTCATTGGTGGACCTGCACGATGGGCACGAAAACCCGCAGCACGTAATAAACGTTCTACTCCAAGAGGAGAAGTCGTAATGAGTTGTTTTGCGCCTTGTTCTCTTGCAAAGTTGATTGCTTCTTGCAAAATTGCAATTGAGACAGGTGATGACACAGCCTGACTGTTAGAGGAAGGCGGATTTGAAAAATCTACGGCTGAAAACCTTGATAATTCCCAAATTTCTGGTGAGCAGGGGATAGGCATTCCATTGAGAAGTTGGGGAAATATTTCCCCGAGTAAATAAGGTTGTGTGGTGGGTAGTAGTCTGGCACAACCAATGATATTGGATTCTCTGTCTTGAGCCACGACATAAGCTGTATCGACTTTATCAAATTGATCTAGTTCTTCATTGTTTGGACAGTTCAACTCCCAACCCAAATATTCAACAAATACCCTGTAGCGGTAACTTTTAAATTTGGTATATAGGCCTTCTGAAAAATTGTTTTGAAATCCAGCAATAATATTCATTACAAGTGCTTCCAC
>Acinetobacter_baumannii_YP005524094.1
TTAGATATCAATCAAGCATGCAAACATCGAATATCCATCAATCGTCATTGGTGGACCTGCACGATGGGCACGAAAACCCGCAGCACGTAATAAACGTTCTACTCCAAGAGGAGAAGTCGTAATGAGTTGTTTTGCGCCTTGTTCTCTTGCAAAGTTGATTGCTTCTTGCAAAATTGCAATTGAGACAGGTGATGACACAGCCTGACTGTTAGAGGAAGGCGGATTTGAAAAATCTACGGCTGAAAACCTTGATAATTCCCAAATTTCTGGTGAGCAGGGGATAGGCATTCCATTGAGAAGTTGGGGAAATATTTCCCCGAGTAAATAAGGTTGTGTGGTGGGTAGTAGTCTGGCACAACCAATGATATTGGATTCTCTGTCTTGAGCCACGACATAAGCTGTATCGACTTTATCAAATTGATCTAGTTCTTCATTGTTTGGACAGTTCAACTCCCAACCCAAATATTCAACAAATACCCTGTAGCGGTAACTTTTAAATTTGGTATATAGGCCTTCTGAAAAATTGTTTTGAAATCCAGCAATAATATTCAT
>Nitrobacter_hamburgensis_YP571977.1
TCATGCTGCGGCGCGCTTAAGGCGGCGCAGGTCGGAGCAATAGCCCGGCGGATAGACCTGTTCGAAGCTCGTCCGATCGGCTGGCAGGATGCCGGCGACGCTCATAGTCTCGCCGATCAGTTCGACGCCGCCGAGGCGCGTCATCGGCCAGCCCGCCCGCTGCAGGATGCGCTCGAAAAGCACATCCGTTGCCGTGACGATCTCGTCGTAGCCGTTGGACATCGACCACTCGATGACGCCTGCGAACATCGTCAATATCGCCTCGTGCAGGCACCGGCCTCCCCTCCCCTCGCGTTGGCTGTCGACGCAAAAACGTGAGCTCTCGATCCTGGTGGGCTTAGCCCGTAGCCGACCGCTCGCGAGTAACTGCGGAAAGGTCTGCGACAGCATGTTCGGGTCGATGGTCGGAAGCAGGCGCGCGCAGCCGGCGACATCGCCATGATCCGTCAGGGCCAGGATGTAGGTCGGACCGAGGGCGTCGTATTCGTCCCGCTCGTGTCCCTGTTCGATTCTCACCTGCCAGCCGAGCCAGCCGGGGAACACCCGAGCACGCAACTGATGCATCCCGTCGAGCAGAGAACGCATTCCACTGTCTTCGTTCGCATCGATTGCTATGGCCCGCAT
>Acinetobacter_sp._ZP10936891.1
ATGAATATTATTGCTGGATTTCAAAACAATTTTTCAGAAGGCCTATATACCAAATTTAAAAGTTACCGCTACAGGGTATTTGTTGAATATTTGGGTTGGGAGTTGAACTGTCCAAACAATGAAGAACTAGATCAATTTGATAAAGTCGATACAGCTTATGTCGTGGCTCAAGACAGAGAATCTAATATCATTGGTTGTGCCAGACTACTACCCACCACACAACCTTATTTACTCGGGGAAATATTTCCCCAACTTCTCAATGGAATGCCTATTCCCTGCTCACCAGAAATTTGGGAATTATCAAGGTTTTCAGCCGTAGATTTTTCAAATCCGCCTTCCTCTACCAGTCAGGCTGTGTCATCACCTGTCTCAATTGCAATTCTGCAAGAAGCAATCAACTTTGCAAGAGAACAAGGCGCAAAACAACTCATTACGACTTCTCCTCTTGGAGTAGAACGTTTATTACGTGCTGCGGGTTTTCGTGCCCATCGTGCAGGTCCACCAATGACGATTGATGGATATTCGATGTTTGCATGCTTGATTGATATCTAA
>Acinetobacter_baumannii_YP001715479.1
GTGGAAGCACTTGTAATGAATATTATTGCTGGATTTCAAAACAATTTTTCAGAAGGCCTATATACCAAATTTAAAAGTTACCGCTACAGGGTATTTGTTGAATATTTGGGTTGGGAGTTGAACTGTCCAAATAATGAAGAACTAGATCAATTTGATAAAGTCGATACAGCTTATGTCGTGGCTCAAGACAGAGAATCTAATATCATTGGTTGTGCCAGACTACTACCCACCACACAACCTTATTTACTCGGGGAAATATTTCCCCAACTTCTCAATGGAATGCCTATTCCCTGCTCACCAGAAATTTGGGAATTATCAAGGTTTTCAGCCGTAGATTTTTCAAATCCGCCTTCCTCTGCTAGTCAAGCAGTGTCATCACCTGTCTCAATTGCAATTCTGCAAGAAGCAATCAACTTTGCAAGAGAACAAGGCGCAAAACAACTCATTACGACGTCTCCTCTTGGAGTAGAACGTTTATTACGTGCTGCGGGTTTTCGTGCCCATCGTGCAGGTCCACCAATGACGATTGATGGATATTCGATGTTTGCATGCTTGATTGATATCTAA
>Burkholderia_gladioli_YP004349066.1
TCAGGCGGCTTCGGCGGGCTCGGCGTGGCAGAGGGCGGGATCGAGGTCGAGCGCGGCCAGCGTCTGCGCGTCGATGTCGATCCAGCAGGCCACCACCATGCGGCCGTCGATCGAGACCGGCCGCCCGGCCCGGTGGGCGTGCACGCCGATCCGGCGGAACAGCCGCTCGATACTGCAGAAGGTCACGCCGATCAGTTGGCGGGCGCCGCGGCGGGCCGCGCATTCGACCGCCGCGGCCAGCATCGGCCGCACCGACCAGGCCAGGCTGCCGGCATCGGCACCGTCCTCGGGGGTGGCCGCGAAACGCGACAATTCCCACACTTCGGGAGAGCGGGGCGCCGCGATGTCGGCCGACAGCAGGTGCGGGAACACCTCGTGCAGCAGGTACGGTCGCGTGGTCGGCAATAGTCGCGCGCAGCCGCAGATGTCGCCGCTCGAATCGCGCCCGACGACATAGACGGTGTCGTCGCGATCGAACTGATCCCGCTCGTATTTATCGTCTTCGGACGGCAACTGCCAGCCGAGCTGCTCGACGAAAACGCGATAGCGGTACGACCCCAGATCGGCGGCGAGCTGGGGGGAAAGGCGGCCGGCCTCGTGAACGTAAGTCTGCAT
>Acinetobacter_baumannii_YP002317565.1
TTAGATATCAATCAAGCATGCAAACATCGAATATCCATCAATCGTCATTGGTGGACCTGCACGATGGGCACGAAAACCCGCAGCACGTAATAAACGTTCTACTCCAAGAGGAGACGTCGTAATGAGTTGTTTTGCGCCTTGTTCTCTTGCAAAGTTGATTGCTTCTTGCAGAATTGCAATTGAGACAGGTGATGACACTGCTTGACTAGCAGAGGAAGGCGGATTTGAAAAATCTACGGCTGAAAACCTTGATAATTCCCAAATTTCTGGTGAGCAGGGAATAGGCATTCCATTGAGAAGTTGGGGAAATATTTCCCCGAGTAAATAAGGTTGTGTGGTGGGTAGTAGTCTGGCACAACCAATGATATTAGATTCTCTGTCTTGAGCCACGACATAAGCTGTATCGACTTTATCAAATTGATCTAGTTCTTCATTATTTGGACAGTTCAACTCCCAACCCAAATATTCAACAAATACCCTGTAGCGGTAACTTTTAAATTTGGTATATAGGCCTTCTGAAAAATTGTTTTGAAATCCAGCAATAATATTCAT
>Burkholderia_ambifaria_ZP02905166.1
TCAGCTCGGCGTCGGCGTGCGCGGACATTCGATGCCCAGCGACGCGCACGTGATTTCATCGATCTCGATCCAGCACGCGAACACCGGCTTTCCGTCGATGATCTGCGGGGGCGCGGCACGGTGCGCGTGAACGTTCAGACGCATCAGCAGCCGTTCGACGCCGAGCGGCGATACCGTGATGAGCCGTCGAACGCCATTCGATCGCGCGAAACCCACGACGTCCGCCAGCAATCTGCGCGTGTTCGCATGCGCGCGCTTGAGGCCGCCGGAATCGGCACCGAGGATGTAGGACGAAAAGCGGGAGAGCTCCCAGATATCCGGCGCATTCGGAACCGGTGCCGCGCCCATCAGCCCCGGAAAAATCTCGCTCAGCAGGTACGGTCGGGTCGTCGGCAGCAGTCGGGCGCACGAGCAGATCGCGCCGCTTTCCTCGCGACCGAAGATATGGATCGTGTCCGGTCGATCGAATTGATCGAACTCCTGCTGATTGACTACCGGAAGCTGCCAGCCCAGCTTCTCGATGAAGATTGCGTGTCGATATGACGCGAGTGCCGCAAGGTTCGATGCGGACAGTTGCGACGCGTTTCCGATAGTGGTTTGGTGCAT
>Bradyrhizobium_sp._YP001220569.1
CTATGCCGCGAGCGGAAGGCTTGACTGCGCGTCAATTGCACGCCCCGAAATCTTCCCGGCCGCTCGGATTGCCCCGAGAGCGTTGTCGGTGACCGGCAGCAGTCCGGCGACAGCTTGGGTCGCCCCGATTTGACGAGGTGGACCAAGGCGGTTGAGCTGCCATCCAGCTCGGCGCAGGATGCGCTCCATGCGCAGATCAGTGACGGTCGCGATTGCCTGAAGGTCAAGCTGCTGGCCCCATTCAATCATTGCCGCAAAGAGCAGGAACGTTGCTTCCCGCAAGCCGTTCTCAGCTGTCGTCGCGACCTGTTCGGTATCAACGCAAAAGCGCGAGCTCTCCCAGATCCTGGATTCGTTTGGTGCCGCGTGGCCATCCAGCAACACCGGGAACGTATCTGCCAGCATGTTGCGCCCGGTGGTCGGCAGCAGACGAACACATCCGACGACCTCGCGCTGCTCGAGCAGCAAGAGATAGGTCGGCTTGAGCGCGTCGTACTGATCGATCTCCAATCCCCCCGCGATAGAGACGTCCCAGTCGAGCCGCTCCTTGAACACGCGCCCTCGCAGACGGTGCATCCCCATTGCCAAGTCAAGATCGTGCAAGAGCGCTGTACGGGTGCGCACAATGACCTTCAT
>Rhizobium_mesoamericanum_ZP11268341.1
TCAAGGCCACTCCGGCGCTGCCCTCCCACCACTCTTCAGCTCCGGTCGCGCAAAATTCGCCTGGTAACCGGCTGGACGCAATCGCTCGAAGCTTGGGCGATCGGCGGACAGAATGCCTGCAACACTCCTCGTCTCATTGATGAGCTGCGGGTCACCAAGTCGCCTGAGTGGCCAGCCCGCACGATTGAGAAGGCGTTCGAGATAGACATCGGTAACGGTCACAATCTCGCTGTAACCGTTGATGCAGCACCAGTGCGTGATTGCGGCAAACATTGTTTGCGTGGTCTCGCTAAGCAAATGTCCACGAGCGCCGGGCTTCTGAACGGCGTCGACGCAGAAACGGGAACTCTCGACCATCCCTGGATGCGATTGAAGGGCTCTCCCCTCAAGCAAACATGAAAAGACGCTCTCAAGCATGGTCGGGCCTGAGGCCGGCAGGAGCCGCGCGCAGCCGATGACATGATTACCGGCATCTACAGCGAGAATGTAGGTCGGGTCCAAGGCGTCGAACTCGTCGCGTTCGCAATCGTCCCGGCACTCGACCCAGCCAAGCCGCTCGCCGAAGACCTGCGCGCGCAGCCGGTACATGTCTTCGACCAACCGCAACTCGGCGGATGTTTCAGCTCGGCAAATTGCCACCACCTGCATCGTCAT
>Rhizobium_leguminosarum_YP770824.1
TCAGTACCCGGTAAAGATTGCACACGTTTCCTCCCATGGGCGGAGCCTTAGGAACGTGTCCGCATTGGCGCGCAGTGTGCCCGCCACGGCCATCGTCACGCCGATCTTTTTGGGTTCGCCCAACCGCTGCAGCGGCCATCTGACGCGAGCGAGGATTCGCTCGAACCGAAGATCGGTCACCGTGACAATCTCGGTATAGCCATTTGCCATGCACCATTCGATGATGCCAGCGAACATGGTCAGCGTGGCTTCATGAACCGAGCCGTTGCCCCTCCCCTCCGCTAGAGTCGTGTCGACGCAGAAGCGAGAACTCTCGATCATAGCGGCATGACCGTTGAGTTGACCGTCGGGGAGAAGCGACGGGAAAACATCGGCCACCATTGTCGGACCAAGCGTAGGAAGAAACCTCGCGCACCCCGCCGGTTGGCCGGTCCCAGCGACGGCGAAAACATAGGTCGGCCGAAGCGCGTCGAAACCATCCGACTCGCACCCCGCCGATACATCGACTTCCCAACCCAGACGATCGGAAAAGACCCGCGCACGAAGCTGGTAGTGCATGTGTAGGAGATGTGCATCCTGGAGCGTCCGGGGCGTCGAAAGCGCGAGAACCTGCAT
>Burkholderia_gladioli_YP004362595.1
TCAGCCCAGACGTTCGAACGCGCCGCGCTGGGGCACCATGCCCGCATGGCGGGCCGCTCGGGGCCGCCAGCTCGGCGCGAGCTCGATATCCAGGGCCTCGAGCGTCTGGCGGTCGATCTGGATCCAGAACGGCAGGGTCGGCCTGTCGTCGATCATTTGCGGCGGCGCGGCGCGTTGCACGTTGACGCCCATGCGCCGCAGCAGGCGCTCGTTGCCTAGCACGGAAAAGGCGATCAGCTTGAGCGCGCCGCGGGCCATGGCCACGCGCACGATCTCGGCCATCAGGCTGCGGGTGTTCTCCCAGGCCTGGGCGGCGGAAATCGCCTGACCGGAGGGCACGCTGATCGCGAAGCGCGACAGCTCCCAGACATCAGGTTCACACGGCAGCGCCGCGTCGCCCATCAGCCGCGGGAAAATCTCGCCGAGCAGATAAGGCGCGTTGGTCGGCAGCAGTCGCGCGCATCCGCTCACCGCGCCGCTGCAATCGTGGGCGACGACGTACAGGGTGTCCGCGTGATCGAAACTGTCGGACTCCAGCTCATCATCGCTCGGCAAGGGCCAGCCGAGTTTCCGGATGAATACCGCATGACGATATTCCGCGAGCCGGTACATCACTTCCGAGCTCAATTCGGCCCCCGTTCCCGACGAAAAGTGCAACAT
>Rhizobium_mesoamericanum_ZP11268450.1
TTAGGCGGCCTGGCTGAGTGGATCATTGAATTGAGAGCGATAGCTGGACGGGCGCAGCCTCTCGAACGCTTCCGCGTTTGCCTGAAGGACGCCAGCAACGGCTGTGGTCACGCCGACACGCTTCGGATCGCCTATGCGCTGAAGCGACCAACCAACACGACCGAGGATGCGTTCGAACCGCAGGTCCGTCACGGTAACGATCTCGGTGATGGCGTTTACGAGGCACCACTCAATGATGCCAGCAAACATGGTGAGCGTTGCCTCATGCACCGAGCCTGCCCCCCTGCCTTCCTCAAGCGTCGTATCCACACAGAAGCGAGAGCTCTCGACCATTGCCGCGTGCGCGTTCAGCCCCTCCTTGGGGAGAAGCGAAGGAAAGACGTTCGTCACCATCGTCGGACCAACGGACGGCAGAAGCCGTGCGCAGCCGCTCACATCGCCGGCGTTTGAAACGGCCAGGACGTAGGTTGGGCAAAGAGTGTCGAAGCGGTCCGATTCCAGGCCATCAACAACGTCGACCTCCCAGCCCAGTCGCGCCGAGAAGACGCGAGCGCGAAGCTGGTGATGTTGCTGGAGGAGGCGAGCTTCGTGAACATTGCGCGGCTTGTTGAGCGCGAAAACCTGCAT
>Burkholderia_ambifaria_YP001815817.1
TCAGCTCGGGGTCGGCGTGCGCGGACATTCGATGCCGAGCGACGCGCACGTGATTTCATCGATCTCGATCCAGCACGCGAACACCGGCTTTCCGTCGATGATCTGCGGGGGCGCGGCACGGTGCGCGTGAACGTTCAGGCGCATCAGCAGCCGTTCGACGCCGAGCGGCGACACCGTGATGAGCCGTCGAACGCCGTTCGAGCGCGCGAATTCCACGACGTCCGCCAGCAATCTGCGCGTGTTCGCATGCGCGCGCTTGAGGCCGCCGGAATCGGCGCCGAGGATGTAGGACGAAAAGCGCGAGAGTTCCCAGATATCCGGCGCATTCGGCACCGGTGCCGCGCCCATCAGCCCGGGAAAAACCTCGCTCAGCAGGTACGGCCGGGTCGTCGGCAGCAGTCGGGCGCACGAGCAGATCGCGCCGCTTTCCTCGCGACCGAAGATATGGATCGTGTCCGGCCGATCGAATTGATCGAACTCCTGCTGATTGACTACCGGAAGCTGCCAGCCCAGCTTCTCGATGAAGATTGCGTGTCGATACGACGCGAGTGCCGCAAGGTTCGACGCGGACAGTTGCGACGCGTTTCCGATAGTGGTTTGGTGCAT
>Sinorhizobium_fredii_NP443804.1
TTACGCTGATTGGCCAAAAGTGCTGATGATTTGAGAGCGGTAGTTGGCGGGGCGGAGCCTCATGAATGTGTCTGCCTTTGCCGGCAGAGTGCCCGCCACGGCCACGGTCGCTCCGATCGGCCTTGGCTCGCCAATGCGCTGAAGCGGCCAACCGACGCGGGCGAGGATCCGTTCGAACCGAAGATCCGTCACCGTGACGATTTCGGTGTAGCGGTTAGCCACCGACCATTCGATGATCCCCGCGAACATTGTGAGCGTCGCCTCATGAATGGAGCCGTCTCCCCTGCTCTCAGCAAGGAAGGTGTCCACGCAAAAGCGCGAGCTCTCGACCATAGAGGAATGAGCGTTGAGGTGACCGGCAGAAAGGAGCGAGGGGAAAACGTTGGCCACCATCGTGGGGCCGAGCGCAGGCAGTAGGCGAGCACATCCAACCACTCGATCGTTGCTCGATACGGCTAGGATGTAGGTCGGTTGAAGATCGTCGAAAGTATCTGACTCACAGCCTCCGACGACATTGACTTCCCAGCCCAAACGATCGGAAAAGACGCGGGCGCGCAGTTCGTGATGGCTGCGGAGAAGTTGGGCTTCTTCGATATTTCGCGGCTTTGAGATCGCGAGAATCTGCAT
>Agrobacterium_vitis_YP002549360.1
TCAGGCGGCGCGTGCCTGTTCCAGCGACATGGGTGTGTCGAGCAGGCGTCCGGTGATGGCAGCAATGTTTTTCATGGCATCGAGCATGCCGGTATCGATCTCCCAGGCAATTGCCACGGCATGAACCGAGCCGATCTTATGCGGCGCGCCAATTCGTTCGCCGGGGCAGCCCATGCGGCGAAACATCCGCTCCAAAAACACATCTGTCACGGTGACGATATGCGTAAGCCCCGATGCAAGGGCCAGTTCACCAACACCACACATCAGCTCGGCTGCGGCAATGCTGACCTGGTTGGAAGATCGGTCCAGGGAAATTTCCGGGTCGATGCAGAACCGGCTCGATTCCCACATGGCAATGTCACGAATGGCCGGCTTTCCGTCCAATAGAATGGGAAAGGTATCATCCAGCATATTCGGGCCAAGCGTCGGCAGCAGGCGGAGCGAGCCGCGCAACCGGCCTGTCCTGTCGTCATAAGATAAAACGTAAATCGGATTGGCATCATCATAGTGATCCATCTCGAAATCGCCCTGTACAACGACATCCCATTTCAAAAGATCATGAAATACTTTTTTTCGCAGGCGAAACATGTCTGCCAATGCCGCCTGTTGCGTCTGCTTATGTCGGCTGTTCAGAATTTTGAGCAT
>Rhizobium_mesoamericanum_ZP11268829.1
ATGCAGATTCTAGCGATCTCGAAACCAAAGAGTCATTCTGAAACCCAGCTGCTTCAAAACCATCATCAGCTCCGTGCGGCGGTCTTCTCCAACCGGCTGAATTGGGAGGTGAAGGTCGTTGACGGCTGCGAGGCAGATGCATTCGACGCTCTGGGCCCGAACTACATTCTGGCCATCTCCACAGGCGGACGACTAGCGGGCGCCGCACGCCTGCTTCCTGCTACCGGCCCGACCATGGTGGCGGACGTGTTTCCCTCCCTGCTTCCCGAAGGTCGGCTGAACGCCCACCCCGGTATGATCGAAAGCTCCCGGTTTTGCGTCGACACCACGCTCGAAGAGGGGAGGGGAGACGGTACCTTGCACGAGGCTACAGTCACCATGTTCGCCGGGATCACTGAATGGTGCGTCGCGAACGGCTTCTCCGAGATCGTCACGGTGACCGATCTCAGGTTCGAGCGAATTCTCGCTCGTGTGGAATGGCCGCTGCAGAGATTGGGCAAGCCTCAGAAGGTCGGCGTAACGACCGCCGTCGCAGGCACGTTGCCTGTGAACGCTGGGATCTTCGAGAGGCTACGGCCACCGAACTACCGATCCAACCTCAAAACCTTCAGCCAAGCAGCCTAA
>Acinetobacter_calcoaceticus_ZP06059131.1
GTGGAAGCACTTGTAATGAATGTTATTGTTGGATTCCAAAACAATTTTTCAGAAGGCCTATATACCAAATTTAAAAGTTACCGCTACAGGGTATTTGTTGAACATTTGGGTTGGGAATTAAACTGTCCAAATAATGAAGAACTAGATCAATTTGATAAAGTCGATACAGCTTATGTCGTTGCTCAAGATAGAGAATCCAATATTATTGGCTGTGCCAGACTTCTTCCCACCACTCAACCCTATTTACTCGGTGAAGTATTTCCTCAATTAATGAATGGAATGCCTATTCCTTGCTCACCAGAAATTTGGGAATTATCAAGATTTTCAGCCGTAGATTTCTCGAATCCACCTTCCTCTGCTAGTCAAGCAGTGTCATCTCCTGTCTCTATTGCAATTCTGCAAGAAGCGATTAAATTTGCAAGAGAACAAGGCGCAAAACAACTCATTACGACCTCACCTCTTGGTGTAGAGCGATTATTACGTGCTGCGGGTTTTCGTGCTCATCGTGCAGGTCCGCCAATGGTTATCGACGGATATGCTATGTTTGCGTGCTTAATTGAAGTGTAG
>Burkholderia_ambifaria_ZP02888468.1
ATGCACCAAACCACCATCGGAAACGCGTCGCAACTGTCCGCATCGAACCTTGCGGCACTCGCGTCGTATCGACACGCAATCTTCATCGAGAAGCTCGGCTGGCAGCTTCCGGTAGTCAATCAGCAGGAGTTCGATCAATTCGATCGACCGGACACGATCCATATCTTCGGTCGCGAGGACAGCGGCGCGATCTGCTCGTGCGCCCGACTGCTGCCGACGACCCGGCCGTACCTGCTGAGCGAGATTTTTCCCGGGCTGATGGGCGCGGCACCGGTTCCGAATGCGCCGGATATCTGGGAGCTCTCGCGCTTTTCGTCCTACATCCTCGGTGCCGATTCCGGCGGCCTCAAGCGCGCGCATGCGAATACGCGCAGATTGCTGGCGGACGTCGTGGGTTTCGCGCGCTCGAACGGCGTACGACGGCTCATCACGGTGTCGCCGCTCGGCGTCGAACGGCTGCTGATGCGTCTGAACGTTCACGCGCACCGTGCCGCGCCACCGCAGATCATCGACGGCAAGCCCGTGTTCGCGTGCTGGATCGAGATCGATGAAATCACGTGCGCGTCGCTGGGCATCGACTGTCCGCGCACGCCGACGCCGAGCTGA
>Agrobacterium_vitis_YP002542726.1
TCACGCGGCACTCCTGATCGCTGCCACGTCGATCTGGGGGATCGCATGATAGCCCGGTGGGCAAACCTGCCGGAAGCTCGTCCTATCCGCCGGCAAGCTCCCGGCAATGGCGATGGTGTTGCCGATCGCGGCCGGTTCACCGAGCCGTCGCATCGGCCATCCGGCCCGCTTCAGGATGCGTTCGAAACGAAGATCGGTCGCTGTGACGATCTCGCTGTAGCCGCTTGCCATCGACCATTCGATGATGCCAGCGAACAGGGTGAGCGTTGCGAGATGCAGTTGGCATGCATCCCTCCGCGATGCAAGCGCGGTATCGACGCAGAAGCGCGAACTTTCGACCATTCCGGAATGTGCGACGAGTGAGCCCGTTTCGAGCAGCTGGGGAAAGGTCTGGTCGAGCATCGTCGGGCCGGAAGCCGGAAGAAGACGGACGCAACCGGCGATCAATCCACTATCGGTAATCGCTAGAAGGTAGGTTGGTTTGAAGTCATCGTACTGGTCGCGCTCTTCCCCTGCTGTGATGGAGACGTCCCATTCAAGACGGCCTCCGAACACCATCGCGCGAAGACCGTGCATCTGTTTGAGGAAGCTTCGATTTCGTTCGTACTGGTCCGGCGAGACTGTCAGTATCCGCATCAT
>Sinorhizobium_medicae_YP001314077.1
ATGCAGGTAATTGCGATTTCCGCGCAGCCGGATCTTCGCGCGAAGCAACTTCTCGAACAGCATCACAGGCTCCGAGCGCGGGTCTTTTCCGATCGGTTGGGCTGGGCGGTCTGCGTTCTCGACGGACTGGAATCGGACGCTTTTGATGATCTCGAGCCAACCTACATCATCGCTGTCTCGGACAGCGGCCGGGTCGCAGGATGCGCCAGGCTCCTTCCGGCAATCGGCCCAACAATGGTGGCTGAGGTCTTCTCCTCACTTCTCCCGGACGGACGGCTGAAAGCTCACCCCCAGATGATCGAAAGCTCCCGCTTCTGTGTCGAAACGGCTCTAGCGGAGGGAAGGGCAGGCGGCTTGGTCCATGAGGCGACGCTGACTATGTTTGCGGGCATCATCGAATGGTGCATGGCGAATGGTTACACCGAGATTGTCACGGTGACCGATCTCCGATTTGAGCGGATCCTCGCCCGCGTCGGATGGCCATTGCAGCGTTTGAGTAAGCCCAAGACGATCGGTCCCACGATAGCCGTGGCCGGCACGCTGCCGGTCACAGCGGACAACGTTCTCAGGCTTCGCCCTTCCAACTATCGCTCTGAACTTGCCCCTCCCTGCCGATTTTAA
>Afipia_sp._ZP07025909.1
TCACGCTGCGGCTCCAATCGTTTCGCTCAGACCGTCATTCTGGGTGCCGCTGCCCATAGCGCCGATTACTGTACCGGAAAGACCACCGGCATCGCAGACACGCGCGAGCCGCTCGGGTGACACTTCAAGGTAGCCCGTGACGGCCAGCGTCTTGCCGATTGCCCGCGGCGAGCCAAGCCGCCGCAGCGGCCAGTTCGCGCGGCACAGGATTCGCTCCATCCGCGCGTCCGTCACGGTGACGATGTCCGAAAGCTCGCGCATCAGACCGAATTCGATCATGCCGGCGAACAGCTCGAAGGTTGCTCGCGCGATGCTGCGCGCGGTCTTCTCGGCCCGCGAACTGATATCGACGCCGAACCGACTGCTTTCCCAGACTGCGTGGCACGCTGGCGCAGATTCGCCGTCCAGGATCACTGGGAAGGTATCCCGGAGCATGGTTGGGCCGATCGTCGGCAGGAGCCGCACGCATCCCTGAATGCGGCCGTCGTCATTTTTCTGCAGAAGATACGCCGGCTGGCAGGCATCGAATTCGTCGATTTCCATGTCGCCGCTGACCTGCACGTCCCAGCCGAGACGCTCCTTGAAAATGCGGTGGCGGAGCCGATGCATTTCGGCGAGTTCGCCGAGAAACGCTCCATAACGATCGGCGGTAATGAGTTGGATCAT
>Agrobacterium_tumefaciens_ZP12983807.1
TCACGCAGCGCTCCTGAGCAATGCTCTCCGGGGGAACGACTGATAGCCCGGAGGGCATATCTGCTCAAAGCTGCAACGGTCGGCCGGCAGGCTTCCGGCGATGGCGATGGTGTTGCCTATCGTGGTCGGCTCGCCGAGACGCTGCATCGGCCATCCCGCTCGCTTCAGGATGCGCTCGAAGCGGAGATCGGTGGCCGTGACGATCTCGCTGTAGCCGCTCGCCATCGACCATTCTATGATACCGGCGAACAAGGTGAGCGTCGCAAGATTCAGTTGGCTCGCCTCCCTCTGCGAGACAAGTGAGGTATCGACGCAGAAGCGCGAACTCTCGACCATGCCTGAATGAGGGCGAAGCGAACCAGTATCGAGAAGCTGGGGGAAGGTCTGCTCCAGCATGGTGGGGCCAGAAGCTGGAAGGAGACGAACGCAACCTGCGACCTTTCCACCGTCGGCAATTGCCAGAAGATAAGTCGGCCTGCAATCATCGTACTGGTCGCGCTCTTCTCCCACGGTGATGGAGACGTCCCAGGCGAGACGTCCGCCAAATACCGTCGCGCGAAGACGGTGCATCTGTCTCAGGAAGTCGCGATGGCGCTCGTATTTCTCGGGCGCGACGGTCAATATCCGCAT
>Pseudomonas_fuscovaginae_ZP10994635.1
ATGCTAAATATAACAAATGGTACAGCGCGACAACTCCCCGCTGAGCTCATCGCGAGGCTCGGGTTATTTCGCTACAAGGTCTTCGTCGAAAAAATGGGCTGGCCTCTAATATGCGAGGAAGGCCTGGAGTGCGACGAATTCGACGACGAAGACACCTACTATGTTATTGCTCGAGATAAAAACGGCATGGTGTGCGGCTGCGCACGAATGCTGTCGACGAGCAAGAACTACCTTCTCGAACAGATATTCCCCGGTTTAATGGGCGATATCCCGCTGCCCAAGTCAAACGACATCTGGGAACTGTCTCGCTTTGCCATCAACTCATCGGACACCGAAGCCTCTGCCTCCAGTCATTGGCTGGATACCTGTCGCCTGGTGAAGCAAATCGTTCTGGTCGCCCAACACCATGAGGTTAAACGCCTCATCGCTTTTTCTGCTGTCGGTAACGAGCGGCTGCTCAGAAGAATGGGCGCGGATGTCCATCGCGTGTCCAGCGCCCAGTTGATTGATGGTAAACCGGTAGTTGCCTTTTGGATCGAGATTAACGAGAAAACGATAAAAGCCTTGTCTGCTTATTAA
>Rhizobium_sp._ZP14747444.1
TCACGCGGCCCTTCGCTGGAGAACGGAAAACGAAGAGCTGTAATTGGCCGGGCGCAAGCGGTGGAAACTCTGCGCGTCAGCCGGAAGGACCCCAGCGATGCTGCGAGTTTCGTTGATCATCACCGGGTCGCCTAGTCGTCGGAGCGGCCACCCGGTCCGCCTCAGGATACGCTCGAGCCGCACGTCCGTCGCTGTTACGATCTCGGAGTATCCATTGAGTATCGACCACTCGACAATGCCGGCGAACATCGCGAGAGTTCCGCTGTGGATCGTACCTTCTCCCCTCCCCTGCCCGTAAGCGGTATCGACGCAGAAACGAGAACTTTCGATCATTGTCTCGTGCCCGGGAAGCCTCCTCTCTCGAAGAAGCTGAGGAAATACCGACTGCAGCATCGTAACGCCTGCCGCCGGTAAAAGCCTGGCACAACCAATAACCGCACCTTGCTCCGCGAGCGCCAGGATGTAGGTCGGTGAAAGTCTGTCGAACTGGTCAAATTCACGGCCGGAGACAGAGTGCACGTCCCACGCCATCCGGCCCTGGAAGATGCGAGCGCGAAGTCGGTGCATGTCGTCAACGACGCGGCGTTCGAATTCACTTTTCGGGTTCTGAATTGCAATCAGTCGCAT
>Hyphomicrobium_denitrificans_ZP12691577.1
CTACTCGACGCGTTGTTCGCGACTATCGGCAACCGAGGCAGGATCAAGAGATGACGCTGTCGACCGCACAATCATGCTCTCAGACATCGCGAAATCGAGCTTCGCGCCGAGTTGATCACTGACTCCTCGGAGACCACCGGCTTCCTGGACGCACCTAAGCTGGTCCCATGACACTTCGAGGTAGCCGGCGACCGCGAGCGTTCTCCCGATCGGTCGCGGCGAACCTAGACGCCGCAAAGGCCAGTGAGCGCGGCAGAGAATGCGCTCCATTCTGGCGTCCGTCACGGTGACGATATCGGAGAGATGACGCATCAAGCCAAACTCGATCATGCCGGCGAAGAGTTCATAAGTCGCTCGTGCGATGCTGCCAGCCGTCTTGGCCTGTCTGGTACCGAGATCCACACCGAAGCGGCTGCTTTCCCAGATGGCATCGGATGATGGCGCAGCCTCTCCGTCCAGTAGCGCCGGGAACGTGTCGCGAACCATGGTAGGGCCGCTCGTTGGTAACAAACGTACAGAGCCCTGAACACGACCGTCCTCGTCCCTCTGCAGAAGATAGACAGGTCGGCACGCGTCGAATTCGTCGATTTCCATGTCGCCGCTGGTCTGAACGTCCCAGCCAAGCCGTTCCTTGAAGATCCGGTAGCGAAGCCGGTGCATTTCGGCGAGGTCGTCGATAAACTCGCCATAGCGGTCGGGGGTGATGAGTTGGAGCAT
>Methylobacterium_nodulans_YP002496260.1
TTAGGCTGCCTGCGCGTGGTCGTTCTCGGACAGCAGCAACGGACCGGTCAGCCCTGCCGCCTTGCGCACGGCAGCCAGATGCCCCGCAGTGACCGGCAGGAGGCCCGCCAAGGCCCGGGAGTTGCCGATCTTGTGCACACCACCGAGACGCTCTAGAGGCCAGCCACAACGCCGCAGAATGCGCTCCACCGCGGCATCCGTGACCGTGGCGACATATCGCTTGCGGTGCATGAGGCTCCATTCGAGCATCAAGGCGAACAGCGCGGGCGTCTCTGGGGCAATCCCATTCTCGCCACAGGGCGAGGCGAGTTCGCCGTCGATACAGAACCGCGAACTCTCGACAATTTCGTCCGCCTTGGGCGCCGGACCCCCGTCGAGAAGGTCCGGGAACGTGTCGGCGAGCATGTTCGGGCCCGTTGTCGGAAGGAATCGAACGTGCCCGGCAATCTTCCGCGCGGGCGTCAGGAGCAGAAGGTAGGTCGCTTCAAGGGCATCATAGCGGTCGATCTCCATATCGCCCGCGACGGCAACATCCCAGTCTAGACGGCCCTTGAAAATTCTTGCGCGAAGACGATGCATCTCCGTCACGAGATCAAAGTTCGCGCCAAACGCGTGGCGCGTGAGAGCCATTGCGTGCAT
>Sinorhizobium_meliloti_YP005724890.1
TTAAACAGCGACGGTGTGGCGAGTCCCTGGTCGAGCGGCACCAGCGCGAATCCGATCAAGACTTCCGACATCGGCAGAAAGAATTCCGGCAACGGCCAACGAGTTGCCAATGGGGCACGGCGGGCCGAGGCGCTGCATCGGCCACCCGGCACGCTTCAGAATGCGCTCGAAACGCAGATCAGTTGCGGTGACAATCTCGTGGTACCCGTTCGCCATCGACCATTCGATGATGCCGGCGAACATCATCAGCGTGGTCTTGTGGAGAGGCCCTGGCGTTCTGTGCTGGTCGAGCGCAGTGTCGACACAAAAGCGCGAGCTTTCGACCATGCCTGGGTGAGCGTTCAAACCGCGCGCTGGCAGGAGCTGCGGAAAGGTATTGGCGAGCATTGTCGGGCCTGTAGCTGGCAGAAGCCTTGCACAACCCGCCACCGCACCTGTGGGGGAAACAGCTAGGATGTAGGTCGGGTCGAATTGATCGTAGGCGTCGGCTTCACGCCCGTCCCTTATCTCTACGTCCCAATCCAGCCTGTCGCCAAAGACGCAGGCACGCAGTCGGTGCATCGAATCAATTAGGTCAGCAAATTCTCCACGCGCCGCGGCCGGTACAGCCAGTATCTCCAT
>Sinorhizobium_fredii_YP006529656.1
ATGCAGATTCTCGCGATCTCAAAGCCGCGAAATATCGAAGAAGCCCAACTTCTCCGCAGCCATCACCAACTGCGCGCCCGCGTCTTTTCCGATCGTTTGGGCTGGGAAGTCAATGTCGTCGGAGGCTGTGAGTCAGATACTTTCGACGATCTTCAACCCACCTACATCCTAGCCGTATCGAGCAACGATCGAGTGGTTGGATGTGCTCGCCTACTGCCTGCGCTCGGCCCCACGATGGTGGCCAACGTTTTCCCCTCGCTCCTTTCTGCCGGTCACCTCGACGCTCATTCCTCCATGGTCGAGAGCTCGCGCTTTTGCGTGGACACCTTCCTTGCTGAGAGCAGGGGAGACGGCTCCATTCATGAGGCGACGCTCACAATGTTCGCGGGGATCATCGAATGGTCGGTGGCAAACCGCTACACCGAAATCGTCACGGTGACGGATCTTCGGTTCGAACGGATCCTCGCCCGCGTCGGTTGGCCGCTTCAGCGCATTGGCGAGCCAAGGCCGATCGGAGCGACCGTGGCCGTGGCGGGCACTATGCCGGCAAAGGCAGACACATTCATGAGGCTCCGCCCCGCCAACTACCGCTCTCAAATCATCAGCACTTTTGGCCAATCAGCGTAA
>Sinorhizobium_meliloti_YP006814423.1
ATGGAGATACTGGCTGTACCGGCCGCGGCGCGTGGAGAATTTTCTGACCTAATTGATTCGATGCACCGACTGCGTGCCTGCGTCTTTGGCGACAGGCTGGATTGGGACGTAGAGATAAGGGACGGGCGTGAAGCCGACGCCTACGATCAATTCGACCCGACCTACATCCTAGCTGTTTCCCCCACAGGTGCGGTGGCGGGTTGTGCAAGGCTTCTGCCAGCTACAGGCCCGACAATGCTCGCCAATACCTTTCCGCAGCTCCTGCCAGCGCGCGGTTTGAACGCTCACCCAGGCATGGTCGAAAGCTCGCGCTTTTGTGTCGACACTGCGCTCGACCAGCACAGAACGCCAGGGCCTCTCCACAAGACCACGCTGATGATGTTCGCCGGCATCATCGAATGGTCGATGGCGAACGGGTACCACGAGATTGTCACCGCAACTGATCTGCGTTTCGAGCGCATTCTGAAGCGTGCCGGGTGGCCGATGCAGCGCCTCGGCCCGCCGTGCCCCATTGGCAACTCGTTGGCCGTTGCCGGAATTCTTTCTGCCGATGTCGGAAGTCTTGATCGGATTCGCGCTGGTGCCGCTCGACCAGGGACTCGCCACACCGTCGCTGTTTAA
>Agrobacterium_fabrum_NP396559.1
TCACGCGGCACTCCTGATCGCTGCCACGTCGATCCGGGGGATAGAATAGTAGCCCGGAGGGCAAACCTGCTCGAAGCTGGCACGATCGGCTGGCAGTCTTCCGGCAATGGCAATGGTGTTGCCGATCGCGGTGGGTTCACCAAGCCGGCGCATCGGCCATCCAGCACGCTTCAGGATGCGCTCGAAACGAAGATCGGTCGCCGTGACGATCTCCGTGTAGCCGCTGGCCATCGACCATTCAATGATACCGGCGAATAAGGTAAGAGTCGCCAGGTGCAGCTGGCTCGCATCTCTCCGTGAGACGAGGGAGGTGTCGACGCAGAAGCGAGAGCTCTCTACCATTCCGGAATGCGCTGCGAGCGAGCCCATTTCGAGGAGTTGCGAAAAAGTCTGCTCCAGCATCGTAGGCCCGCAAGCCGGAAGAAGTCTGACGCATCCGGCGACCCGCCCACTGTCAGTAATCGCCAGAAGGTAGCTCGGCTTGAAATTATCGTATTGGTCGCGCTCTTCCCCAGCGATGATGGAGACGTCCCATTCGAGACGGCCACCGAACACCGTCGCGCGAAGGCGGTGCATCTGTTTGAGGAAGCTTCGATACCGTTCGTATTGGTCCGGCGAAACTGTGAGTATCCGCAT
>Rhizobium_leguminosarum_YP002978849.1
ATGAAGCTGATAGCACTCAAGACGACAAAATCGCGCAAGGACGCAGCACTTCTCGATCAAATGTACCGGCTGCGGTCGCGTGTTTTCGCCGACCGTCTCGCCTGGAACGTGTCCAGGTCCAACGGGCGGGAGCGCGATCAATTCGACGAATTCGGGCCGACCTATATTCTTGCCCTATCGGATGGCGATGTGGTGATCGGCTGCGCACGGCTGCTGCCGGCCATCGGTCCTACCATGCTGCAGCAGGTCTTCCCGCAGCTTCTTTCGGCAGGACGGCTCGACGCCGATCCGGCCATGATCGAAAGCTCTCGTTTTTGCGTCGATACCGCGGGTTCCCGTGGGGCCGGGGAAGGGGGCCTGAGCGACGTCACGTTCGGCATGTTCGCAGGCATCCTCGAATGGTGCCTCCATCACGGTTACCGCGAAATCGCAACAGCCACCGATGTTCGCTTCGAGCGAATCTTGCGGCGCGCCGGCTGGCCGATGCAGCGCCTTGGTCAGCCGATCATGATCAACGAGACGCTGAGCGTGGCCGGCATCCTGCCGGTCAAGTGGGAGAACTTCGAACGGGTCCGACCGCACGCCTACCGCTCCGCATTCGGTGCGCGGCGCCAGCATGCGGCATAA
>Agrobacterium_tumefaciens_NP053258.1
TCACGCGGCACTCCTGATCGCTGCCACGTCGATCCGGGGGATAGAATAGTAGCCCGGAGGGCAAACCTGCCCGAAGCTGGCACGATCGGCTGGCAGTCTTCCGGCAATGGCAATGGTGTTGCCGATCGCGGTGGGTTCACCAAGCCGGCGCATCGGCCATCCAGCACGCTTCAGGATGCGCTCGAAACGAAGATCGGTCGCCGTGACGATCTCCGTGTAGCCGCTGGCCATCGACCATTCAATGATACCGGCGAATAAGGTAAGAGTCGCCAGGTGCAGCTGGCTCGCATCTCTCCGTGAGACGAGGGAGGTGTCGACGCAGAAGCGAGAGCTCTCTACCATTCCGGAATGCGCTGCGAGCGAGCCCATTTCGAGGAGTTGCGAAAAAGTCTGCTCCAGCATCGTAGGCCCGCAAGCCGGAAGAAGTCTGACGCATCCGGCGACCCGCCCACTGTCAGTAATCGCCAGAAGGTAGCTCGGCTTGAAATTATCGTATTGGTCGCGCTCTTCCCCAGCGATGATGGAGACGTCCCATTCGAGACGGCCACCGAACACCGTCGCGCGAAGGCGGTGCATCTGTTTGAGGAAGCTTCGATACCGTTCGTATTGGTCCGGCGAAACTGTGAGTATCCGCAT
>Acidovorax_radicis_ZP08946312.1
TCACTGGCACCGGATGGCGCACGCAAAAAGCGGATGGCCCTGGACCACGGTCGGTGGCCCCAGGCGGTAGGATTCAAAACCCGTGCGGCGCAGCAGGCGTTCCACCCCCAGCGGTGAGACGGTGACCATGCGCTGGGCACCGCGCGCCATGGCGCAGCGGCTGGCCGCCTGCAGCAGGCCGGTGGTGAGGGGCGAGGAGAACTGGTCAAGCGCGGAGCCCGTAGGCCCCGAAAGGTCCATCGAGGCAAAGCGGGACAGTTCCCACACCTCGGGTGCGTTCGGTGCCGGGGCGCCGTTGAGCAGTTGCGGGAACACCTCGGCCAGCAGGTAGGGGCGGGTGGTGGGCAGCAGCCGGGCGGTGCCGATGACCTCGCCGTCTTCGTTTTGTGCGATGACGTAGACGGTGTCGTCCCGGTCAAACTGGTCCAGCTCCAGGGCATCGCGGCAATGAAGTTGCCAGCCCAGTTTTTCCACAAAAACACGGTGCCGGTACCGGGCCATGCGGGTCATCAGTGGTGGATGCAGTTCAGCAGAGCAGCCGGAGGTGATGCGCAT
>Agrobacterium_tumefaciens_ZP12507772.1
ATGCAGATTCTGAGCGTCTCGGCCGACCACTACGCGAGTAACCACCACTATCTGAACCAGATGCACCAGTTAAGGGCCGCGGTGTTTGGCGACCGCCTGGAATGGGAGATCACCGTCACCGAACAGGGAGAGCGGGATCAGTACGATGATCTCCGCCCAACCTACATCCTTGCGATCTCGGCCGAGCAGAAGGTGGTCGGCTGTGCACGCCTGCTGCCCGCATTCGGCCCGACGATGCTGGAGCAGACATTCCCGCAACTGCTGGAGCGCGGCGCGCTCGATGCCCGTACAGCGAAGGTCGAGAGCTCACGCTTTTGCGTCGACACGTCGCTGGCTGCGGGGAGGGGAGGGACCCTCCATCAGGTCACGCTCACCATGTTCGCCGGTATCATCGAATGGTCGATGGCCAACGGATACAAGGAGATCGTCACCGCGACCGATCTTCGTTTTGAACGTATCCTGAAGCGTGCAGGCTGGCCAATGCACCGCCTCGGCAATCCGGTTGCGATCGGGAACACCGTCGCCGTCGCGGGCAGCCTGCCAGCCGATCGCGCCAGCTTCGAACAGGTGTGTCCGCCAAGTTACCGCTCGATCATCGACCGCGATGGCGCTGGTCCTTTGAGGAGCGCGGCGTGA
>Rhizobium_etli_ZP03517287.1
ATGGAGAGGCTCATGCAGGTTCTCGCAATCTCGAAACCAAAAAATCTTTACGAAGCCCAGTTGCTTCAAAAACATCATCAGCTGCGCGCTTCGGTCTTTTCCAGCCGCCTGAATTGGGATGTGGCGGTGGTCGACGGGCGCGAGGCAGATGCATTCGACGATCTCGGCCCGCATTATATTCTGGCTGTCTCTACATCTGGCCGACTTGCGGGATGTGCACGCCTTCTCCCTGCGATGGGGCCGACGATGGTGGCGGAGGTGTTTCCGTCGCTGCTTCCGGAGGGCCGCCTGAAGGCCCATCCGGCTATGACCGAAAGCTCTCGCTTCTGCGTGGACACCACGCTGGACGAGGGGAGGGGAGGCGGCTTCGTGCACGAGGCAACGCTGACAATGTTCGCCGGCATCGTTGAATGGTGCATGGCAAGTGGTTTTGCCGAAATCGTGACCGTGACCGACCTCCGCTTCGAGCGGATCCTCGCTCGCGTTGAGTGGCCACTTCAACGCATCGGTGAAGAGAAAAAAATTGGAGTGACCATGGCCGTTGCCGGAATCCTGCCTGCGACCCCGGAGACGTTCCAGAAGCTCCGACCGGCGAATTACCAATCTCAAATCGCCAAAGCCATCCGTTAA
>Agrobacterium_vitis_YP002540185.1
TCACGCGGCGCTCCTGAACGGGCGGCCGTTGTCGTCGGCGATAATCGAACGGTATTCCGGCGGGCAGACCCGTTCGAAGCTCATTCGGTCGGCGGGCAAATGTCCGGCGACGGCGACGGTGTTGCCGATCACGACGGGTTCGCCCAGTCGTGTCATCGGCCAACCGGCGCGCTTCAGGATGCGCTCGAAGCGAAGATCGGTTGCGGTGACGATCTCGTCGTAGCCGTTTGCCATTGACCATTCGATGATGCCGGCAAACATGGTGAGCGTTGCGAGATGCAGTTGGCCTCCTGCCCTCCTCGTCGGCAATGTCGTCTCGACGCAGAAGCGTGAGCTTTCGACCATTGCCGTGGTAGCGCTGAGAGAGCCGGCTGCCAGCAATTGCGGGAACGTCCGCTCCAGCATGGTCGGGCCTGATGCGGGTAAGAGCCGCGCGCAGCCGACCACCCTCTGCCCACTGAGCGTCGCGAGGATATAGGTAGGGCTGAGGGCGTCGTACTGATCCCGTTCGCCGCCGTCCTCGATTGCGACATCCCATTCCAGACGGTTTCCGAACACTTCGGCACGAAGCCGGTGCATTTGCTTCAGGTAAGTGGTCTGGTGTTCATATTGGCCGGGCGAGACGGTCAGAATCAGCAT
>Pseudomonas_sp._ZP10682926.1
TTACTGCACCGTGATGTAGCAGGCGCCGAGGGTTCGGTTGTCCAGTACCTGCGGCGGTGCCAGCCATTTGTAGTCGATGCCGCCACGTTTGAGCAGGCGTCCGATCGCGACCGGTGACACCGACACCAGATGTGAAACGCCGCAGGTCCTGGCGTACTCCAGCGTGGCCATGAACAGGCCAACGGTGTTTTCGTCGGACATCACCTGTTCGTTTTTGCCGCCCTCGGCATCGAGGTCCAGTGAGGTGAAGCGCGACAGCTCCCAGATGTCATCGCCGCGCGGTGCAGGCTTGTCGCCGAGCAACGAGGTGAACACCTCACTCAGCAGATACGGCTGGGTGGTCGGCAGCAGGCGGGCGCATCCCTTGATGTTGCCGTCGTGTTCTTCGGCGACGATGTAGTGGGTGCCGCTGTGATCAAATTGATCAAACTCGAAATCGTCCGGCGTGGATAACTGCCAGCCGAGGCGTTCGACGAACACCTGATAGCGATATTGAGCCAAGCGTTGACGCTTTACTGTCGTCAACTCGTCATAACGTCCTGACAAGTAATCCAT
>Bradyrhizobium_sp._ZP10085268.1
CTAGGCGGCTGCTCGCATGACCGGAGCCCAGAGCACCGGACCTGAGATGCGACCCGCATTGCGGATCCGCTCCAAGGCATCAGTCGACACCTCCAGATAGCCCGCCATGGCCAGAGTGTTTCCGAGAGGTCGCGCTTTGCCGATCGGACGGAGTGGCCACCCGGCGCGCCGAAGAATGCGCTCCATGCGCGCGTCAGTGACGGTGACGATTTCGGTCAAACGAATCGAAAGGCCGAACTCAACCATGCCCGCAAAGAGCTCGTAGGTGGCGGCAGCAAGTCCACCGCTCGCCTTCGGCGCACCCGGAGGAACATCGAGAGCAAAGCGACTGCTCTCCCAGATGCGGTCGATTCGTGGCGCTGGCTGCTCGTCCAGAAGAATTGAGAATGTGTCCCTGAGCATAGTTGGACCGGTCGATGGGAGAAGTCGAACGCAGCCCTGAATCCGTCCATCCGCTGAGCGATGCAGCAAGTGGACTGGCCGAAGTACGTCAAACTCGTCCACCTCCATGTCGCCGCCGACCTGGACATCCCATTGCAGACGCTGTTTGAAAACGCGGTAGCGCAATCGATGCATCTCAGCGAGTTCGTTGACGAACTCGCCATAGTAGTCTGGCGTGATGAGCAGCATCAT
>Pseudomonas_sp._ZP10702164.1
CTACTGCACGGTGATGTAACAGGCCCCCAGGGTACGGTTGTCCAGCACTTGGGGCGGCGCGAGCCATTTGAAATCGATACCGCCGCGCTTCAACAGACGACCGATAGCGACAGGGGAAACCGACACCAGATGCGAAACACCGCGGGTTTTGGCGTAATCCAGGGTGGCCATGAACAGGCCGACGGTGGTTTCGTCGGACATCATTTGTTCGTCTTTGCCGGCAGGAGCATCGAGGTCCAGAGAGGTAAAGCGTGACAGTTCCCAAATGTCATCCTGGCAAGGGGCAGGAACGTCGCCCAGCAATGAGGTGAACACTTCACTCAATAGATACGGCTGGGTGGTGGGTAAAAGGCGTGCGCATCCTTTTATGTTTCCGTCGTCCTGTTCCGCGACGATGTAATGAGTGCCACTATGGTCAAACTGGTCGAACTCGAAGTCGGCAGGGGTCGACAATTGCCAGCCGAGGCGTTCAACGAACACCTGATACCGATAATGTGCCAACCGCTGACGCTCTACTGTCGTTAGCTCGTCATAACGTCCTGACATGTAATCCAT
>Mesorhizobium_loti_NP106661.1
ATGATTGAGCTTATTGCGCCCGGCTGGTACGGCGCGTTTGCTGACGAACTTCACGAAATGCACCGCCTGCGCTACCGCGTCTTTAAGGAACGGCTGGACTGGAACGTGCGCACGACCGGCGGCTTCGAGATCGATTCATTCGATTCCCTGAAACCGCACTATCTCGTGTTGCGCGATTCCGCCGGTCGCGTCAGGGGCGGCGTACGCCTTCTGCCCTCGACGGGGCCGACGATGCTGCGAGATGTCTTTTCGAGGCTGTTGGAAGGGAGAGCGGCACCCGAGGAACCGAGTGTCTGGGAAAGCAGCCGTTTCGCCCTTGATCTCCCACCGTCTGCACCGAAGGACAGTGGGAGTATAGCTGTTGCCACCTATGAACTTCTCGCTGGCATGATCGAGTTCGGTTTGTCACGGCTACTCACCCATATCGTCACGGTTACGGATTTGCGCATGGAGCGAATCCTGCGTCGCGCCGGGTGGCCGCTGGACCGGATCGGTCCGCCCCAGACAATCGGCACCACGTGCGCCGTTGCCGGCTGTTTGGATGTCTCAGAGGAGAGCCTTGCTGCGGTCCGCCACAATGGCGGTCTTGGCGGTCCCGTACTGTGGGCCGGTGCTCTGCACGGGCGCCTGACATGGTTATGA
>Rhizobium_etli_ZP03526270.1
CTCCTGAAGCAGATGCATCGTCTGCGCGCGGCAGTTTTCCGCGAGCGCCTTGCATGGGATGTCACCATCACTGAAACCGGCGAGCGTGACGAGTACGACGACTTCGATCCGACCTATATCCTTGCGGTCACAGACGGCCAAAGGGTCGTCGGCTGCGCGCGCCTGCTGCCGGCATTGGGGCCAACAATGCTGGAGCAGACATTCCCGCAATTGCTGGCGTCCGGTTCGCTCGGTGCGTCGGCCAGCATTGCCGAGAGCTCGCGCTTTTGCGTCGATACGTCCGTGGCTGAGCGAAGGGGAGGGGGTCAGCTCCATCTCGCGACGCTCACCATGTTTGCCGGGATCATCGAATGGGCGATGGCAAACGGCTACGACGAGATCGTCACGGCCACTGACCTGCGCTTCGAGCGCATCCTGAACCGGGCCGGATGGCCTATGAAGCGGCTTGGCTATCCTGTGGCGATCGGCAATACCGTGGCCGTCGCCGGAACCCTGCCAGCCAATCAGGAAAGTTTTGAACGCGTTTGCCCGCATGGTTACCACTCGATCGCCGAACATCACGACCGTCAGATCCGGAGCGCTGCGTGA
>Bradyrhizobium_sp._ZP09646243.1
CTAGGCGGCCGCTCGGATGACTGGAGCCCAGAGCACCGGACCTGAGATGTGTCCTGCTTTGAGGATGCGACGCAACGCATCGGGCGAGACCTCCAGGTATCCAGCAATGGCCGTGGTGTTGCCGAGAGGACGAGCTTTTCCGGTTTTGCGGAGCGGCCAGCCCGCGCGCCGAAGAATGCGTTCCATCCGGGCGTCAGTGACGGTAACGATTTCGGTCAATTCAATCGAAAGGCCGAATTCAATCATGCCCGCAAATAGCTCGTAAGTAGCAGTAGCAAGTCCACCACTTGACTTCGGCGCATCCAGAGGAACATCGAGCGCGAATCGACTGCTCTCCCAAATCCGGTCGCTTCGTGGCGCCGGCTGCCCGTCCAGAAGGATCGGGAAGGTGTCTCTCAGCATGGTTGGGCCGGTCGAAGGCAGAAGTCGGACGCAACCCTGAATACGTCCAGCGTTCGAGCGGTTCAGGAGGTGCACGGGTCGAAGGACATCAAACTCGTCGACTTCCATCTCGCCGCTGACCTCGACGTTCCAGTCCAGGCGCTGTTTGAAAACGCGATACCGCAGCCGGTGCATCTCGGTGAGATCGTCGACGAACTCGCCGTAGTACTCTGGCCTGATGAGCTGCATCAT
>Bradyrhizobium_sp._ZP10079729.1
CTAGGCGGCGATCGCCAGGCTTGATGGCGCGTCAATTGCGCAGCTTGAGATCTGCCCGGCCGCTCGGATCGCGCCGAGAGCCTCCTCGGTAATCGGCAACAATCCGGCGACGGCTTTGGTCGCCCCGATTTGACGAGGCGTGCCGAGGCGATCGAGATGCCATCCGGCCCGACGCAGGATGCGTTCCATGCGCAGATCAGTGACGGTTGCGATGGCCTGAAGATTGTGCTGCTGACCCCATTCGATCATGGCCGCAAGCAACAGGAACGTCGCTTTGCGCAGACCATTCTCTGCTGTTGCCGCGACGGTCTTTGTATCAACGCAAAAGCGCGAGCTCTCCCAAATCGTGGTCGCCTTCGGCGCCGGGTTGCCATCCAGCAACACCGGGAACGTATCCGCGAGCATGTTGCGCCCTGTGGTGGGCAGCAGACGAACACAACCAATAACGTCGTTCTGCTCGAGTGCGAGGAGATAAGTTGGCTTGAAGGTGTCGTACTGATCGATCTCCAATCCGTTGCAGACAGAGACGTCCCAGTCGAGCCGTTCCTTGAACACACGCCCACGCAGGCGGTGCATTCCTAGCGTTAGTTCGGAGTCGCGCATGAGTGCCGCACGGCTACGCACAATGACCTTCAT
>Pseudomonas_fuscovaginae_ZP10990417.1
ATGCATATCCTGCGAGCACAGATATTTCGCGACAAGAAAGACTGGGATGTCAGTGTGATCGGCGGAATGGAGATCGATGGCTACGATGCCTTGAATCCCTATTACATGATTTTGCAGGACCCGGACCTCAATGAAAGTGTCTGTGGTTGCTGGCGACTCTTGCCGACCACAGGCCCAAACATGCTGGCCGATACTTTCCCCGAACTGCTGGCAGGTGCGCCGGTTCCCTGCGCCGAAGATACCTGGGAGCTCAGCCGCTTTGCGATCTGCCATCAGAGCGGACGCCCCTATGCCTTTTCCGATCAATCGCTGATCGCCATCAGGGCGGTCGTCTACTTCGGGGTCGAACGGGGCTTGAAGCACTTCGTCACCGTCACCACCGTCGGTGTCGAGAAGCTGTTGATCAGGCTTGGCCTGGATGTTCGCCGACTCGGCCCGGCCAGAAACATTGGTGTCGAACGCGCCGTAGCACTGTCCATCGCCCTCAATCAGAAGACTCTGGATGCCTTGCCACTCCGAGAGTCCGAGCCCGACCTGTCAAATTGA
>Nitrococcus_mobilis_ZP01127739.1
TTGTATCGGTTTCGCCATCAGATCTTCAAGGAACGACTGGGTTGGCAGATTCCGAGCCGAGGCTCTCTGGAATGGGATAGCTATGATGAGCTCGATCCCGTGTATGGCGCGTACTATCGTCGAGGGGCGATCATCGGTGCGTTTCGTCTGTTGCCGACCACCGGCCCCTATATGTTGCGGGATATTTTTGCCGAGCTGTTACGAGGGGAACCCCCACCTTGCGCCGCTGATGTATGGGAACTGTCGCGGTTTGCTGTGACGCCGGTGTGCGGCGACTCCAGGGCGCAATTGACCTGCTCGGAAGACATGTTCGAGGTGTTGCGCGCTTGCTACGATTTCTCTTGCTCCAACGGTATCCGGCAACTCGTATTGGTTACCAGTGTAGCCGTTGAGCGGATGTTGCGTGGCGTTCGTGTTCCGCTCGTGCGGTTGGGTGATGGTAGGCCGACGCAGCTTGATAAGGTGCTCTCCGTTGCGTGTCGGGTCGCGATTACCGATGAGTTGTACGAAGTGCTGCATCCGTTGTGTTATGAGAGCGCGCTCGAGGGAGCAGCATGA
>Polymorphum_gilvum_YP004301723.1
TCACGCCGCGCTCCTGAAAGGACCAGCGTCACTATGCTCGATGATCGAGCGATAACCTGCCGGGCAGACCCGATCGAAGCTGGAGCGATCGGCCGGCAGGCTGCCCGCGACGGCTGTGGTATTGCCGATGGCCACGGGGTCGCCGAGACGGCTCATCGGCCATCCCGCCCGGTTCAGGATGCGCTCGAAGCGGAGATCAGTAGCGGTGACGATCTCGCTGTAACCGTTGGCCATCGACCATTCGATGATGCCGGCGAACATCATAAGCGTCACCTGATGGAGGCTTCCTCCCCTCCCCGCGGGAAGCGACGTGTCCACGCAGAAGCGCGAGCTCTCGACTATTCCCTGCTGAGCATCGAGCGATCCCCGCTCCAGCAATTGGGGAAAGGTTTGCTCGAGCATCGTCGTGCCAGACGCGGGAAGCAGCCGCGCGCAGCCGACGACCTTCTGTTCGGCCGAGATCGCAAGGATGTAGGTCGGCAAGAGATCATCGTACTGATCCCGCTCTCCCTGTTCGGTGATGGTGACATCCCATTCCAGGCGGCTGCCAAACACCGCGGCCCGAAGACGGTGCATCTGGTTCAGGTGGTTGCGGTTACTTGCGTAGTGGTCGGTCGATACGCTCAGAATCTGCAT
>Mesorhizobium_alhagi_ZP09295493.1
ATGATGCAGCTGATAACCCCTGACCTCTACGGTGAGTTCGCAAGCGAGCTCAAAGAGATGCACGGGCTCAGGCATCGGGTTTTCAAGGAAAGGCTCGATTGGGAAGTTCAGACCGAAGGCGAAATGGAAACAGACGCCTTTGACGGCTTCAAGCCTGTCTATCTGCTTCTCAAGGGGTCCGATTGGCGAATTCGCGGTTGCGTTCGCCTTTTGCCCACCACCGGACCCACAATGTTGCGCGACACATTCTCGGGGCTGCTGGGTACTGACGTTGTGCCCTCGACTCCCGACATATGGGAAAGCAGCCGTTTCGCGCTCGATCTCCCTCCATCAACGCCCAAGGCGGCGGGCGGGCTGGCCCAAGCAACCTACGAGCTCTTCGCCGGCATGATCGAGTTCGCCCTGGCCAACAATCTCACCCGCATAGTGACGGTGACCGATACGCGTATGGAACGGATCCTTCGCCTCGCAACGTGGCCATTGTCGCGCATCGGACAGCCGAAGCCCGTCGGCAAAACCGAGGCGGTGGCCGGCTTTCTCGAGATTTCCCACGCGAGCCTTTTGCGCATCCGCTGGAGGGGTCGTCTGAACGGGCCGGTACTGTGGCAACCGGTTCTCGGTCTCTCGGCATAG
>Sinorhizobium_meliloti_YP004551489.1
ATGGAGATACTGGCTGTACCGGCCGTGGCGCGTGGAGAGTTTGCTGACCTAATTGATTCGATGCACCGACTGCGTGCCCGCGTCTTTGGCGACAGGCTGAATTGGGACGTAGAGATAAGGGATGGGCGTGAAGCCGACGCCTACGATCAACTCAACCCGACCTACATCCTGGCTGTTTCCCCCACACGTGCGGTGGCGGGTTGTGCGAGGCTTCTGCCAGCTACAGGCCCGACAATGCTCGCCAATACCTTTCCGCAGCTCCTGCCAGCGCGCGGTTTGGACGCTCACCCAGGCATGGTCGAAAGCTCGCGCTTTTGTGTCGACACTGCGCTCGACCAGGACAGAACGCCAGGGTCTCTCCACAAGACCACGCTGATGATGTTCGCCGGCATCATCGAATGGTCGATGGCGAACGGGTACCACGAGATTGTCACCGCAACTGATCTGCGTTTCGAGCGCATTCTGAAGCGTGCCGGGTGGCCGATGCAGCGCCTCGGCCCGCCGTGCCCCATAGGCAACTCTTTGGCTGTTGCCGGAATTCTTTCTGCCGATGTCGGAAGTCTTGATCGCATTCGCGCTGGTGCCGCTCGACCCGGGACTCGCCGCACCGTCGCCGCTTGA
>Hydrocarboniphaga_effusa_ZP10320520.1
ATGTCTCAGGTCATCACCGGCTCGCTGCAGGATCCGCAGTTCGCCCAGTCCCACGCGCAGTCGATGTTCCGCATGCGCTATCGCGTTTTCCACGAGCGCCTGCAGTGGGAAGTGAAGTGCAGCGACGGAATGGAGTCCGATCAGTTCGACGACCACTACAGCCTTTACGTCGTTATCGCCGATGAAGACGGCAAGGCCCAGGGCAGCTGGCGCCTGCGCCCCACCACCCTGCCCTACATGATGGCCGACGTTCCGGCTTTCGAGCCCCTGCTGCACGGCCACCGCGCCCCCCGCGCACGCCGAATCTGGGAAATCAGCCGCTTCGCCGTCGACGCCGAAGAAGAGCGCAGCGCGTTCGGCCTGAACCGCGTCGCCCGGGCGCTCGTTGAAGCCTCGACCCAGCTCGCGGTCGACAACGGCATCGACCAGTACGTGATCGTCGTCAGCGTGGCGATCGAGCGCCTGCTCAAGAACCTGGGCCTGGTCTTGCATCGTTACGGCCCGGCCGTGCGTATCGGCAAGGTCACCACGGTGGCCTGCCGTATCGAGGTCGATGCCCACACCCGCCACGTGATCCTCGGCCACCCGATGCCGACCCCGATCGAAGACCTCAAGGTGGCCGCATGA
>Mesorhizobium_alhagi_ZP09295485.1
ATGATCCAGCTGATCGCACCCGATTGCTGCGGCGACTTCGCCGACGAACTGCATGAAATGCACCGTCTGCGATACCGCGTTTTCAAGGAGCGGCTCGACTGGGATGTGCGGACCAATGGCGGGTACGAGATCGATTCCTTTGATGCGCTCAAGCCGCATTATCTGATCTTGCGCGGTTCCGACGGCCGTGTCGATGGATGCGTCCGCCTGCTTCCGTCGAACGGGCCGACGATGCTTCGCGACACGTTTCCGGTGCTGTTGGAGGGGAAGACGGCGCCCGCCGAACCGGGCGTCTGGGAAAGCAGCCGGTTCGCCCTTGATCTTCCGCCATCCGCCCCGAAGGGCGCTGGCGGAATTGCCGTCGGCACTTACCAGCTCTTCGCCGGCATCATCGAGTTCGGCCTGTCGCGCCGTCTCAGCCGAATTGTCACCGTCACCGATCTGCGCATGGAGCGCATCCTTCGCCGCGCCGGCTGGCCGCTGACGCGGATCGGCGAACCGCACACGATCGGCGCCACCCGCGCCGTGGCCGGATATCTCGACGCCTCCGCCGACAGGCTGGAGGCCATTCGACGGAACGGCGGTTTTCATGGTCCGGTGCTGTGGGCGCCGGTGGCCTGCAGGGCCGCGTGA
>Bradyrhizobium_sp._ZP10081926.1
ATGATTCAGCTAATCACACCGTCCTTGTATGGCCAGTTCGCCGAAACTCTCGCCGAAATGCATCGGTTACGATATCGCGTTTTCAAACATCGCATGGCATGGGACGTTCAAACCAGCGGCGACATGGAGATCGACGATTTCGATGCACTGCATCCCGCTTACCTAGTCCAGCTATGTGACAACGGGCAGGTGCAAGGTTCCGTACGCCTTCTCCCCACACTCGGCCCGACCATGCTTTGCGAAACCTTTCCTACGCTTCTTGAAAACCAACCCGCGCCGTCAACTCCTCTCGTTTGGGAAAGTAGTAGATTCGCAATCGATGTTGCTGCCGATGCTCCGAAGGGAGATCACGGTCTTACTCGTGCTGCTTACGAGCTATTTGCGGGAATGGTCGAGTTCGGACTCTCAAGACAACTCACTGACATCGTTACCGTCACGGACGTCCGTATTGAGCGAATCCTTCGACGAGCCAGTTGGCCCCTGCGGCGCATTGGCAATCCTTCCGCCATTGGCAACACCTTAGCCGTGGCCGGTTACCTCGAGATTTCGCGCGATACTCTGGCCAGCCTTCGTAAAGCCGGCGGGCTTTCGGCACCGGCCCTTTGGACGCCAGTAATCTCCGCGGCCGCATAG
>Oligotropha_carboxidovorans_YP004638526.1
CTACGCGGCCGAGCGGCGGGTGACACCAAGCTCCGAGCGATAGCCCGGCGGTCGCACCATCGCAAAACTGACTTCATCCGCAGGGAGTGTACCGGCGACGCTGAGAGTCTCGCCGATCATTTGCGGCTCGCCTAGCCTGCGCATCGGCCAGCGGGCGCGAACGAGCAGTCGTTCGAACCGGACATCGGTTGCCGTAACTATGTCGCGGTAACCCTCTCCTATCGACCACTCGATGATCGCAGCGAACAGGGTCAGGGTCGCCCGATGAAGGCCTCGTGCGGTCATCGCCTCGAGCGCCCCGGTGTCGACGCAAAAGCGCGAGCTCTCGATCATCCGGGGATGGGCATCGAGCCGGCCGTCGGCCAGAAGCTGGGGGAAGGCATCGACCAGCATCGTTGGGCCAGTCGCCGGAAGGAGCCGTGCGCAGCCGAGAACAGCGCCCCCGTCTCCGAGCACCAGAATGTAGACCGGATTGAGATCATCGAAGTGGTCGCTTTCCGATCCTTCCACGATCTCGACGTCCCAGCCCAGACGCCCGCCAAACACACGAGCGCGTAAACGGTGCATTTCCTTTAGGAGCTGTTGGGACGCGGCGGTCTTGTCAGCTGTGATTGCTATTGCTCGCAT
>Thiomonas_sp._YP003624231.1
ATGCAGATCGTGTCAGGATCCCCGGCGCAGCTTCAACAGGGCTTGCACGCCAGCGTCGGGCGCTATCGCCATCGGGTGTTTGTAGAGAAGCTCGGCTGGGACGTGCCCTCTCAGGAGGGCATTGAAGCCGACCAGTTCGATCGCCCGGATACCGTCTATGTTGTCGGCCGAGATGATCAGGGGCATGTCTGTGGCTGTGCTCGGTTACTGCCCACCACCCGACCCTATCTTCTGGGCGAGGTGTTCCCGCAGTTGTTGAGCGGCCTCGCCCCGCCTGCATCCCCCGATGTCTGGGAGTTGTCGCGATTTGCGGCCACAGATTTCAACAGCGAGGCCACCTCTGCGCTGGGAAAGATGTCCTCAGAAGCGGCTATTGAATTGATGTGCGCGTCGATTGCTTGCGCCGCTGAGCAAGGTGCCAAGCGGCTGATTATGGTGACGAATATCGGGGTGGAAAGATTGCTGCGGAGAGCTGGCTTTCAAGCACACCGCGCGGGGCCACCTATGATTATTGATGGGCATCCGATTTTTGCCTGCTGGGTTTTGTGCGCGTAA
>Delftia_sp._YP004487118.1
ATGGCGGCTCGTCTGTCATTGCTGGAGGCCGAATTGGAGATCGTCGAAGGAACTTCGCAATCTTTGTCGCCTGAACTGTTGGAGGGCATTGCGCGTTTCCGGCACAAGGTGTTCATCGAAACCTTGGGATGGGATCTGGCCACCAAAGCGGGAATGGAGCTGGACCAGTTCGACAGGGCCGATACGATCTACGTCGCGGCCCGCGGCGAAGACGGCCGGCTGGCGGGAGCCGCGCGGCTTCTGCCCACCAATCGGCCTTACCTCCTCGCGGAGGTGTTCCCCGAATTGATGGGCGGCGCGCAGCCACCGCACAGCGCCGATGTGTGGGAACTCTCTCGGTTCGCGGCAGTGGACTTTGACGGGGCGCGCGTGCATCCCTTGAGGCAGTTCTCGTCGCCGGTCACCGTCGGGCTGCTGCGCGAGGTGCTGCGCGTCGCCGCGTCACACGGCGTCAGCCGCCTGATCACGGTCTCCCCGCTCGGCGTCGAACGCCTGTTGCGACGTCTTGGCGTCGCCGCGCACCGCGCCGCGCCGCCATTGGTGGTCGACGGCCAGGCGCTCTTCGCCTGCTGGATCGAGGTGCAAGGCTCGCTGTCGAGCTGA
>Burkholderia_sp._YP003608088.1
ATGCAAACCACGATCCGAATTGGACTTCGGCAGGAATTCGACAACGAACTGATCAACGAGATGTACCGGCTGCGCGCCCGGGTCTTTCACGGCCGGCTCGGCTGGGAAATTCCGACCATCGCGGGGATGGAGATAGACGGCTACGACGCGCTCGGGCCGTACTACATGCTGATTCAGGGCGAAGACGAACGGTTGCGCGGCTGTTGGCGCCTGATGCCGACCGAAGGTCCGAACATGCTGAAAGACACCTTCCCGCAACTGCTGCATGGCGCGGCCGCGCCGGTCGGGAGACATATCTGGGAACTGAGCCGCTGGGCGATCGAAACCGACGGGGAGGAACAGTCTTATGGTTTCACGGATATGACAATCCGCGCAATTCAGGAAGTGATGCGCTTCGCACAGCGCATGGGCATCACGCATTACGTCACGGTGACCACCACGCCGATCGAGCGCATGCTGCGCCGCGCCGGGCTCGACATCAGCCGACTCGGGCCGCCGCTGCAGATCGGCGTCGAGCGGGCTGTCGCGCTCGATGTCGCGGTAAGCGCGAAAACGCTGACCTCGCTGTTCGGACCGGTCGCCGACGCCGCTTGA
>Bradyrhizobium_japonicum_YP005606927.1
CTAGGCGGCTGCGGAGATCACCGGTGTCCAAAGAACCGGCGTCGAAAGACCGCTAGCCCTGCGGAGGCTGGCAAGGGTCTCACGCGAGATTTTGAGGTAACCTGCTACGGCCAAGGTTTTGCCAATTGCGGAAGGATTGCCGATACGCCGCAGCGGCCAACCGGCTCGCCGAAGAATTCTCTCCATACGGACATCTGTGACCGTAACTATGTCGGTGAGCTTTCGGGAAAGTCCGAATTCGACCATTCCTGCAAACAATTCATAAGCGGCACGAGTAATCCCGTGATCTCCCTTTGGGGCATCCGCCGCAACATCGATTGCGAACCTGCTACTTTCCCAAACGAGAGGACTTGACGGTGCTGACTGGCCCTCGAGAAGCGCGGGAAAAACATCGCAAAGCATGGTCGGGCCGAGCGTGGGAAGCAGGCGGACGGCGCCTTGTACCTTTCCGTCATCGAACACTTGAACCAAGTATGATGGATGCAGAGCATCAAATTCATCAATCTCCATAGCGTCGCTGGTCTGAACTTCCCAACCCATGCGAATCTTGAATACGCGATGTCTAAGCTCGAACATCCCCGCAAGCGTTTCCGAAAACTCTCCGTAAAAGGGTTCTGTGATTAAACGGATCAT
>Burkholderia_sp._ZP03267648.1
TCAAGCCGCGACGGCGACTCTTCCGAACAGTGAGGTCAGCGTTTTCTCGTTCACCGCGACGTCGAGCGCGACGGCCCGCTCGACGCCGATCTGCAGCGGCGCGCCAAGCCGGCCGATGTCGAGGCCGGCACGGCGCAGCATGCGTTCGATCGGCGTGGTGGTCACCGTGACGTAATGCGTGATCCCCATGCGCTGCGCGAAACGCATCACTTCCTGAATCGCACGGATCGTCATATCCGTGAAACCAAACGACTGTGCCTCACCGCCGGTTTCGATCGCCCAGCGGCTCAGCTCCCAGATGTGCCGCCCGACCGGCGCCGCCGCGCCATGCAGCAGCTGCGGGAAAGTGTCCTTCAGCATATTGGGACCCTCGGTCGGCATCAGGCGCCAACAGCCGCGCAACTGTTGGTTTTCGCCCTGAATCAGCATGTAGTACGGCCCGAGCGCGTCGTAGCCGTCAATCTCCATCCCCGCGATGGTCGGGATTTCCCAGCCGAGCCGGCCGTGAAAGACCCGGGCCCGCAGGCGGTACATCTCGTTGATCAGCTCGTTGTCGAATTCCTGCCGCATTCCAATTCGGATCGTGGTTTGCAT
>Mesorhizobium_loti_NP106905.1
ATGGCGGGAACACAACCCGCACGGAGGCGACGAATGATTCAGCTGATCACACCTGGCCTCTACAGCGAATTCGCAGGCGAGCTCAAAGAGATGCACGGGCTCAGATATCGGGTTTTCAAGGAGAGGCTCGATTGGGAAGTTCAGACCGGAGGCGAAATGGAAACAGACACCTTTGACGACTTGAAGCCTGTCTATCTGCTGCTCAAGGGATCCGATTGGCGAATTCGTGGCTGCGTGCGCCTCTTGCCAACCACTGGGCCGACCATGTTGCGCGACACATTCCCGGCGCTGCTGGGTGAAGCTGTGGCGCCCGCGAGTCCCGACATATGGGAAAGCAGCCGTTTCGCGCTCGATTTGCCCCCATCAACGCCCAAGGCGGCAGGCGGCCTTGCCCAAGCAACCTACGAGCTCTTCGCCGGCATGATCGAATTCGGCTTGGCCAACAATCTCACCCGGATCGTGACGGTGACCGATACGCGTATGGAACGGATCCTTCGCCTCGCAACGTGGCCATTGTCGCGCATCGGAAAGCCGCAGCCCGTCGGCAAAACGGAGGCGGTGGCCGGGTTTCTCGAGATCTCTCACGCCAGCCTGTTGCGCATCCGCTGGAGGGGACGTCTGAATGGGCCGGTACTGTGGCGACCGATTCTCGGCCTGCCGCACGGCCCATGCGGTAGCTAA
>Rhizobium_sp._ZP10840618.1
TCACGCTACTTTCCTCGCGGCAGTGCGCTCTATGTCCGAGCGGTATCCGATGGGCCGCAAACGGACGAAGCTTGGCTGATCCGCCGGAAGACTGCCGGCGACCCCCTGCGTATCCCCGATAGATGTCGGTTCACCCAGGCGCCTCATGGGCCACCCGGCGCGTTTCAGAATGCGCTCAAAGCGAAGGTCTGTTGCCGTGACAATCTCGTTATAGCCGTTGGCGATCGACCACTCGACAATGCCGGCGAACATAGTGAGCGTGGCAAGGTGTAGATGGCCGCCTCCCCTCCTCGCTTCAAACGTGGTGTCCGCACAAAAGCGCGAGCTTTCGACCATTGCGGGATGAGCGGCGAGTGAGCCGTTCGCCAGCAATGCAGGAAACATGGCGGCAAGCATCGTCGGCCCCGAGGCAGGCAGAAGACGAGCGCAGCCCGCGACCCTGTGGTCATCATCGACGGCCAGGATGTAGGTCGGTGCAAGATCGTCGAAATCATCTCGCTCTTCGCCGTCCCTGACGGTCACGTCCCAGCCCATGCGCGATCCGAAGACCTCGGCACGAAGGCGGTGCATTTGAATCAGCAACCCGAGGTGCCGCGCATAATGATCCGGCGAAATGACTGTGATTTGCATGCTTCCACTCCGAGAATCGAACCCGGGCAT
>Gallionella_capsiferriformans_YP003847234.1
ATGTCACATCACATCAAAGTTGCATCACGAAAAGAGTTCGCCAGCAAAGATTTATGGGAAATGCATCGGTTGCGCGCAAAAGTATTCAACGACAGGATGGGATGGGAAATTCCCATCATGAGCGGCATGGAAATCGACGGTTATGATGCGCTGGATCCTTATTACCTGATGGTTCGTGAGTATGAGAAAGGACTGCGTGGCTGTATGAGAGTGCTTCCGACAGAAGGCCCATATATGCTCAAAGACACATTCCCTGAATTATTGCACGGTCAACAGGCTCCGGCAGATCCAAAAGTTTGGGAGTTAAGCCGGTTTGCCATTGAAGTAGATGACGTATATGGATTCGGTTTTTCCGAGTTGACCATGGATGTAACACGCGAGATCGTTGCATTCGGCGACAAGATGGGCATTGAGCGCTTCGTGACTGTAACGACCACATCGATTGAACGCATGATGCGGCGCGCAGGTCTGGCAGTTACCCGTTTTGGACCATCCATAAAAATAGGCGTTGAAAATGCTGTGGCGCTGGACTTCGATATCGGTGAACAAACACACGCAGCGCTGTTCGGCAAATTGCGTGAAGCAGCATAA
>Burkholderia_terrae_ZP10252323.1
ATGCATACGGCGATTCGGATTGGCACACGGCAAGAGTTCGACAACAACCACATCAACGAGATGTACCGGCTGCGCGCCCGCGTGTTTCGGGACCGCATGGGATGGGACGTTCCGACCATCGCCGGCATGGAGATCGACGGCTACGACGCGCTCGGGCCGTACTACATGCTCATTCAGGACGCCGACCGCGCCGTGCGCGGCTGCTGGCGGCTGATGCCGACGGAAGGCCCGAACATGCTGAAGGACACCTTCCCGCAGTTGCTCGACGGTCAGGACGCGCCAGTCGGACGGCATATATGGGAACTGAGCCGCTTTGCTATCGAAACGGATGGCGAGCAAACGTTTGGCTTTGCAGATTTGACGATGCACGCGATCCACGAACTGGTGACTTTCGCGGACCGGATGGGTATTACGCGCTATGTGACCGTCACGACGACGTCGATTGAACGGCTGCTGCGGCGCACGGGCATCGAGGTGACGCGGTTGGGGCCGCCCGTGAAGATCGGCGTCGAACGGACGATCGCGCTCGACATCACCGTCGACGCGATTCGCGCGGCCGTCTGCAAGCCGATGCCTGTGGCGGCGTGA
>Acidithiobacillus_ferrooxidans_YP002220095.1
ATGCAGGTTATAACCGGGCCAGCTGAAGTTTTACCGAATAATCTGTATGCGAAGGTGGCCGGCTACCGACATCAAGTCTTTGTCGAGCAGCTTGGGTGGGCATTGCACACGGAGAACGGGATGGAGTCGGACCAGTTCGATCGGGCGGACACCGTGTACGTGGTAGCGCAAGATGACAACGGCCATATATCCGGTTGCGCTCGCCTCCTCCCCACCTCGCGCCCCTATCTGTTGGGCGAGATCTTTCCCCAGTTACTCAACGGACTGGCACCACCATGTTCTCCCGAAGTTTGGGAACTGTCGCGCTTTGCGGCCGTGGATCTGAATGGCCAAGCCAAGATGCCAGGGCAGTTTTCATCCTCGGGTGCGCGAAAACTGCTGGAGGAATCCGTCGCCTGCGCCGTTTCGCACGGGGCAAAACGGCTGATCACGGTGTCGCCGATCGGCGTGGAGCGGCTATTGTCTCGATCTGAATATCACGCACATCGAGCGGGCCCGCCGATGATCATCGGCGGGCACCCGATATTTGCATGCTGGATAGATCTGGACTAA
>Hyphomicrobium_denitrificans_ZP12693901.1
TCACGCCGCCACGGTGGTCGCGCTCGGACCGGTGTGATGGACATCGTCGTCTGGCATACGGATCACCGTGCCGGAAAGACCGCCGGCATCGCGAACACGTGCGAGCCGCTCGCGCGATACTTCAAGATAGCCCGCGACAGCCAACGTCTTGCCGATCGCCCGGGGCGAACCGAGCCGTCGCAATGGCCAGTTCGCGCGGCACAGGATGCGCTCCATCCGTGCGTCAGTTACAGTGACGATGTCTGAGAGCCCGCGCATCAGACCGAATTCGATCATTCCGGCGAATAGCTCAAAGGTCGCTCGCGCGATGCTGCGGCCGGTCTTCTCGTCCCGCGAGCTGAGATCGACTCCGAACCGGCTGCTTTCCCAGATGGCATCTGACGCCGGCGCCGATTCGCCGTCCAGGAGCACTGGAAACGTATCCCGGAGCATGGTTGGGCCGATTGTCGGCAAGAGCCGGACGCACCCTTGAATCCGGCCGTCGTCATCCTTTTGCACGAGATATGCAGGCTGGCAGGCGTCGAATTCGTCCATTTCCAAGTCGCCGCTGACCTGAACGTCCCAGCCGAGCCGTTCCTTGAAGATCCGGTAACGAAGCCGATGCATTTCCGCGAGGGCGTCGATGAACTCGCCGTAGCGCGCGGGATTGATGAGTTGGAGCAT
>Mesorhizobium_ciceri_YP004144716.1
TTAAGCGTATGCCGGCAGGCCGAGAACCGGCTGCCATAATACAGGTCCGTTCAAACGTCCCCTCCAGCGGATGCGCATGAGGCTAGCGTGCGAAACCTCGAGAAAGCCGGCGACCGCCTCCGTGTTGCCCACCGCCTTGGGATGCCCGATGCGCGCCAACGGCCAGGTTGCAAGACGCAGGATCCGTTCCATGCGCGTATCGGTCACTGTCACGATCCGAGTGAGTTCGTTCGACAAGCCGAATTCGATCATGCCCGCGAATAGCTCGTAGGTTGCTTGGGCCAGCCCTCCAGCCTTGGGCGTTGATGCAGGGAGATCGAGTGCGAAACGACTGCTCTCCCAAATGCGGGCACTCGCTGGCGCCGCGGTCTCGCCAAGCAGCATCGGAAACGTGTCGCGCAACATTGTCGGTCCCGTCGTCGGCAACAAACGGACGCAACCGCGAATGCGCCAGTCGGATCCTTTGAGAAGGAGATAGACGGGCCTCAGCCCGTCATATGCGTCTGTTTCCAGTTCCTCTTCGGTCTGAACATCCCAATCCAGCCTTTCCTTGAAAACGCGATGCCTCAGTCCGTACATTTCTTTGAGCTCGCTCGAAAACTCATCGTAGAGCTCAGGTGTGATTAGCTGCATCAT
>Burkholderia_phytofirmans_YP001888022.1
CTAGGCAGCAACGGCCATCGGTCCGAACAGCGCGGTGCGAGTCTTCGGACTCACCGCGATATCCAGCGCCACCGCTCGCTCCACACCGATCTGCAATGGCGACCCGAGCCGGCTGATGTCGATGCCGGTTTTGCGCAGCAGCCGCTCGATCGGCGTGGTGGTCACGGTGACATACCGCGTGATGCCCATCTGGTCGGCGAACGTCACCAGTTCGTGAATCGCCTGCATGGTGAGGTCAGCAAAGCCGAACGACTGTTCCTCACCGCCGGTTTCGATCGCGAACCGGCTCAGTTCCCAGATGTGCCGCCCAACCGGCGCGGCCGCGCCATGCAGCAACTGCGGGAAGGTGTCCTTCAGCATGTTGGGGCCCTCGGTCGGCATCAGGCGCCAACAGCCGCGCACTTGCCCGTCGTCGGCCTGGATCAGCATGTAGTGCGGCCCGAGCGCGTCATAGCCGTCGATCTCCATGCCCGCGATGGTCGGAATATCCCACCCGAGCCGCCCATGAAATACTCGCGCCCGCAGGCGGTACATCTCGTTAATGTCCGCGTTGTCGAATTCCTGACGCATTCCAATCCGGATTGCTGTTTGCAT
>Burkholderia_phymatum_YP001860597.1
TCAGGCCGCCACGGGCATCGGCTTGCACACCGCCGCGCGGATCGCATCCACGGTGATGTCGAGCGCGATGGTCCGTTCGACGCCGATCTTGACGGGCGGCCCCAGCCGTGTCACCTCGATGCCAGCGCGCCGCAGCATCCGCTCGATCGCTGTCGTCGTGACTGTCACGTAGCGCGTAATGCCCATGCGGTCTGCGAAAGTCACGAGTTCGTGGATCGCATGCATCGTCAACTCTGCAAAGCCAAACGTTTGCGCGCCATCCGTTTCGATAGCGAAGCGGCTCAATTCCCAAATATGTCGCCCGAGTGGCGCCTCCCGGCCGTCGAGTAGTTGCGGGAAAGTGTCCTTCAGCATGTTCGGACCTTCCGTCGGCATCAGCCGCCAGCAGCCGCGCACCCGCCGATCGCCGTCCTGAATGAGCATGTAGTACGGCCCGAGGGCGTCGTAGCCGTCGATCTCCATGCCCGCGATGGTCGGGATGTCCCATCCCATCCGGTCCCGGAAGACCCGGGCGCGAAGTCGATACATCTCGTTGATGTGGTTGTTGTCGAACTCTTGCCGTGTGCCAATCCGAATCGCCGTATGCAT
>Burkholderia_xenovorans_YP554693.1
ATGCAAACAGCAATCCGGATTGGAATGCGTCAGGAATTCAACAACGCGGACATTAACGAGATGTATCGGCTGAGAGCCCGGGTTTTTCACGGGCGGCTCGGGTGGGACATTCCGACCATCGCCGGCATGGAGATCGACGGCTACGATGCGCTCGGACCGCACTACATGCTGATCCAGGGCGACGACGGGCAGGTGCGCGGCTGTTGGCGCCTGATGCCGACCGAAGGCCCGAACATGCTGAAGGACACTTTCCCGCAGTTGCTGCACGGCGCGGCGGCGCCGGTTGGGCGGCACATCTGGGAATTGAGCCGCTTCGCGATCGAAACCGGCGGCGAAGAGCAGTCGTTCGGCTTCGCGGACCTGACGATGCAGGCCATTCACGAGCTGGTGACGTTCGCCGACCGGATGGGCATCACGCGTTACGTCACGGTGACCACCACGCCGATCGAGCGGCTGCTGCGCAAGACCGGTATCGAGATCAGCCGGCTCGGGTCGCCGTTGCAGATCGGCGTTGAACGGGCCGTGGCGCTGGACATCGCGGTGAGCCCGAAGACTCGTACCGCGCTGTTCGGACCGATGGCCGCTGCCGCGTAA
>Burkholderia_sp._ZP10032581.1
ATGCAAACAGCAATCCGGATTGGAATGCGTCAGGAATTCGACAACGCGGACATTAACGAGATGTACAGGCTGAGGGCCCGGGTTTTTCACGGGCGGCTCGGATGGGATATTCCGACCATCGCCGGCATGGAGATCGACGGCTACGACGCGCTCGGGCCGCACTACATGCTGATCCAGGCCGACGGTGGGCAAGTGCGCGGCTGTTGGCGCCTGATGCCGACTGAAGGCCCGAACATGCTGAAGGACACTTTCCCGCAATTGCTGCACGGCGCGGCGGCGCCGGTTGGGCGGCACATCTGGGAATTGAGCCGGTTCGCGATCGAGACCGGCGGCGAGGAGCAGTCGTTCGGCTTCGCCGACCTGACGATGCAGGCCATTCACGAACTGGTGACGTTCGCCGACCAGATGGGCATCACGCGTTATGTCACGGTGACCACCACGCCGATCGAGCGGCTGCTACGCAAGACCGGTATCGAGATCAGCCGGCTCGGGTCACCATTGCAGATCGGCGTGGAGCGAGCCGTGGCACTGGATATCGCGGTGAGCCCGAAGACTCGCACCGCGCTGTTCGGACCGATGGCCGCGGCTGCGTAG
>Burkholderia_sp._YP004230809.1
ATGCAAACAGCGATCCGGATTGGAATGCGTCAGGAGTTCGACAACGAGGACATCAACGAGATGTACCGCCTGCGGGCGCGGGTGTTTCACGGCCGGCTGGGCTGGGATATTCCGACCATAGCGGGTATGGAGATCGACGGCTACGATGCGCTCGGCCCGCATTACATGCTGATTCAGGGCGACGACCGGCGCGTGCGCGGCTGCTGGCGGCTGATGCCCACCGAGGGGCCGAACATGCTCAAGGACACGTTCCCGCAACTGCTGCACGGCGCCGCGGCGCCGGTTGGGCGGCACATCTGGGAGTTAAGCCGCTTTGCGATCGACACGAGCGGCGAGGAAAAGTCGTTCGGCTTTGCCGACCTGACGATGCAGGCGATCCACGAGCTCGTCACGTTCGCGGACCGCATGGGCATCACGCGCTATGTGACGGTGACCACTACGCCGATCGAGCGGCTGTTGCGCAAGACCGGCATTGAGATCGACCGGCTCGGCTCACCGCTGCAGATCGGCGTGGAACGCGCGGTGGCGCTGGATATCGCAGTCAGTCCGAAGACGCGCACTGCACTGTTCGGGCCGATGGCCGCGGCGGCTTAG
>Sinorhizobium_fredii_YP004716836.1
TTATGCTGCCTGACCCAGCGGACCATTGAATTGCGAGCGATAGCTGGACGGGCGGAGCCTCAGAAATGTTTCCACGTTCGCCGGGAGCATCCCTGCGACAGCTGTAGTCACGCCGATACGGCTCGGATCGCCGATGCGCTGAAGCGGCCAGCCGACACGACCGAGAATGCGTTCGAACCGCAGGTCGGTCACCGTCACGATCTCGGTGATGCCGTTTGCGAGGCACCACTCGATGATGCCGGCAAACATCGTCAGCGTTGCCTCATGCACCGATCCCGATCCCCTGCCCTCTTCAAGGGTCGTATCCACGCAGAAGCGGGAGCTCTCGACCATCGCGGGGTGTGCGTGCAGCCCGTCCTCCGGTAGAAGCGACGGAAAGACGTTGGTCACCATGGTCGAGCCAGCGGCCGGCAGGAGCCGGGCGCAACCGCTAACGTTGCCGAGGTCGGAAACGGCCAGGATGTAGGTGGGGTCAAGGGAATCGAAGCCGTCCGATTCCTCACCATCTACGACGTTGACCTCCCAGCCCAGCCGCTCCGAGAAGACGCGAGCGCGTAGCTGGTGATGTTGCTGGATGAGCCGAGCTTCGTGAACATTCCGCGGTTTGTTGAGCGCGAAAACCTGCAT
>Burkholderia_sp._YP003910269.1
CTAAGCGGCCACGGCCATCGGCCCGAACAGCGCGGTGCGCGTTTTTGGACTGACTGCAATATCCAGCGCCACCGCGCGCTCCACGCCGATCTGCAGCGGTGAGCCGAGGCGGCTGATTTCAATGCCGGTCTTGCGCAGCAGCCGTTCAATAGGCGTGGTGGTGACCGTCACATAGCGAGTGATACCCATGCGGTCCGCGAAAGTCACGAGTTCGTGGATGGCCTGCATCGTCAGATCGGCAAAGCCGAACGACTTCTCCTCGCCGCTCGTGTCGATTGCAAAGCGGCTCAGCTCCCAGATGTGCCGCCCCACCGGCGCCGCCGCACCATGCAGGAGCTGCGGGAACGTGTCCTTGAGCATGTTCGGGCCCTCGGTGGGCATGAGACGCCAGCAGCCGCGCACCTTGCGGTCGTCGCCCTGGATCAGCATGTAATGCGGACCCAGCGCGTCGTAGCCGTCGATCTCCATGCCCGCTATGGTCGGAATGTCCCATCCCAGCCGGCCGTGGAACACCCGTGCCCGCAGGCGGTACATCTCGTTGATGTCTTCGTTGTCGAATTCCTGACGCATTCCAATCCGTATCGCTGTTTGCAT
>Burkholderia_graminis_ZP02884279.1
ATGCAAACAGCAATCCGGATTGGAATGCGTCAAGAGTTCGACAACGAGGACATCAACGAGATGTACCGCCTGCGGGCGCGGGTTTTTCACGGCCGGCTGGGGTGGGATATTCCGACCATAGCGGGCATGGAGATCGACGGCTACGATGCGCTGGGACCGCATTACATGCTGATTCAGGGCGACGACCGGCGCGTGCGCGGCTGCTGGCGCCTCATGCCGACCGAGGGGCCGAACATGCTGAAAGACACCTTCCCGCAACTGCTGCACGGCGCGGCGGCGCCGGTTGGGCGGCACATCTGGGAACTGAGCCGCTTCGCGATCGACACCAGCGGCGAGGAGAAGTCGTTCGGTTTCGCCGATGTGACGATGCAGGCGATCCACGAGCTGGTCACGTTCGCGGACCGCATGGGCATCACGCGCTATGTGACGGTGACCACGACGCCAATTGAACGGCTGTTGCGCAAGACAGGCATTGAGATCAGCCGGCTCGGCTCACCGCTGCAGATCGGCGTGGAACGTGCGGTGGCGCTCGACATTGCCGTGAGTCCGAAAACGCGCGCGGCTCTGTTCGGGCCGATGGCCGCGGCCGCTTAG
>Methylobacter_tundripaludum_ZP08780480.1
ATGATTCACGTTGTTACAGGTAGACAAGAAGAACTCCCACATGGGCTTTACTCGAAAGTCGCCCACTACCGCCACAAAGTGTTTGTGGAGCGACTTGGTTGGCAACTTCAAACATTTAATTATGCGGAACAAGACCAATTCGATCGTTTCGATACGGTCTACGTTATATCGCGCGACGAGCGGGGAAATATTTCCGGATGTGCTCGCCTACTGCCTACCACTCAACCTTATCTTCTTGGGGACGTTTTTCCACAGCTCCTCAATGGAATGCCTCCGCCAAATTCACCGGATGTTTGGGAGTTATCACGTTTTGCCGCCGTGGATTTTAATGCGAAAACATCATGCGCATTAGGGCAATTTTCTTCGCCCATTACAATAACGTTACTTCAGGAGGCTATCGCCTATGCTGCTTCACAAGGCGCAAAGCGTGTAATCACGGTGTCCCCGGTTGGTGTCGAGCGGTTGCTAAAGCGTACCGGGTTTCACTCACATCGAGCGGGGCCGCCAATGGTTGTTGATGGGCATCCGATTTTTGCTTGTTGGATTGATATTGCGGATGAGCCACAGTATTAA
>Burkholderia_dolosa_ZP04947583.1
TCACGCAGCGACGAGCATCTCGCCGAACAGCGCCGTATGAGTCTGTTCGCCGAGCACGACCGTCAGCGCAACGGCGTTCTCCTTGCCCACGCGAACCGGCGGGCCGAAACGATGGATTTCGATTCCGGTACGACGCAGCAGACGCTCGACCGCGGTCGTCGTCACGGTCACGTACTGGCGCAAGCCGCGGCGCTCGCCAAACGCGATGATCTCGCGGATGGCCTCCATCGCGAAATCGGTGAAGCCGAACGCGCTTTCGTTACCGCTCGAATCCAGTGCGAAACGGCTCAACTCCCAGACGTCCGGTGCCTGCGGCGCGTCCTGACCATGCAGCAATTGAGGAAATGTGTCCTTCAGCATGTACGGCCCTTCCGTCGGAAGCAGACGCCAACAGCCGCGCACTTGTTCGCTCTCGTCGCGAATCAGCATGTAGTGAGGCGACAGACCGTCATAAGCGTCGACCTCCAGGTCGCCGAACCGATTCACCTCCCAGCCCATTCGATCGCTAAAGACACGGGCGCGAAAGCGGTACATATCGACGAGGTCGCTCATTTCCCAGTCACGTTGGGGCGCAATACGAATCGTAGGAACCAT
>Nitrosospira_multiformis_YP413071.1
TCATGCGGCCTTCCTTTGCGCGTTTTCCGGGAGTATCCCAAAAAGGGCGAATTCGGTGATTGCATCGATTTCGATATAGCATGCGACCGTCAAAACCCGCCCGATTTTGACCGGTGCCCCCAACCTGGAAACGTTCACGCCAAGCTTGCGTATCAGTCTCTCCACTGCGACGGTGGTAACGGTTACATAGCGCTTTATCTTGTTGTGGCGCGCGAAGAGAAAAAGGGTTTGCATCATTTTTACCGGAATCTCGCTAAAACCGAAACCGGCACTCTCATATTTGGGGACCATGACGGCAAAACGGCTCAATTCCCAGACATCCGATTGCTGCGGCGCGGGCTGTCCGTGCAGAAGTTGCGGAAAAGTATCCTTCAACATGTAGGGTCCCTGGGTGGGAAGCAGTCGCCAGCAACCGAGCACCTCGTCTTCATCCCCCTCATCCCCTTTTGCCAGAACATATACGGGATCTGCCAGATCGAACTCGTCATGCTCCATCCCGTTATCCGTGGTTACTTCCCAGCCGAGCCTGTCGTGAAAAACTTCGTGCCTCAGCCGATACATTCCCATTGCGGCCCGTTTATCGAGAGAACCATTGCCATGTTGTGCAAGCAT
>Mesorhizobium_australicum_ZP08991317.1
TCACGCTGCGACCAATTGGGTATAGCGAGCCGCGAGCACGGCCCCCTGGAGCTGACCCGTCTCGCGGACGTTCATGAGCGCGGATTCAGTGATTGGCAGGTGTCCGGCCAACGCCTTTGTGTCGTCAATCTGCATGGGCGGAGCAAAGCGTTCCAGTGGCCATCCAGCCCGTCTCAAAATGCGCTCAAATCGAACGTCCGTTACCGTGACCACAGTCTCCTGGCCGTTCGCTAGGCCCCATTCAAGAATCCCCGCAAGCAGGCCGAATGTCACGTCGCGAAGGCCGGTTGCGCTCACGCTGTCAGCAGAGCCGGTATCCACACAGAAGCGCGAGCTTTCGAAAATCTTGGCGCTTCGCGGAGAGGGGTTCGATCCAAGTAGCGTTGGGAAGGTATTCCCTAGCATCGTTGGCCCTGTTGTCGGCAGCAGTCTCGCACAGCCGACCACCGAACCGCGGTCGTCGACAGCAATGATATATGTCGGCTTGAGCGTGTCGTATGCGTCGATCTCCAAATCGCCCGAAACAGAAACATCCCAGTTTAGACGATCTCTAAAAACGCGATAGCGCAAGCGGTGCATGCCCGCGATCAGATCGGAAAATTCATAGTGGTCCCGGTGACTAACTACAATTATGTGCAT
>Pseudomonas_sPACI88827.1
ATGCACATGGAAGAGCACACACTGAACGAAATGAGCGATGAGCTGAAACTCATGCTCGGCCGTTTTCGGCACGAACAATTCGTCGAGAAACTCGGATGGCGGCTGCCCGCCCATCCGAGCCAGGCAGGTTGTGAATGGGATCAATACGACACCGAACACGCCCGCTACCTCCTGGCGTTCAATGCAGACCGCGCCATCGTTGGCTGCGCCCGGCTGATTCCCACCACGCTCCCCAACCTGCTTGAGGGGGTGTTCAGCCATGCCTGCGCCGGGGCGCCGCCCAAGCATCCAACCATCTGGGAAATGACTCGCTTCACCACCCGCGAACCGCAATTGGCGATGCCGTTGTTCTGGAGAAGCCTCAAGACGGCCGCCCTGGCGGGCGCAGAGGCCATCGTCGGGATCGTCAACAGCACCATGGAGCGCTATTACAAAATCAACGGCGTCCACTACGAACGGCTGGGCCCGGTCACGGTGCACCAGAATGAGAAAATCCTCGCCATCAAACTCTCGGCCCACCGCGAGCACCATCGCAGCGCGGTCGCACCGTCAGCCTTCATGTCCGACACATTATTGAAAGAGACAGCTTGA
>Rhodobacter_sPZP19199216.1
TCAGGCCATCACCGTCTGCGGTTGCGTCACGTCGTGGTAGATGCCGGCGAAATCGCGGATGCGCTTCACACGCTCTTCCGAGCAGTCCATCAGCGCGGCCAGAGCGGTCACCTTGCCCATCGGCTTCGGCGTGCCGACATAGCCGTGCGGCGCATTGCCCGACCGCTTCAGCACGCGGTCCATCACCGGATCGATCACGGCGACCGCATCGGTCACACCCGCCGACATGGCGAATTCGAAGGCGCCGATCATCACTTCGCTCGTGACATAGGCGATCGAATTGCGGGCGCGGCCCGAGACCAGGCGCTCGGTGTCCACACAGAAGCGCGTGGCTTCCCAGCAGGTTGCGCTGCGCAGCGGAGGCTCTCCGTCCAAGATCGAGCTGAACACGTCGGAGAGCATGTGCGGGCCCGTCGTCTGAAGCAGGCGCATGCAGCCGACCACGCGGCCCTCGTCATCCACGCTCACGACGTGAGCCGGATCCAGGTCGTCGAAGCGGTCGCGCTCCATGCCCTGCGAAATCTGAACGTCCCAGCCGAGACGGTCCGCAAAAACGCGCTTGCGCAACCGGAACATGTCCTTCACGATGTCTGCGTGCTCGCGGAGGTTGAGCGAGTCGATAATGAAGATCAT
>Rhodobacter_sp._EKX57532.1
TCAGGCCATCACCGTCTGCGGTTGCGTCACGTCGTGGTAGATGCCGGCGAAATCGCGGATGCGCTTCACACGCTCTTCCGAGCAGTCCATCAGCGCGGCCAGAGCGGTCACCTTGCCCATCGGCTTCGGCGTGCCGACATAGCCGTGCGGCGCATTGCCCGACCGCTTCAGCACGCGGTCCATCACCGGATCGATCACGGCGACCGCATCGGTCACACCCGCCGACATGGCGAATTCGAAGGCGCCGATCATCACTTCGCTCGTGACATAGGCGATCGAATTGCGGGCGCGGCCCGAGACCAGGCGCTCGGTGTCCACACAGAAGCGCGTGGCTTCCCAGCAGGTTGCGCTGCGCAGCGGAGGCTCTCCGTCCAAGATCGAGCTGAACACGTCGGAGAGCATGTGCGGGCCCGTCGTCTGAAGCAGGCGCATGCAGCCGACCACGCGGCCCTCGTCATCCACGCTCACGACGTGAGCCGGATCCAGGTCGTCGAAGCGGTCGCGCTCCATGCCCTGCGAAATCTGAACGTCCCAGCCGAGACGGTCCGCAAAAACGCGCTTGCGCAACCGGAACATGTCCTTCACGATGTCTGCGTGCTCGCGGAGGTTGAGCGAGTCGATAATGAAGATCAT
>Caenispirillum_salinarum__ZP18920011.1
ATGCTCGACTGCCTGACCTGGGGCACAGCCCATCATTTCGGCAACGCCCTTGCCGGCCAGCACCGGCTGCGCTATCGCGTCTTCGTGCAGCGGGCCGGCTGGAACGTGCCCCACATCAACGAGATGGAGTGGGACCAGTACGATACGCCGGCCGCCCACTACCTGGTGTGGCGCGACGACGACGGCGAAGCGCGCGGCGTGGTCCGCTTCAGCCCCACCAACGTCCCCTACATGATTGCCGACATCTGGCCCGAGATGGTGACCGACGTCCCGCTGCCGCGCGACACGCTGACGTGGGAGGCGACCCGCCTGGCCGTCGATCCGTCCGCCTCGCCGGCCCTGCGCCGCCAGATCCGCCGGGAGATGGTGGTCGGCATCATGGAGTTCGGCCTGATGTACGGCGTGCAGCGCTACATCCACCTGATGCCGCCGACCTTCGTGCGCTCGTTCCTGCTGGGCAACGGCATGAACACCTGGGCCGTCGGCCCCACCCGGCGCATCGACGGCGTGCCTTGCACGGTGTGGCTGACCGAGGTTTCCGCCGAGCGGCTGGAGACGGTGCGCAAGGTCACGGGCGTGCGCCAGCCGGTCCTGCGCCTGGCAGACGACGACGCCATGGCCCCTGCGGTGGCCGCATGA
>Caenispirillum_salinarum_EKV28173.1
ATGCTCGACTGCCTGACCTGGGGCACAGCCCATCATTTCGGCAACGCCCTTGCCGGCCAGCACCGGCTGCGCTATCGCGTCTTCGTGCAGCGGGCCGGCTGGAACGTGCCCCACATCAACGAGATGGAGTGGGACCAGTACGATACGCCGGCCGCCCACTACCTGGTGTGGCGCGACGACGACGGCGAAGCGCGCGGCGTGGTCCGCTTCAGCCCCACCAACGTCCCCTACATGATTGCCGACATCTGGCCCGAGATGGTGACCGACGTCCCGCTGCCGCGCGACACGCTGACGTGGGAGGCGACCCGCCTGGCCGTCGATCCGTCCGCCTCGCCGGCCCTGCGCCGCCAGATCCGCCGGGAGATGGTGGTCGGCATCATGGAGTTCGGCCTGATGTACGGCGTGCAGCGCTACATCCACCTGATGCCGCCGACCTTCGTGCGCTCGTTCCTGCTGGGCAACGGCATGAACACCTGGGCCGTCGGCCCCACCCGGCGCATCGACGGCGTGCCTTGCACGGTGTGGCTGACCGAGGTTTCCGCCGAGCGGCTGGAGACGGTGCGCAAGGTCACGGGCGTGCGCCAGCCGGTCCTGCGCCTGGCAGACGACGACGCCATGGCCCCTGCGGTGGCCGCATGA
>Methylobacterium_extorquens_ABI74777.1
ATGCGGGTGACTGCCATCTATCCCTTCGAGTACGAAACCAAGTCCGCGCGTCTGCACGAGGAGCATGCTCAAGCCAGCGGGGAGAACGGGTTGCGCGTCATGACGCATGTCCTGTTCGCGGGCATGATTGAGTGGGCGTTGACCTTCAAGGCAAGTCGGATCGTGACCGTGACGGACACGCGCTTGGAACGGATCGCCGCACGGGCAGGCTGGCCGCTCATGCGGATCGGACAGGCGCGCCGGATCGGCAAGACCAACGCCGTGGCCGGCTACCTGGAGGTGAGTGAGGCAGCCGCGCTGCGCGTGCGCGAACGTGTCGGCCTCACTGGGGCCGTGTACGACGACGAAGATCCGGATGTGACGAGGCACTAG
>Pantoea_agglomerans_CAA52353.1
ATGTTAGAAATTTTTGATGTCAGTTACAACGACCTGACAGAAAGACGTTCGGAAGACCTTTACAAATTGAGGAAAATAACCTTTAAGGATCGTCTGGATTGGGCCGTTAATTGCAGCAACGATATGGAGTTCGACGAGTTTGATAATTCAGGTACGCGCTACATGCTGGGAATTTATGATAATCAGCTGGTCTGCAGTGTGCGTTTCATTGATTTGCGTTTGCCGAATATGATTACGCATACGTTCCAACATTTATTTGGTGACGTCAAATTACCGGAGGGTGATTATATCGAATCAAGCCGTTTTTTTGTCGATAAGAACCGAGCGAAGGCGTTGCTAGGCAGCCGGTACCCGATAAGCTATGTTCTCTTTTTGTCCATGATTAATTACGCGCGTCATCACGGACACACCGGGATTTACACCATTGTCAGTCGCGCCATGTTAACGATCGCTAAACGTTCGGGTTGGGAGATTGAGGTGATAAAAGAAGGGTTTGTCAGTGAAAATGAACCCATTTATCTTCTGCGCCTTCCGATTGACTGCCATAACCAACACCTGCTCGCAAAAAGGATCCGCGATCAGTCAGAGTCAAATATCGCAGCGCTGTGCCAGTGGCCTATGTCTTTGACGGTGACACCAGAACAGGTTTAA
>Pectobacterium_carotovorum_CAA52352.1
ATGTTAGAGATATTTGATGTAAATCACACCTTGTTGTCAGAAACGAAATCAGGAGAGCTATTTACCCTCAGAAAAGAGACGTTTAAAGATCGACTGAATTGGGCCGTGCAATGTACTGATGGAATGGAATTTGATCAGTATGATAATAATAACACGACTTATCTTTTTGGCATCAAAGATAACACCGTTATCTGTAGTTTGAGATTTATTGAAACAAAATACCCTAACATGATTACCGGGACATTTTTTCCTTACTTCAAGGAGATCAATATCCCTGAAGGGAATTACCTGGAGTCTAGTCGGTTTTTTGTCGATAAATCGCGAGCGAAAGATATTCTCGGCAATGAATACCCAATTAGTTCGATGTTGTTTCTTTCGATGATTAATTACTCAAAGGACAAAGGCTATGATGGAATATATACGATAGTGAGTCACCCTATGCTGACGATATTAAAACGATCTGGCTGGGGAATTCGCGTGGTCGAACAAGGTTTGTCAGAAAAGGAAGAAAGAGTCTATTTAGTTTTTCTTCCGGTTGATGATGAGAATCAGGAAGCGTTGGCTCGTCGTATTAACCGCAGCGGGACGTTTATGAGCAATGAGTTGAAGCAGTGGCCTCTACGGGTTCCTGCTGCTATTGCACAGGCTTGA
>Agrobacterium_rhizogenes_YP001961070.1
CTACGCTGCCTTGCTGAGGGAGGTGAATTCAGAGCGATAGTTGGCGGGACGGAGCTTTTGAAATGTACTGGCGTCGGCGAGTAGGATTCCCGCGACCGCCATCGTCACCCCGAACTTCCTGGGCTCGCCCAAGCGCTGAAGGGGCCACCCGACGCGCGCGAGGATCCGCTCGAAACGCAGGTCAGTGACGGTGACGATTTCGGTGAAACCGTTCGACATGCACCATTCGATGATGCCGGCGAACATGGTCAGCGTCGCCTCATGGACGGATCCGTCTCCCCTGCCCTCGCCGAGCGCCGTATCGACGCAAAAACGGGAGCTCTCGATCATCGCGGAATGGGCGTTCAACCGGCCATTCGGAAGGAGTGAGTGAAAGACGTCGGCCACCATTGTGGGGCCAGGCGCCGGAAGCAGCCGCGCGCATCCTGCTACCTGGCGACTGTCGGAAATTGCGAGGATGTAAGTCGGTATCAGAGTGTCGAAAGCATCCAATTCCACGCCGTCGATAACTTCGACATCCCAGCCTAGCCGGTCGGCGAAGACCCGCGCGCGTAGCTCGTGATGGCGGTGGATAAGCTCAGCTTCCTGAATATTTTTCGGTGTTGAGATCGCGAGAACCTGCAT
>Methanosalsum_zhilinae_YP004615669.1
ATGGATAACATCTGGACACAGTTTATAGTAAAAAAATCATCACATGATGATATCGATGACAAATCTTTCATTGAACAGCTGAAAAAATTCAACCGTTATGACTGTTGCCGGGATGAAGGTACTGTATTCAAGGATGAAAGTACTGACAAATTACATAATGATACCTGTCAGGTGAGTAATAGATCTACTGTATTCAGTGAAAATGAAGATATAGTTATGAGCTGGCATTGCCGAAGTCATCGTGGGTTTGAACAGGACTTATTTGATCAGCCGGATGATACTGTTCATCTTATAAAGAAAAGTGATGGGATGCTCATACTTCGTTATCTGATTTCAGGAGATAATGAAAGTTGTCAAGAAGATATAGAAGTGAGTTCTCTATCTGAAGCTGAGCAACTCATAGAGGAGGACAATGAAACCACTATGAAATTGTATCCTGAAAACCCTGAACTTTTATGGGTACAGGAGGGCAGGTAA
>Pseudomonas_aeruginosa_CCQ87457.1
TCATGAAACCGCCAGTCGCTGTTCCACCAGCACTCCCCCGTAAAGCGCGATCTGGGTCTTGGCATTGAGTTCGATGCGCAAGGCCACCGCGCGCTCGATGCCGATCTTCAGGTGCGGACCGAAGCGCGATACGTCCAGGCCGGCACGGATCATCATCTTCTCCACGCCTACGGTGGTTACCGTCACCAGCGTCTGGATGTCGTTCTGCAGGCTGTAGCGGGCCAGCGCGCGCATCGCCTCCAGCGTACAGTCGGAAAAGCCCAGCGAGCCTTTCTGTCCAGAGTTGATGGCGAAACGGCTGAGTTCCCAGATGTGCGGCGAGCAAGGCGCTTCCTTGCCGTGCAGAAGCTCCGGGAAGGTGTTCTTCAGCATGTAGGGGCCAGTGGTATCGAGAATTCGCCAGCAACCGAAAACCTGGGCTTCAGGAGTATCTTCCTGGATCAACATGTAATAAGGACTGAGTGCGTCATAACCATCGATTTCCATCTCGTCGATGACACTAACGTCCCAGCCTTTGCGCTCCTTGAACACTTGAGCACGCAACTTGTGCATCTCGCCCAGCAGTTTTTTATCGAACTCTTCGCGCCGACCAATTTGTACGATCAT
>Nitrosospira_sp_CCU63579.1
ATGGGACAGATCATGCTTGCGCAGCACGGAAATGCTTCACTGGATCAACGGGCGGTGATTGGAATGTATCGACTGAGACACGAAGTTTTTCATGATCGGCTGGGGTGGGAGGTAACCAACGATAATGGAATGGAGCATGATGAGTTCGATCATGCAAATCCGGTATATGTCCTGGCAAAAGGCGATGAGGATGAGATACTGGGCTGTTGGCGGCTGCTTCCCACTACCGGTCCCAACATGCTGAAGGATACGTTTCCACAGCTATTGCATGGGCAGCCGGCACCCCGGCAAACCGATGTGTGGGAATTGAGCCGGTTTGCCGTGGCGGTTCCCAAGTATGAAAGTGCGGGATTCGGGTTTAGCGATATTCCCATCCAAATGATGCGAACCTTGTTTCTTTTTGCGCAAAACAACGGAATAAAGCGCTACGTGACCGTAACTACCGTTGCCGTGGAGAGGCTGATACGCAAACTTGGTGTCAACGTTTCCAGACTGGGAGCACCTATCAAGATTGGACGGGTTTTAACCGTAGCCTGCTACATCGAGATCGACGCCATGACGGAGTTTGCCCTGTTCGGTACGCTTCCCGAGGATGCGCAAAGGAAGGCCGCATGA
>Octadecabacter_antarcticus_YP007704446.1
ATGAAAAATATCACCTTTGAATTGTCTAACGTGCACCTGTACGGTCCGGCATTTTTTGACTATTTAAGCCTGCGTAAGCGGTTCTTCGTCGATGAATTACACTGGCAAATACCGCATAATGCGGATGTTGAGATGGATCAGTATGATAATCCGATGGCGCGGTATTCGCTCGTGCTGGATGATGACGGTCGGGTCGTGGCGGGCGCGCGTGCCATGTCCACGACGGCAAAGTGGGGCGATCATACCTACATGCTGAAAGACGCGATGACAGGTAAGTTGGGCACGATCCCAAATAATCTGCTGAGTGAAATTGTCGACAGCCCCAAGGTTTGGGAATGTACCCGTCTTGTGATGGCGCCCGAAATTAATTCCATGCGGGCACGGTTGCAATGTTTGGATATGATCGTAGGGGGGCTCATTGATATGGCCACCGCGGAAGGTGCGGAGCGGATGATGTCGCTGTCAAACCTGTGGGTATTGCGGGCGCTGAAGCGGTTAGGCTACGGCGCCGAATTTCTGGGCCAACCGTATGAGAATGGCGATGACGGCCACAAGTATGCGGTGATCGGAATTCCTGCGCGTCACAAACAAGTCGCCGATAATGTCCTGCAAATGAGCGCAGCTTAA
>YP002128524.1_Phenylobacterium_zucineum
ATGAAGGTCCACATCGTCACCGCCGCCAACCGCGACCGCTACGGCCGGGAGCTCGACCAAATGCACCGGCAGCGGCACGAGGTGTTCGTCGGCGGTCTCGGGTGGACCGAACTGGCGCGGCGGGACGGGCTGGAGCGAGACCAGTTCGACGACGTCTCCGCCGTCTACCTCCTGGCCATGGAGAACGGCGATGTCCAGGGCAGCCTGCGCCTGCTGCCCACCTGGCGCCGGTGCATGCTGACCGAATGCTGGCCCCAGTCCGTGACGCGCGGCCAGGCTCCGCGCGGGCCCGGCGTGTGGGAATGGACGCGCTGGTGCCCGGGCACCCTTGCGCGCCCCAAGACCCTTGTGCGGGCCCGTCGGGCCCTGATCCTCGCGGCGCTGGAGTTCGCGCGCAGCCGCCTGATCGAGACCTACCTCACCTACTGCGACACGAAGTTCCTGGGTCAGCTCGTGGAACTGGGCTGGTCTCCGGAGCCGCTGGGCCTTCCGCAGCCCTACGGGCAGGGCCAGGCCGTCGGGGTCGCGTGGCCCGTGGAGGAGGACCTTCTGGAGCGCACCCGGGCGCTCTTCAACGTCCGCGACCCTGTCGCGCTGGAGGTTCCGGCGAGAGGCCGCTTCTCGGCGCCGGTTTGGATGCTGGAGCAGCTGCTGGAGGCTCAACCGGACGCCGAGGTCACCTCGCCGCTCACCACCAGGCTGGCGGCCTGA
>YP003060208.1_Hirschia_baltica
ATGATCCACGTTGTTACAGGTGAAAACCAACATCTTTATGGACCGCAACTCGATGAAATGTTCCGTATGCGCCATGAATATTTCGTACAAGCAAAAGGCTGGGACGCCCTACAAAGTATCAATGGTAAAGAAACAGATGAATTTGACGATGGTGACGTCGTTTATCTTATCAATTTGGATTTTGATGGACGGGTTGCCTCTGCATACCGCCTCAATTCTTCAACTGGCCCCAACCTTCTTGCCGATAAACTCTCGAACTTTGTAGATGGCGAATTACCAAAACGAGAAGAGGTATGGGATTTAACTCGCTGGATAATGGCGACGCGATATCGCCGCTCAAAGGATTTTTCAAAAGCAATTCAAATTGCCCGCGAAACAATCATAGGTGTCCATGAATTTGCCGTATCGAGAGGTATTTCTCACCTAACAACCGTATGTGATCCATCTTTCGTGGAAAGAATGGCGCGCGTGGATATGCATTATTCACCCTTGGGGCCTCCAGTTGAATTTGATGAAGGCAAAGGGATTGCTCAGGCTTTGCTTCTTGAAACAGGTCCAACAGCCTTAGCCAGAGCACGAGCGGCCACTGGCATTACCCAAAAACAACTATTTGAAGTTCAGCCTAAACCATTCTACCTCAGCCCAGATCAAATAGAGAATGAAGCCGCACAAGAATTAGCCGCCGCAAAAATGAAATTAATGTCGAAAGTGAATGCGCAAAAAATCGTTCAATCTCTTGCCGATGAAATGGCTCAAAGAGCAATAGCCAATCCAGCCGGTGCCATCGCTCTTATCCATTCATTTAATGAGATATTGCAATCGCGATTGCATGAACACTCAATTTCAGATTTTCAATCAATAGAAACACTGCAAATGCAAGCCAATAATGACGCTCCAGCGACAGATCTGTCGCAAAAAGCGTCTTGA
>WP010458661.1_Acidovorax_radicis
TCACTGGCACCGGATGGCGCACGCAAAAAGCGGATGGCCCTGGACCACGGTCGGTGGCCCCAGGCGGTAGGATTCAAAACCCGTGCGGCGCAGCAGGCGTTCCACCCCCAGCGGTGAGACGGTGACCATGCGCTGGGCACCGCGCGCCATGGCGCAGCGGCTGGCCGCCTGCAGCAGGCCGGTGGTGAGGGGCGAGGAGAACTGGTCAAGCGCGGAGCCCGTAGGCCCCGAAAGGTCCATCGAGGCAAAGCGGGACAGTTCCCACACCTCGGGTGCGTTCGGTGCCGGGGCGCCGTTGAGCAGTTGCGGGAACACCTCGGCCAGCAGGTAGGGGCGGGTGGTGGGCAGCAGCCGGGCGGTGCCGATGACCTCGCCGTCTTCGTTTTGTGCGATGACGTAGACGGTGTCGTCCCGGTCAAACTGGTCCAGCTCCAGGGCATCGCGGCAATGAAGTTGCCAGCCCAGTTTTTCCACAAAAACACGGTGCCGGTACCGGGCCATGCGGGTCATCAGTGGTGGATGCAGTTCAGCAGAGCAGCCGGAGGTGATGCGCAT
>CAM77048.1_Magnetospirillum_gryphiswaldense
TCACGCCGCCACCGCCGCTTGGTCGTGCCGACGCAGCAGCGAACCATGAAAGCCGATCTTGGCCCGAGCCGACGCCAGTGCCTGGGCATTGACCTCGATTTCCGCCGCTGCCACCGGATAATCGGCCAGGGCGCGGGTTTCACCGAGGAAGCGGAAATTACAGCCGGCACCACCGATGGTGCGGCGGATGATCAGGTGCGGCATCAGCACCAGATAGCGGTTGACCCCCATGGACATGCCGAATTCCAGACAGCCCAACACGATTTCCGCCGCCACCCGGCGCTTGACCGCCGGTTCCAGATCGTCGTCGATGCCGAAGCGGGTGGCTTCCCACACCTGGGTACTAACCGGGACGTCGCCGCCCAGCAGATCGGGCCACAATTCCTTCAGCATGTAAGGGCGGGTGGTGGGGATCAGACGGGCAACGCCCTGAACCGGGCCGTTGCCGTGGCGATGGATCAGATAAGTGGCGGCCGGCGTATCGAACTGATCGTACTCCATGCCCTCATGGCTGGGAACGGACCAACCATTGCGCTCGACAAAGCATTTGTGGCGTAGCCTATGATGAGCGGCAAGTGAGTCGCCGAATGCGTGTGAGTTGCCCCAATTTACAACCTCAATCAT
>YP617628.1_Sphingopyxis_alaskensis
ATGCCAGAGGAGATCGGGGAACGGATCGAGATTGATGAGGACGGGGCGTTGCGGGCGATGTTCCGAGCGCGCAAGGAAATCTTCATCGACCTTCTGAAATGGGACCTCCCCATCCTGGCAAACGAGTTCGAGGTCGATCAGTTCGACCGCCAAGCAGAATATCTCATCCTGCTCGAGCAGGGCGTCAGGCACCGTGCGTCGACGCGATTGCTCCGGACCGACCAACCACATCTGCTCGGCGACCTTTATCCGCATCTCTGCGCTGGGCCGGTGCCGGTCGGCCCGACTATTCGCGAGATCACCCGTTTTTGCCTCGATCGCCACCAGCGGGCACCCGAGCGGCGCAGCGCCCGCAACCAGCTCGTCACCGCACTTGCCGAGCATGCGCTGGCGACGGGTATCACGTCCTACACCGGAGTCGCCGAGCAGGAGTGGTTCGAGCAAATCCGGCGTTTCGGCTGGGACTGCAAAGCACTGGGTCAGCCCCTCGATCACGAGGGCCGCCGGCTTATCGCGCTCCACATCCGGATCGATGACGAAACGATCAGTGGCTTGCAGGCCGGCGGCACCTATGAGGCGCCGCGGTTGATGCTGGCGGCTCCGCGCATAGGTGGAAACGGCCGATGA
>WP008996190.1_Novosphingobium_sp
ATGATCCATTGCCTTTCCAATGCCCGTGCCGGCACCCAGCACACGGTGCTTCGCAATATGTTCGAGGCCCGCAAGCGCATCTTCATCGATCTCCTGCGCTGGGATCTGCCGGTTCTTGCCGGGCGCTTCGAGGTCGACAGGTTCGACAACGACAAAGCCACCTACATCGTGCTGGCCGATACGGATGGCGCGCACCGCGCTTCTGCCCGCCTCCTCCCCACAACCGAGCCGCACATCCTCGACACGTTGTTCGCGCAGCTGTGCGAGGAGGCCCTGCCTCGCGATCCGACGACGATGGAGATCACCCGTTTCTGCCTCGAGCGAAAGTCGAACGCGGTGGAGCGCCGAGCCGCACGCGATGAGCTCATTCATGCTCTCGTCGCCTTCGGCCTTGCCAACGGCATCAAGCGATACACCGGGGTTGCCGAGGTGCCCTGGCTTCGACAGATCCTGTCGTTTGGATGGCGCTGCCGGCAACTTGGCCGCCCCGCGCTCGTCGGCGGGCGCTGGCTGGGTGCCATGACCATCGAAATCGACGAGGACACCCCCGCGCTGCTGGAACGGGGCGGCGTACCGGTAGTGCCGTGTCGCCGGGGAAGTCGCCATGTCCACTGA
>WP004354914.1_Thauera_phenylacetica
ATGGAAATCCTTGCAGGTACGCAGCGCACCCTGGCCAACGACATGATGGGTCGGGTGGCCCGGTTCCGGTACCGGGTCTTCGTCGAAATGCTGGGCTGGGACCTGCCGTGCCGCGACGGGCTCGAACTGGACCAGTTCGACCGGGAGGATACGGTGTACCTGGTCGCCCGCAAAGGGGAAGAGGTGGTCGGCATGGCGCGCCTGCTGCCGACCCACAGACCCTACCTGCTGGGCGAAGTGTTTCCGCAACTGATGGGCTCGCTGCCCGTGCCCAGGGATCCCGAGGTGTGGGAGCTCTCTCGCTTCACGGCGGTCGATCTCGAGGCGGGGCCCGTTGGCGGCGCGGCCAGGCAGTTCTCCTCGCCGGTTGCGGTCAATCTGCTGCGCTCGGTGCTCAAGGTGGCTGCCGAGCATGGTGTTCAACGTCTCATCACCGTGTCGCCGCTCGGGATTGAGCGGCTGCTGCGCCGTGCGGGCTTTCTGGCCCACCGTGCCGCATCTCCCATGGTGATCGATGGCCATCCCATCTTCGCCTGCTGGATCGAAGTGCCTCAATTGAAGAGCCATTGA
>YP001834029.1_Beijerinckia_indica
ATGGTTTGGATCGTAAAATGTTTATCAATCTCCCAATGCCTTGGGCCTCTTCCGCACGAAATGTTCGAAGATAGGAAGCGCGTATTCGTCGATCTTCTACGCTGGAACGTGCCAGTTTCGGAAGGCCGATACGAAATAGATCAATTCGATGACGAATACGCTATCTATTTAATAGTCGAAGACGGGAATGGCCGGCATCTTGGTTCTGCCCGTCTTCTCCAGACGTCGCGTCCACATATCCTAGGCTCACTTTATCCACATCTATGCGATACTGAGGTGCCTCACGGTGATTCTACAGTCGAGATCACGCGCTTTTGTCTCTCACCAAGAATTACCGCACAAGAACGAAAGCGAGTACGTCAATCTCTCGTATCGGCATTTGTCGTATATGCCATAATGACTGGAATTAAGACTTATACTGGGGTCGCGAATAATCAATGGTTTAAACAAATCGTCAATTTTGGTTGGGATTGTGAGCCATTGTCATGCCAAAATTCCACAGCTTATACTGACCTCATCGCATTCAAGATCGCGATAACGGAGCAAACGATTCATCTTCTTCAACAATCAGGGATGTTTACAGAAGACACGCTTCAAATGCTTCAATCGGGGCCCCAGGCCGAACAGAAGCACGTATCCAATGTCGCGCAGGAGTGTGAACATGCGATATGA
>WP007662486.1_Caulobacter_sp
ATGATCCACATCGTCACGTCCGAGAATCGTCATCTCTACGGGCCCCAGCTGTGGGCCATGCACGAACAGCGGCGCGAGCAGTGCGTCGAGAAGAACGGCTGGGTCGACCTGGTGGTGCTCGATGGCGGCGAGGTCGACGACTACGACGACCTGGCCGCCATCTACCTGCTGGGCTTCGACGACGATATGCGGCTGGAGGTCGGCCTGCGCCTGCACCCCACCGACGAGCGCTGCATGCTGGCCGACAAATACCCGCAGCTGATCGCTCCCGGGGAATCGCCCAAGAAGGGCCCCGACGTCTGGGAGGCCACCCGCCTGTTCACGACCGAGGCCTATCGCGCCAAGAAGGGTCCGGGCCGGGGCGCCCGGGTGTTCGAGGCCTGGGCCGCGGCCATGGAACTGGCCCTGGTCAACGGCGTCGAGCGCTTCGTCGGCATGATCGACATGTCGCTCTATCCCGGCATCATGAACTCGCCGATCGACACGCGGCTGGTCGGCCTGCCCCGCCCCTACGCGTTCGGGGTGGTGGCCGGCTCGGAGATCGCCCTGTCTCAGGCCCTGCTGGAACGGGTGCGCGAGGCGCTGGGGATCGAGGGGCCGGTCGGCTACCACGTCGATGAACTGGACCTGCGGGCGTTCGGCAACCTGACCGCCGTTCAGCACCAGGTGATCCGCGCCCAGATCCCGCAGTTCCATCCGGGCTCGCCCCGCGACGAAGCCCTGGCGGCCGAGACCCTGTACCGGCTCAACGACGTTGCGAGCCTGGCGCGCCGCATCTGGGCGGATCGCGACGCCCATGCCGAGCAGCCGCTCAACGCCTAG
>YP428477.1_Rhodospirillum_rubrum
ATGGTCATCTTGACGGATCGGGAAAACGCGATTTGCAACGCGTTTCTGCTCCATTCTTTCTCCGAATTGCGCCACGAGGTTTTTGTTAATCGCCTGAAATGGCCTTTGCAATGTCCCCCGGGCCGGGAAATCGACCGTTTTGATGATCAGGATGCCGTCTATATGACGATTTCCGGCGTCGGGGGCCGGGTGGTCGCCGGATTGCGGCTGCTTGATACCGTCAAACGCAGCCTGTTGAACGAGGTTTTTCCGATGTTGGTCGACGGGCCGCTGCCCCGCGACCCCAAGGTGATGGATGTGACCCGTTTCGCCGTGGATCACCGGCCGGAATACGTGGAGGGAACGGGCAATCTGTGCGGACTGCTGCTGTGCGCCTTGCAAGATTACGGCTTGGCCCGGGGGTTGACCGGCTATGTCTCGGTCTCGGACGTGCGGATGGAGCCGATCCTGCGGCGCGGCGGTTACCGCTTCCGCCGCATGGGCGGCATGATCGAGATGGACGGCACCGGGGTGGTGGCCCTGGAGGTGGAGATTTCCCCCGAGGTGCGGGCGATCGCCCGGCGGCGGGCGGGTGTGAGCGAGCGGGTGCTGGTGGATGAGCGTTTGAGGAGCGCAGCGTGA
>WP016402655.1_Agarivorans_albus
TTAAGCAATATCTATGTAGCAGGCAAACAGTGCGTAGCCATTCACAATTTTAGGTGGGCCGGCACGGTGGTAGCGAAAACCTGCATTGCGTAACATTCGCTCTATACCTAGCGGAGAGACTGAGATTAAGCGCTTAGCACCTTGTTTTTTGGCGCACTCGATTGAGGCGGTGAGCAAGGCTAAAGCTTCACTCGACATGAGTTGAGTTGGCGCTTGATTATGATTATCAAAGTCTACTGCAGCAAAGCGCGAAAGTTCCCAAACGTCGTGTTGCTTGGGGCAGGGAAGGCCATTCAATAACTCTGGAAATACTTCTTCCAGTAGGTAGGGTTTGGTGGTCGGCAATAAACGAGCGCAACCGCTAATATGGTCTTGTTCGTTTTTAGCGATAACATAAACGGTGTCATCGCGATCAAATTGGTCTTGCTCTATGCCATCAGGGGTATCGAGTTCCCAGCCAAGCATTTCTACAAACACTTGATGACGGTAGTTGTTTAGGTGTTGAAATGTAGTTGGTGAAAGTTGTTCTGCAACGCCGTTAACAAAGTCCAT
>YP_002955226.1_Desulfovibrio_magneticus
TCATAAAGAAACTTGACGTCCAGAATAGGCCCCAGGCGGTGGCGGTAGCAACCCACCTCGGTATTCTGGATCCTGATTGAACCAGTCCAGCAGTTCGGGCCGCGAGAGCAGGTTTTTCGCCTCGAATTCCCGCCAGTCCATGATCGCCGCCGCCGCCACCACGCCGTCGGGCATCCGCGTCGGCTCACCGACCAGCACGCACGGAAAGCCGAACATCTTAAGCAACCGCAGCACCTTGTATTCGACCACCAGATACAGATAGCGGACCTTGTTGGGGACGCACCACTGGTAGACCTGGCGATACAGCAGCATGGACACGCCCAGGGAACCAAGGGACGTCCGCACTTTGGTGCCGCGCTCGTCGAAGCTGACGCATAACCGGGAAACCTCACGCGTGTCCGGGGCCTTGCGGATGTCATGGTCCGGCGAGACCAGGGCGCGAAACTCCTTTTCCAGCATGTAGCGATGCTCCGGCGAAACCAGGCGCAGGTAGGAAAGGATCTTCCTGTCCCGAAACACGCCGAAATGCAGGGCATGGGCGTCATAGACGTCCCGTTCCAGGCCGTCGTCGCTTTGCGGCACCCATCGCAATTCCTGGGCAAACACCTTGTGCCGCAACCCATAGGCGGACGGGACGTCCCGCGCCTGCAGCACCCTGGCCGTGACGTCCTGGGCGGATGCATACGGCAGGCCGAGGGGGATGCCGTTGTCCAGGCGTTCGCCCGTATTGTACTCGATTTGCAT
>WP006918359.1_Desulfovibrio_magneticus
TCATAAAAAAACTTGACGTCCAGAATAGGCCGCAGGCCGTCGCGGTGGCAACGCACCTTGGAATTCTTGATCCTGATTGAACCAGTCCACCAACTCGGGCCGAGCGAGCAGGTTTTTCGCCTCGAACTCCCGCCAATCCATGATCGCCGCCGCCGCCGTCACGCCGTCGGGCATCCGCGTCGGTTCGCCGACCAGCACGCACGGAAAGCCGAACATCTTGAGCAACCGCAGAACCTTGTATTCCACCACCAGATACAGGTACCGGACCTTGTTGGGGATGCACCATTGGTAGACTTGGCGATAGAGCAGCATAGACACGCTTATCACGCCGATGGACGTCCGCACTTTCGTGCCGCGCTCGTCGAAACTGACGCATAACCGGGAGACTTCGCGCGTGTCCGGAGCTTTGCGAATGTCATGGTCCGGCGAGACCAGGGAGCGGAACTCCTTTTCCAGCATGTAGCGATGCTCCGGCGAAACCAGGCGCAGGCAAGAGAGCATCTTCCTGTCCCGAAACACGCCGAAGTGCTTGGCATGGGCGTCATAGACGTCATGTTCCAGGCCATCGTCGCTTTGTGGCACCCACCGCAACTCCTTGGCGAACACCTCGTGCCGCAACCCGTAAGCGGCCGTGACGTCCCGCGCCTGAAGCACCCTGGCCGTGACCGCGTCGGCGGCTTCATACGGAAGACCAAGCGCGACGCCGCTGCCCAGGCGTTCGCGCGAGCTGTATTCGATCTGCAT
>YP001231849.1_Geobacter_uraniireducens
ATGAAAATTTCAAGAGCAAGATTGTTGCCAAGTAGCTGGCAAAAACCGCAATCGTCAATACTTTTCTCGGAGAGCAATTTCAAGGTCAAATACATTAAGAGTGAAAAAGATAAAGTAATGTCTTATCAATTAAGGCATAGAATTTTTTGTAACGAGTTAAAGTGGGTACCAAGAAGAGAGGACAGTCAGGAAGTTGATAGTTATGACAAGGATGCAACAAGTATAGGAGTGTATAATGAAGCTGGAAATCTAGTTTCGATGGTAAGAATTATAGTTTCTGATAATACCTTCATGCTTGAGAAAGAATTTCCGTTTCTCCTTGAGGACGGTTATAATCTCCGCAAAGAAAGGGACACAGTGGAACTTTCCAGGCTGTGCGTTGCCCCAGAGGCAAGAAACGCCACTTTTGCAGACAACTTTGGACTTCACGTCATATCGATGCTTCTTTACAAGGGGGTCTATCATTGGTGTCTGGCTAACACTGTGCGCTACATATACATGGTCGTGGAGCAGAGGGTTTACCGGCTGTTATGTGCAAAGGGCTTTCCCTGCAAACTAGTTGGCGCCCCCGTAGTCATGCCGGACGGAGTGGAAGCTGTTGCAGCGATTCTTGATTGGCGGGAGTTTGAGATGGTAAATATCGTGAGACGGCCGAAACTTTTGGAATGGTTCAGTCGATATCAATCAAGCCGACCGACAAAGCTACGGCAACAGCGTGGATCCGACTCACTGCATCAAGCTTTCTCATGA
>YP002537871.1_Geobacter_daltonii
ATGATAGCGATTAGCAAACATGTTGCAACACCCGCTGCTAATGGCCTTAAGAGTGATGTCTTTATAAGGGAGGGTGGTCTTTATGTCACAAACATTGTTGCAAAAGAAGATATATTTAAAGCACATTCATTGAGGTATAGAGTTTTTTGTGATGAATTGGGATGGGCTCCCCAAAATTTTTGTAAGCTTGATATAGATAATTATGATGATGGGGCTGTCTTTTTTGGCGTTTTTGATGTGAATAATGATTTAAAAGCCTTTTTACGGATTGTGACCTCAGATCATCCATTCATGATAGAGAACGAGTTTCCGTTTTTGGTAAAGGCGGGATCAACTATAAGCAAACGAGACGATGTCGTTGAGGTATCAAGACTATGTGTTGATGCCGATGCAAGATCAGAGACGTTTTCTGGTAATTTCGGCGTGCATACTGCCTCTCTTCTTTTATATAAGGGTGTTTATCATTGGTGTTTGAAGAATCGAATAAACTACCTTTATCTTGTTGTTGATTATAAGGTGTTCAGATTGCTAAATGTGAAAGGATTTCCCTGCAGATTGATAGGAGATCCAAAAGTTATGCCCGATGGTGTAGTTGCGGTTGCAGCAATGCTGAATTGGAGGGAATTTGAAGAGTTGAACCTTGTTGGAACTAAAAATTTGAAATCATGGTTCAGTCAATATCAATTACCCCCGCCGACAGTGCAATTGCCACAGCGTGAGTTCTGCTCACAGCATTAA
>WP006999570.1_Candidatus_Burkholderia_kirkii
CTAAGAGGTGTCAAAACGGTCCCAATACATACGCGCAGCCACACTTCTCACCCCTCCGGAAAGCGTCTTAGTCTTGCTGAAAGGAACGCAAGGAAACCCTCTTTCGCGAAGGGAATGAACGAACGCTGGAGTTGATACGAAATCAGCTTCGTGAGCATTTCGGCGCAGACATACTATATAAGCCGCGTGAAACAGTGCCTGCGAGGCCTGTCTTCCTAAGCCGCTACGGCGTATTTGAGGATTCACGCACAACCGTGTCATCTCCGCAGGGGCTGTTTGGCCCGTCGGGCAGTCCGACAAAAAGGTGGCAAACTCACGCTCAAGCATGAATGTATCAGGTTTAAATAAAATTCGAATAGTGCCGATGGCCGATCCATCTGAGTCAAATATTCCAATTAGTGTGGCGCGATTATCATACTGGTCCTGCTCCAAGCCAGAATTAACCTGAGGCACCCAATGCAACTCTTCAGCGAATACCTGATGTCGCAGCCTAAAAATCTGCTGCAATTCATCTTTTGACGAGGCGAGACGAATTCGATAAGCCCGCAATAGTTCCAGTCGATCCACGTCAATACTCAT
>YP003331715.1_Dickeya_dadantii
TCAAGCCAGTGGAACCAGTAAAGGCAAGGTCTTAAGCTGCTCGGACTCGGCCTGTGTCATTTGGGTAATTCGCTCAATCAGCGCGTGTCGGCTGTCGTCATCTGTGGGCAGATGCAGCAAATAAATGCGCTCCTGTTTTTCCGAGAGCCCTTGCTGAATGATGGAAATGCGCCAGCCTGAACGTTTTAACAAGGTCAACATCGGGTGGCTGACAATAGTGAGGATGCCGTCGTAGTGGTATTTTCTGGCATAATTAATCATAGCGAGGAATAACGTCAGACATGCCGGATTACGAGTACCAATTAAATTTCTTACCCGATCGCGATCAACAAAAAAACGGCTGGATTCAATATAATTCCCTTCGGGGATCTTGAGGTTATCGAAATAAGAGTAAAACGTACCGGTAATCATATTGGGGTATTTTATTTCTATAAACCGGACGCTACAAATCACCTTTCCCTCCTTGACGCCTAAAAGGTAGGTGGTGTGCTCATTATCATACTCGTCGAACTCCATTCCATTAATACAGTTGACGGCCCAGTCAAGACGGTCCTTAAATGTATCTTTGCGTAGTGTAAACACCTCATCCAGCTTGTTATTTGACATTAAGCTAAAACTCACATCAAATATTTCTAACAT
>WP006704526.1_Candidatus_Regiella_insecticola
ATGATGGAAATATTTGATGTTAGCTATAATAAACTGTCCGATAAAAGATCAATGGAATTATTTTCTCTTAGAAAGAGTGTCTTCAAAGATCGCCTAGATTGGGCTGTCAATTGTTTTAATGGAATGGAATTCGATGAGTATGACCATCCTAATACAACTTATCTATTAGGGGTACACGACAATACTGTGATTTGCAGTCTGCGGCTCATAAACATAAAAAATCCCAATATGATCACCGGAACGTTTTATCGTTATTTCAACCAGATAAATATTCCAGAAGGAAACTATATTGAATCAAGCAGATTTTTTGTTGACAAAGAAAGAGTACAAAATATGAGTTGCAACCAATATCCGGTGAGTACCATGCTTTTTCTGGCTGCGTTGAATTATTCAAGAAAATTTGATTACGAGGGGATATTAACTATCGTAAGTCATGCAATGTTTATTATAATGAAACGTTCCGGCTGGCATCTCACTGTACTTGAGAAAGGATTATCAGAAAAAAATGAAAAAGTTTACTTACTATGCTTGCCTGTTGATACCGAAAATCAAAACATCCTAATCAATTGTATAAATCGAAAGAAAATTTTGTTAAAAAATAAGGAGTGGCCATTGTCTTTTACACTCACTGAGCCCGTTTAA
>YP453964.1_Sodalis_glossinidius
ATGTTTAATTTAATCAACGTAGAATACAAGGATATAATAAATGACAGGCTGGAGGAATTATATCTCCTGCGCAAAAGGACGTTTAAAGATCGTTTGAACTGGAAGGTTTCATGTAAAGGAGAGCGTGAATTTGACGAGTACGATAACGAAAACACTCACTATCTGCTTGGGTGTTATAACGGTGAATTGATCTGCAGCGTACGGTTTATCAGCATGAAATACCCTAACATGATTACCGGCCCCTTTCGCGATTTTTTTCGTTACGAAGCGCCAGCCGATGATGCACTGTTTGAGTCAAGCCGCTTCTTTGTCGATAAAGACAGAGTCAAGTCGCTGACCGAAACGAAGCTGCCTTTTTGCCATCTGTTGTTTCTGGGAATGATAAATTACACCCGCGCCGTCGGGATGAAAGGGATATTGACGGTGTGCAGCCGATCGATGTACACCATTCTTAAACGCAGTGGCTGGCTCATAGAGGTTCAAACCATTGGTAGCTCTGAAAAGGACGAACCTGTCTACCTGCTGCGGCTTCCCATTGATGACGATAGCCAGGCAAATTTAATCAAATATATTCGGCGCTATCATTATTGTGATGAATATTACCTGAAGAAATGGCCGGTTTATCTGTAA
>WP004095615.1_Hafnia_alvei
TTACACCAATGCAGTCTTAATTACCGCCACCGACATCGGCCAGTGCTCAAATTCAGGCAGTGAACAACCTTCAAATGCATTAATTTTTGTCGCCATTTTCGCCTGACTATCAGAGTCTGTAGGCAAATAGAGAAGATAAATCCTTTCCTCCTCGCTCAAATATGCCTCTTTAAGTACCCTCACCTGCCAGCCACTGCGCTTTAGTATTGTCAGCATAGCGCGGCTAACAATCGTATAAATGCCGTTTAAGTTATATTGACGAGCGTAGTTGATCATCGCCAGAAAAAGAACCTGACTAACAGGATATCTCTCCCCCAGCAAATCTCGAGCGCGACTTTTGTCGACAAAGAACCGGCTTGATTCCACTTCACCGGCTGGCAATGAGACATCATGAAAACAAGAGTGGAAGGTATGAGTAATCATATTTGGCAGTTCAAGCGGCACAAAACGAACACTGCAAATCAACTGCCCTTCATACAAGCCCAAGATATAGCGCGTGTTTGGATTATCAAACTCATCAAACTCCATACCGCGGTTGCAAACGACATCCCAACCAAGTCGATCGCTGAAAGTTTTTTTTCTCAGTCGATAAAGTTCATCCGAACGCACTCCATTTAGTTCATCATAACTGACATCAAATAGTTCAAGCAT
>YP002923740.1_Candidatus_Hamiltonella
ATGATAAAAATATTTGATATAAATTACACTCTACTATCTGAAAAAAAATCAAATGAGCTGTTTTGTATCAGGAAACAGATATTTAAAGATCGGCTTGATTGGTCTGTTACTTGTAACAATAATATGGAATATGATAATAAAAATGCCACTTATATTTTGGGTATTTATTCCGATCAAGTAATATCTGGACTCAGATTTATTGATATGAAAAATAACAATATGATCACAGGCGCTGAATTTGATTCTTTTTTTGAAAAAAAAGAGGTGATTAAAGAAAATCATCTTGATGCCAGTCGATTATTTATCGATAAAGAAAAAATTAAAAATCTTGATTTAAATACTTATCCACTCAGCGCCATGCTTTTTTTAGCTATGATTAATTATGCTATCACTTTTCTTTATGACGGAATTTATGCAGTTGTTAGCCAACCCATGTTGATTATTTTTAAACGTTCAGGATGGCTTATAAAGGTTATAGAGCATGGTATTTCAGAAAAAAAAGAGAATGTCTATTTGATCCATATGCCTGTAGATAAAAAAAATCAAAAAATTTTAATCGATTATGTCAATCGAATGAATATAAAAAAGAATATCTCTAAAAAGAATATCTCTAATATTACCGATCTTTATAATTGGCCCTTATGTTTTGGTATCTGA
>WP007187527.1_Hydrocarboniphaga_effusa
ATGTCTCAGGTCATCACCGGCTCGCTGCAGGATCCGCAGTTCGCCCAGTCCCACGCGCAGTCGATGTTCCGCATGCGCTATCGCGTTTTCCACGAGCGCCTGCAGTGGGAAGTGAAGTGCAGCGACGGAATGGAGTCCGATCAGTTCGACGACCACTACAGCCTTTACGTCGTTATCGCCGATGAAGACGGCAAGGCCCAGGGCAGCTGGCGCCTGCGCCCCACCACCCTGCCCTACATGATGGCCGACGTTCCGGCTTTCGAGCCCCTGCTGCACGGCCACCGCGCCCCCCGCGCACGCCGAATCTGGGAAATCAGCCGCTTCGCCGTCGACGCCGAAGAAGAGCGCAGCGCGTTCGGCCTGAACCGCGTCGCCCGGGCGCTCGTTGAAGCCTCGACCCAGCTCGCGGTCGACAACGGCATCGACCAGTACGTGATCGTCGTCAGCGTGGCGATCGAGCGCCTGCTCAAGAACCTGGGCCTGGTCTTGCATCGTTACGGCCCGGCCGTGCGTATCGGCAAGGTCACCACGGTGGCCTGCCGTATCGAGGTCGATGCCCACACCCGCCACGTGATCCTCGGCCACCCGATGCCGACCCCGATCGAAGACCTCAAGGTGGCCGCATGA
>YP002923740.1_Candidatus_Hamiltonella_defensa
ATGATAAAAATATTTGATATAAATTACACTCTACTATCTGAAAAAAAATCAAATGAGCTGTTTTGTATCAGGAAACAGATATTTAAAGATCGGCTTGATTGGTCTGTTACTTGTAACAATAATATGGAATATGATAATAAAAATGCCACTTATATTTTGGGTATTTATTCCGATCAAGTAATATCTGGACTCAGATTTATTGATATGAAAAATAACAATATGATCACAGGCGCTGAATTTGATTCTTTTTTTGAAAAAAAAGAGGTGATTAAAGAAAATCATCTTGATGCCAGTCGATTATTTATCGATAAAGAAAAAATTAAAAATCTTGATTTAAATACTTATCCACTCAGCGCCATGCTTTTTTTAGCTATGATTAATTATGCTATCACTTTTCTTTATGACGGAATTTATGCAGTTGTTAGCCAACCCATGTTGATTATTTTTAAACGTTCAGGATGGCTTATAAAGGTTATAGAGCATGGTATTTCAGAAAAAAAAGAGAATGTCTATTTGATCCATATGCCTGTAGATAAAAAAAATCAAAAAATTTTAATCGATTATGTCAATCGAATGAATATAAAAAAGAATATCTCTAAAAAGAATATCTCTAATATTACCGATCTTTATAATTGGCCCTTATGTTTTGGTATCTGA
>YP007706164.1_Octadecabacter_antarcticus
TTACGCCGCGCGTGCCAGCATTTTCTCAGGCTTTTCGCCAAACGCGCGGGCGTACCAGTGATGCGACAGCGCCGATGACAGCCCCGCCCGCCACAGGACTTTGACGCGATCGGACGGGTTATAAGTCCACAAGCCGACACTAATCTTGTCGCGCCCCGTTTCACTGCTGCCCAAAACAGTGGGCGACGATACGACACGACGGTAGATGCGCACCATGCGGGCATCAAATACGCCAACAAATTGCGTCACCCCAAATCCGCGCATGACTTCGCCACCCCCAAGCATCAGAGCCGCAGCGATACGGCTGTTCGCGTTCGGAGCAAGACAGAACCGGGTACTTTCCCAGATTAACGGACTTCGAATGGCGGCTCCATCGGACAGGTCCGCAAAGTGATCATTGACCATCGTCGGCCCCGTCGTCGGCAGAAACCGCATTGACCCACCGTGGCGGCCATCGGGACGCTGCCAGATAACGTAAAGCGGGTCCTCACCGTCATATTCATCACGCTCATGCCCCTGTGCGTCTACGCTTACGTCCCAGCCGAGGCGGTCCCGAAACTGAACGCCGCGATCGCGAAACATCGTATCCGCCAGTACAGGGTGGTCGTGCAGATTTGATCCGTAAATATAGCGCAGCAT
>WP009573366.1_Celeribacter_baekdonensis
TTAGGCGATGGCGCGCATATCATCCCATTGCGGATGATCAAAGGCGGTACGAAACCAGCGTTTTGAGGTCGCCCGATCAATCCCCGCACGCGCCAAAGTGGGGGCAAAAATCTCTTCGCGCATTTCCCATAGGCCAACGCCGATAACGTCACGCCCTTCACCAACACGGCCCAACACATCCGGGACCAGCCCCATGAGGGAATAAATCCGCTCCATGCGCGGATCAAAAACGCCAACGAAATGTTTGAGTTGGAATTCCTCCATGATCTCGCCTGCCGCCAAGGTCAGTGCGGCGGTCACCCGGCGCTCCGCACCGGGGGCAAGGCAAAACCGGGTGCACTCCCAAATGAACGGGCTTTCAATGCGCACGCCGTCCGTGAGATGGGAGAAATGGTCATTGACCATCGTGTCGCCCGTTGTCGGCAAAAACCGCATCGACCCGCCATGGGTGCCGTCGGTTTTTTGCCAAATCACATAGAGCGGATTGATGTCATCATATTCGTCGCGTTCTTCACCGGCCTCGTTCACATGCACGTCCCATCCAAGACGATTTTTGAACTGATCGGCGCGGTCGCGAAACATGGTGTCGCGCAGACGCGGAAAACGGTAAAGGTCATCGCCGTAGATATAGCGCAGCAT
>WP009504445.1_Citreicella_sp
CTACGCCGCAACAGTCATGCGCGGCGCATCGGTTCCGAAGGCGGTCTCGAACCAGCCACGCGACTGTTCCGGCGTAATTCCCGCGCTTGCCGCCACCCGTGCCTGAGCCTGGGCGCTGAACTCCCACAGCCCGACCGAGATGCGCTCACGCCCGTCGCCCTGACTGCCAAGCACCTCGGGCGATGCCCCGATCCGCTTGTAGATCCGCACCATGCGCGCGTCGAACACGCCGACGTAATGCTCGACACCAAAGCCTTTCATGACCTCGCCCCCGGCCAGCATCAGCGCGGCAGCGGCGCCCGGGTCGGTGTTTCGCGCAAGGCAAAACCGGGTGCATTCCCAAATGATCGGGCTTTCGATGCGCACCCCTCCGGTCAGGGACAGAAAGTGTTCATTCACCATGCAGCGCCCCACGGTGGGGAGCAGGCGCATCGAACCGCCATGCGTGCCGTCGGCTTTTTCCCAGATCACATAAAGCGGGTTCATATCGTCATATTCGTCGCGCTCGAACCCGTCAGCGTCGACGCTGACCTCCCATCCGAGGCGCGTTCTGAACTGGTCCGCGCGGTCGCGGAACATGGTGTCGCGCAGAAGCGGAAAATTCTGAAGCTGGTCGGCGTAAATGTAGCGGATCAT
>YP002360442.1_Methylocella_silvestris
ATGATTACTGTTGTTTATGGTTATGAGCGCGAAGAGCGACGCGATCTCTTCGAGGAAATGTTCCGCCAGCGCAAGCAAGTCTTCGTCGACGAAAAGAAATGGGATCTAAAGATTACTGACGGAGAATTCGAGATCGACGAATATGACCGGGACGATACGGTCTATGTCTGCAGCCTGCGGCCGGATGGTTCGCTCGCTGGCTCGGTCCGTCTTTTGAATACGTTGACCGATCACATGGCCAACGGGCCTTTCAAGGAGATGTTTCCGGAATTGACGGTTCGCTCGCCCACGATCTGGGAAGCGACGCGTTTCGCCGTGCCGGACGACCCGCGCATCCAACCCAATGGCGTGTCGCGCGCCGCCTGCGAAATCATGCTTGGAACATGCCTGTTCGGTCTCGAGCATGGCGTGTCGCAGCTGATCGCGATCTATGAGGCGCCGATGGCGCGGGTTTATCGCAAATGCGGCGTCCGCCATTATGTGCTCGGCCGTCATCGCAGCGCGGAAGCCGGCTCCATCCATTTCGCTCTTGGCGAAGTTTCCCGCCAGCTCGAAGCTTCGATCCGGGAGGCCACTGGCCTCACCCCCGTCGAAACCGTCGTCGAAGCCGCGGAATAA
>YP001832057.1_Beijerinckia_indica
TTAAGCTGCTTGGACATCGACTTCCGTTCCCGTGGTTAAACCGGTCGTCAAGCGGATGTTTTTCTCGAGATTCCGATCAATATCCTGCAGACCGAAAAAGATTGAAGGCCGTGCCCCGAGATAACGCCCGAGCACGATATGATTGACGCCACAACGCCGCCAAACCCGATGCAGGCTTGATTCATAAATCGAGGTGACTTGGGTGACGCCGTGGTCGAGCCCGAACTGGCAGATGCCGAGGATCAGTTCGCAGGCTGTGCGAGAAATCCCGTTCGGCTGGATGACCTGATCATCGAAGACGACAAAACGTGTGATTTCCCAAATCGTCGGTGAGCGAATGACGAGACCAGGGAACATATTGTGAAAGACATGTGTCGCCATATGATCAGTAATCGTGCTGAGCAGGCGGACCGATCCGAATAGTTCGCCCGAGGGGCCCATCACGCAGAGATAAACTGTGTCGTCACGGTCGAATTCATCGATTTCCAGATTATCGGATGTGACTTTGACATCCCATTTCTTCTGGTCATGAAAGATAATCCGCCTCTGCCGAAACATTTCGGTGAAGAGCTCTGGATTTTCGTCTCGTTCATAACCGCATACTAGGCGCAACAT
>YP167511_Ruegeria_pomeroyi
ATGATCATCGTGATCGACGCTTTGAACAAGCATCTATTCGGTGGGGTTCTGGATGACATGTTTCGGTTGCGTGCCCGAGTGTTTGGTGATCGTCTGGGATGGGATGTAACAATTGAAGATGGCAAGGAGATCGACCGTTTCGATCACCTTGATCCGGCCTATGTCGTCGGGCTTGACGACGACGGCAACGTAGTTGCGGCCGTCAGGGCGTTGCAGACCACAGGCCCGCATATGCTGGCGGATGTGTTTTCCGACATCCTCTGTGGCGAACCACCGATCCGCAGCGCCACGATGTGGGAATCCACCCGGTTCTGTGTGGACACGCAGCGGCTCAAACGCGGCAAGGACCGCAATTCGGTGTCATATGCCACATGCGAGCTGATGATCGGCTCGCTGGAATATGCCCGCCGCGCAGGGATCAGCGATATCGTCACCGTGATCGACCCGGTGATGGACCGGGTCCTCAAACGCTCGGACAACGCGCCGTACGACTATGTGGGCCAAACCGTGCCGATGGGCAAGGTACCGGCGCTCGCCGCCCTGCTCGATACCGGAGAGGAGCGCGTCAACCGCGTGCGTGAATTCGCAGGTATCATCCATGACGTGTTTCTGAGCGATGAGGACGCGCTGGCCCTGTTCAACGGGGCGCATGGCGAACAGGCCGATCAGCCAGTGGCCAATGCAGATTACAGCCCCACCACACCGCTGGAACGCTATCTGGTCGAACAGCTTCAGGCCGCCGGAACCGAAGAGGAAGTGAAAGCGGTGCAGGGCCTGATCGAGGCGCTGGCCGGGTCGCTGGAACCAAGCCGGAAGCAGCAGTTGCTGAATACCCCAAAACTGGTCGCGCGTGAGGCCTGA
>YP001603070.1_Gluconacetobacter_diazotrophicus
TTATTCGACCTTAATGACGCGATTATAATGGGGTATATCAAGCGACAGGCGCCAACATAGAGCGCCAAGCGAGCCTACCACCTCCTCCGACACATTCCATCGACCCAGCTCAATATTTTTATCTTCTTGAATAGAACTAACCAGAGTGTCGGGTGCCCACCCAACCTTTGCGTACACTCTCCGCATGATCGAATAATACACACCTATAATGCCCGACGCATTCTGCGAAAGTGCATAATTGCTTAGCGTGTAGCACAACTGCGCAATTCCGATCCGACGAAGCGGTTCATCGATCCCGGGAGCATAAAGGCAGAGTCGCGTACATTCAAAGGCGGCATTACAAACCCGCACAGAGCCAGCGGGAAAAAAATCTTGGAATATTCGGGTTAGCATTGTTGGTCCTTTGCAGGAAAGCAATCTCAGGGAGGCAATATGTTTGCCCCGGTTGTCGGCGACGACGAAATAAAGAGGGTCCAACGTCGTATCGAACTCGTCGACTTCCAATCCATCGTCGTCGTGCACATCCCAGCCCAGACGCTCCTTAAACACCCGACATCTCGCCTTGCTCATTTGCAAATATATATCTGGAACTTGCGAGCGGCTAGAATAGGAAAATACATAGGTCTGCAT
>WP005858901.1_Sagittula_stellata
TCAGGCGGCGACGAGGCCCGCCTCGTCGATGATCTCGCCAAAGGACAGCTCGAACCAACGCTTTGAAAGATCGGGCGAAATGCCTGCGCTGCGCGAGACATTCGCCTGTGCCTCCGGGGTGAATTCCCACAGGCCCACGGCAATCATGGCGCGCCCTTCCCCTTCCTGGCCGAGGATGTCCGGCGACGATCCGATCCGATTGTAGATGCGTACCATGCGCGCATCGAACACGCCCACGTAATGCTGGATGCCGAATTCCTGCATGACCTCTCCACCGGCCAGCATCAGGGCCGCCGCAACGCCCGGTCCGGCGGCCTTCGAAAGACAGAAACGGGTGCATTCCCAGATCAGCGGGCTTTCGATGCGGACGCCATCCGTCAGGTGAATGAAGTGGTCGTTGACCATTGTCCCGCCCACGGTCGGCAGAAGCCGCATCGAACCGCCGTGCGACCCGTCCTTGTTCTCCCAGATCACGTAAAGCGGATTCTCGTCGTCGTATGCGTCGCGCTCGAAACCGCGTTCGTCGACGTCGACGGCCCAGCCAAGGCGCGTCTTGAACTGGTCGGCGCGGTCGAGGAACATTGTGCGGGCGAGTTTGGGAAACTTGTGCAGGTCGTTGCCGTAAATGTAGCGGATCAT
>WP007881628.1_Ochrobactrum_sp
ATGTATCTCCTTGTTAAAGAACACGAGTATCATAAGTACAGCGAATTGCTCGATCAGTCTTTTCGGCTCAGAAAGCGAATATTCGCAGACAAGCTCGGTTGGAGTGTTTCTGTTTCCGGGCCTTGGGAACGCGACCGTTATGACGATCTCAACCCAGCCTACCTTTTATGGTGCAATAACAACTCCACCCGGCTTTACGGCTGTGTGCGGCTGATGCCGACAACGGGACCAACACTTCTCTATGACGTTTTCCGCGACACATTCCCCGATGCCTACAATCTGATAGCTCCCGGCATTTGGGAAGGCACACGCATGTGCATCGACGACGAGGCAATCAGACACGATCTACCAGACCTGAGCCTTGGTCATGCCTTTTCGCTTCTGCTGCTCGCTCTCTGCGAAGTGGCACTGGACAATGGCATCGATACGCTCATTTCCAACTACGAACCTCATATGAGACGAATTTACAGTCGCGCCGGCGCTTCGTTTGAAGAACTTGGCCGGGCGGAGGGTTTTGGGCGTTTTTCGGTATGCTGTGGCGTATTCGAAGTTTCGTTGCGAGTGCTCTTGCAGATGCGTCAGAAAATCAAACTCACAAAGCCACTGTACAGAAGCCCAAAACTTAACAGCCCGAGAATGCCCGCCTTGTTTAACTTGGCGCGGGCACCGCTCATATCCTAG
>WP007009922.1_Nitratireductor_aquibiodomus
TCAGGCGTGGCGGAGGTCCTGAATCCGCTGCGACTCTGCGCCTGTCAGGACTGGGGCGAGAAGCCTGCCGGCTTCCCCCAATCGCTTGCGCATCGCGTCTGACATATCGAATACACCGGCATAGCTCATCGTCCTACCGATGCGGGTCGGGGTTCCGATGACCTCGAAGGCGCAATCGATTGTGCGAAAGATCCGCGCCATTCGCGCGTCGAAGACGGACACAACGTGCTCAATGCTGGCGCGCTGGGAGACTTCGACGATGCCGCACAGAAGTTCGATCGTCGTGCGGTTAACGACATGGTTGGTTTCCGCGCGTTCGCATTCGTTGAACGCGGCAGGGTTCACGGCGAACCGGGAGCTTTCCCAGATGAGGGGGCTCGCCGGCGCACCTTCCGGCACAAGAACCGGGAAAACATCCCGCAACATATTCGGACCTGTGGTCGGCAGCAGCCGCACCGCGCCCTGGAGTGTTCCGGTCCGGTCGTCGAGCGAAAGCAGGTAGAGGGGATCTTCGGCATCGAAACGGTCGAATTCCCGGCCATTGGTTACTGTGACGTCCCATTCTAGCCGGTCGGCGAAGACTGCTGCCCGCATCCGAAACATTTCATCAATCAGGGTGGAGTGACGCTCGCGCTCCGCGCCTTCAACGATGGTGATCAT
>WP020592786.1_Kiloniella_laminariae
ATGTTTTTTCAAATTGATCCTCAACAACACAATAACTTTAAAAGCCAGATCAACTCGATGTTCGAGTTGCGCTACCGGGTTTTTTGCGAAAGGCTCGGCTGGGTACCTGGGGAAAACCAGATGGAGCGAGACAGTTACGATGACCAGTCTCCGACTTATCTGATCAAACAGGAAGGAGACGGTACAGTCTCTGCCTGTGTCAGGCTTCTGCCTTCGATGGGGGCAAATATGCTGCGGGATACCTTTCCGGCCCTGCTTGAAGGTAAAGCCTGTCCTGCAAGTTCTGATATTATGGAATCCAGTCGCTTTGCAGTGGACACTTCGTTGCTCCGCAGCCGGGGAGAAGCAGAGTTGTCGAAAACGACTTATGAACTGTTTCTGTCCATGATCGAGTTTGGGCTCGGGCGGGGGTTGAGCAGTATCATAACCGTGACCGATCTGAGGGTTGAGCGCTTGGTGAAGCGGGCAAATTGGCCCTATGAACGGTTGGGGGAGCCGCAGCAACAGATGGATGGAGACAAAGTGGTCAGGGCGGTTGCTCTGGCTGTGGAAGTATCTGAACGCGCCAGAAGAGCTGTGGCCGAGAAAGCAGAATTGATGGGGCCTGTGCTTTTTCAGCCTGTGATCCAAGGGCAGTTGGTTGAAAAAGTAAAAATTGCCAGCTAA
>WP020041795.1_Salipiger_mucosus
TTACTCGTGAGCCTCAGTCTTCTGGACAGGAACTTCGTCCGTCAACGATTCAATTACGTCCTCGGACACTTCGAACAGACCGCAGGTCGTCTTCAGCCCTTCATCATAGCGAACGACCGGACCGAGGCGCTCGAAGGTACAACCGGCGCGCTTGAGAATGCGCTCCACGTAGATGTCGTAGACCGAAACTACATTCATCATCCCCACTTCGTAGGCGTTCTCGAAAAGACCACGGAGAAGTTCTCGCGTCACGGTGTTGATCCCCGATTGGGCATAGTTCTTGGATGCGTCGGTATTGACGCAAAACCGCGAGCTTTCCCTGACCAGGGGGTTCCGGATCGGCTGTTTGTCGCCCATGACCTCGGGGAAGACATCAGCCAGCATGTGCGGGCCCGGAGTCGGCAGCAGCCTCAGGGAGGCCAGGAGCGTGCCGGCGCCATCCGAGACGATGACGTAGAGCGGGTTCAGGTCATCGAAGTAGTCGTACTCGCGACCGTTGATGACCTCGACGCGCCAACCGAGGCGTTCCTTGAACGACCGTGCACGCAGTTCGTACATCTGGTCGAGCAGATCCTGGTTCTCTTTACGGTTGGTGTCGTCGACGTAGTGAAGCAT
>WP008282297.1_Roseovarius_sp
ATGATTTTGGTAATTGATGCCATCAATAAGGACAGGTTCAGCCATGTGCTGGATGAGATGTTCAAACTGCGCGCACGAGTCTTTGGGGATCGACTCGGTTGGCAGGTTGAAGTGAAGGATGGTCGCGAGCGCGATCTGTTCGATGACCTGAACCCGGCCTACGCCGTGGGTCTCGACGATGAAGGAAATGTCGTATCCTGCGTGCGCGCGCTGCAGACCACTGGTCCGCACATGCTGGCCGATGTCTTTGCCGATATCCTCGATGGCGAGCCGCCATTGCGCAGCGCAACCCTTTGGGAATCCACTCGCTTCTGCGTCGACACACGTCGCCTCGGACGCGGACGTGATCGCAACTCGGTCTCTTACGCGACCTGCGAACTGATGATCGCCTCACTCGAAGCGGCAAAAAGTGCGGGTGTTTCGGACATTGTGACCGTGATTGATCCGGTGATGGATCGGGTCCTGAAACGCTCAGGCAACGCGCCCTATGACTATGTCGGCAAGACTGCCGATATGGGCAAGGTTCCCGCCCTCGCGGCATTGCTGGATTGCACGGACGAGCGAATCGACCGCATCCGCGCCTTTGGCGGAGTTGAGGGAGACGTTTTTATCAGCGATGACGCGGCGCTCGCACTGCCAGCGATTGCAGGCCACGTCACACCGAAAACACCACTCGAGCAATATTGCGATGAGCAAATTGCCTCGGCAACCTCGGAAAAAGAGCGGATTGCCGCTCTGCGGCTCAAGGCCGCTCTTGAGGACAAGATTCGTTCGCGCATGGATCAACGTGCCTGA
>WP004620843.1_Caulobacter_vibrioides
ATGATCCACATCATCACTTCCGAGAACCGTCACCTGTACGGCCCGCAGCTCTGGGCCATGCACGAGGAGCGCCGCCGCCAGTGCGTCGAGAAAAACGGCTGGGTCGACCTGGTCGTTCTGGATGGCGGCGAGGTCGACGACTACGACGATGATCGCGCCATCTATCTGCTGGGCTTCGACGACGAGATGCGGCTGGAGGTCGGGCTGCGCCTGCGCCCCACCGACGACCGCTGCATGTTGGCCGACAAGTTCCCGCACCTGATCGCTCCGGGCGAGACCCCCAAGAAGGGTCCCGACGTCTGGGAGGCCACCCGCCTGTTCACCACCGAGGTCTATCGCGATCGCAAGGGGGCGGGCCGGGGCCAGCGCGTGTTCGAGGTCTGGGCGGCGGCGTTCGAGCACGCCCTGCGCCACGGCGTCACGCGCTTCGTGGGCATGATCGACATGCAGCTCTATCCAGGCATCCTGAACTCGCCGATCGACACGCGCCTGGTCGGCATTCCACGCGCCTACCAGTACGGCGTGGCGGCCGGCTCGGAGATCGCCGTCAGCCCAGAGCTGCTGGCGCGCGTGCTGGAATCGATCTGCCGCGAATCGCCGGTGGGCTACGAGGTCGACGCGCTGGACATGATGGCGTTCGGCGACCTCGCCGCCGTGCAGCGCCAGGTGAAGCGCGCCATGACCCCGCAGTTGGGCGCCGGCGCGGAACGGGACGAGACTCTGGCGGCGGAAACCCTCTATCGGCTGCATGACACGAAAACGGCGGCGCGGCGCATCTGGGATGACCGTGGTCACGGTACCCGGACCTTGCACGCGTGA
>WP020400047.1_Kordiimonas_gwangyangensis
ATGATCCATGCGGTAAGCGCACATAATCAATCCGAATACCGACCATATCTGCGACAGCTGTGGCAACAGCGCTATGACGTTTTTGTTGAGAAAATGGGCTGGAGCCTTGACTGTGCCGAGGGCACCGAACGCGACCAGTTTGACCGGCCGGACACGGTCTATCTTCTGAGCATAAACGACGACGGGCAGTTGCGCGGTGCCATGCGCCTGCTGCCGACCACAAAGCCACACCTGATGAGCGACCTGTTCTCACATCTTTGTGCGAAGGGCGTGCCGTCCGGTGAAACGGTGTGGGAAATCTCCCGTTTTTACAGCCTTACGGGCCGCCACATGATGCTGGAGCGGGACCGCACGGTGTCTGAGCTGATCTGCGGTCTTTATGAATACGCACTGGAGACTGGCATCAAACAGGTGACGTGTGTCGCCAGCATGGTGCTGTTTCCAACCATTCTTAAAGCAGGCTGGGACGTTACCCCCCTTGGTTTGCCTGCTGTGACTGATGATGAGGTGGTGCTTGCCTTCCTCATTGACCTGAACCGCCGCGACTATCCGCTCGTGGCACGGAACCGCAACGTTGAGGGCAGTGTGCTTCTGCGCCGCAGCCTTAGGGAAGAACAGTGGGAGATTGCATCATGA
>WP019401959.1_Chelatococcus_sp
TCAGCAAGCGCCACGCTCTAGGCGGGCCGCAGGACAGGCCGGTGCTTTCGTCGCCAGCACGGGGCGAGTGATGCCGTAGAACGCCCGTGTGCGCATCAGCGCGTCCTCGGTCATGTCCAGGATCAGACCCATGATCTCCTCGCCCTTGTGCCAGATCGCCGGACCGAGGCGTTGCGGCCGCCAGCCGAGATTGGCGAGGCGAGGGAGCCAGTAGGTCTCGCAGACGACGCTCAGCCGCCGGATCCCGCGCGACAGGCAGAATTCCAAAATGCCGCAATAGACCATGCCGGCGGCCCGGCTCGGCCGGCCGGGCTCGCGCAGTGCCGGGACGACGAAGATCCGCGTCCATTCGAACGCGTCCTCGGCGCGAGGTATGCCGTTTGGGGCAAGCTGCGGAAAGACGTCGCTGAGAAGGTGCGGGGCAAGTGTCGGCACGAGACGCGAGCCGGCGACCAGTCCGAGAGACGGATGCATGCCGAGGAGATGAATCGCGCTATCCGTGTCGAACTGGTCGATCTCCCGTCCGTCGGGGCGGGCGACATCTGACCAGCCGCGCTCGCCGACGTAGATCTCATGGCGGATCCGGAAATACTGTTCCAGCTGATCGGCGAAGCACGCCTGATTATCGCCCGATACGGCATGAATGCGGAACAT
>WP018431290.1_Hoeflea_sp
ATGCGCCGCGTATTCATCGTCGACTGGTCAAACAGGAAGCTGTTTCAGCAACAGATGGAACAGCATTTTCGGCTGCGTCATGAAATCTACGTCGTCGAACGACAGTGGCAGTCAATTGCACGCCCCATCGATATCGAGATGGACGCATTTGATACCGAGCATGCAATTTATCTGCTTGCTCTGGATAGTTCTGGCGATGTCATAGGAGGATCAAGGCTAATCCCATCAACCCGACCACATCTCCTTGGCGACGTGTTTCCCCATCTCGCCAAGGGCAATCCGCCCCGCGCTCCCGCCATCTACGAATGGACCCGCTTCTTCATTGCATTTCCGCACCGTGCCACAGGCAAATCCGCGCGCCTGGCAGGCGAAGTGCTTTGCGGCTTGATGGAAGCCAGCCTGCAATTGGGAGTTAGGCAGATCAGCGTCGTGTGTGAGGCATTCTGGCCAGCCAGGCTGCGGACGCTGGGTTGGACAGTGGAGGTTCTGGGCGAACAACTGGCGCTCGACGACAGCGAGATAGTCGCAGCACTCATCGAGGTCACTGAGGCGGCGCTGGAAGGCACCCGACGCTTTTACAGCATAGAAGGGCCAGTGCTCCATCCATCGGTCGTTCTTGCACCTGTTCGCGCGACTGAGGCCGCGGGCCATGCACATTAG
>WP020084626.1_Hyphomicrobium_zavarzinii
ATGCTCCACGTGGTAACTGCGGACAACCGCCAGCGCTATCGAGAACAGGTCGAAGAAAGCTACCGCATACGACACCGGATCTATGTCCACGAGCGCGGGTGGCATGATCTGGCCCGCTTGGATGAGCGCGAAGTCGATCAGTTCGACAACGAAAATGCCATCTACCTGCTCGCGCTTGACGAGAAAATGCGCGTGCAGGGCGGATCAAGGCTGATCTCGTCACTCAAACCCCATCTCCTTGCCGACGTGTTTCCAGAGCTTGCCGGCGTCCGTCCCATTCCTCGAGCTCCGGACATCTACGAGTGGACGCGCTTCTATGTGGTGCCGGAGGCGCGTGAACCCCACGCCATCAGCAACGTCTCCTGCCAGATCATGTGCGGTGTTCAAGAGCTTTGCCTTGAATGCGGCATTTCTCAGCTTTCGATCGTGACGGAACCCCCTTGGATCACGCGCTTCTTGCGCCTCGGCTGGAACCCCCAGCCGCTTGGTCTTCCCATCGTGTGGAAGGGCATGGATGTCGTGGGCATCACGGTCGACATCTCAGAACACGCTCTGCGCCAAACGCGCAGGCTGCGGGACATTCGGGGAACCGTGCTCGCGACGAGTGTGGCCAATCAGAAACTCGCTGGGTGA
>YP004012993.1_Rhodomicrobium_vannielii
CTAGGCAGCGTGCCGCATTTTTGTTTGTTCGCCATGATGGAGGACGTTCTCATAGATACCCGTTTTCTCCCGGACTTTCTTCAGGACCGCCCTCGATACTGTCAGCGAACCTGCTATTATTTTATAGCCTTCTTCACTTCTCGAAACGTCTCCCAACCATTCGACGTCCCAGCCGTTGCGCATGAAGATATTGCGGCAGTAGGCGGGGTACATGACGCCGACGATGCGCGTTATGCCCTGCGCGAGTCCGAACTCCAGATATCCGATGATGAGTTCCTGAACGATCCGCTTGCGTTTCTCGATCGGCAACTTCTCATCGACGCAGAAACGGCTCCCCTCCCAGACTTCCGTCGTTTTCGGGATGGCGATGTTGGTGACGAGGTGAGGGAAAATTTCCTGCAACATGTACGGGCGATCGGTCGGGTAAAGGCGCGACGATCCACGCGCTCTTCCAGCCTCGTCCCGCCAGACCAGATACCAAGCAGCCGGATTGTCGTACTGGTCATATTCCATGTTACGGACGGTGGGCACCTTCCAGCGCTGCCTCTGCACAATGCATTCGTGCCGAAGCCTGTGCTGCTCGTAGATCGGATTGCCGGTAAACAGGTGGCTGGTACTGATCGAAACGCAGTCAATCAT
>WP018716450.1_Arhodomonas_aquaeolei
TCATGCCACGGCCCTCCCCGCTGGCGCGGCGGCAGCATCGGTGGCGGGCAAGGCGCCGAGGGCGCGTCCCAGGGCCTCGTCGATGCGCAGCCGGCAGGCCACCGAGAGCACGCGGCCGATACGCACCGCGGAGCCGTCGCCGAAGCGCGTCAGCTCCAGGCCCATCCCCCGGAGCATGCGCTCCACGGCGACGCTGGTCGCCATCACGTACTCGCGGATGCCGTTGCTGGCGCCGTAGCGGTAGCACGCGCGCATCAGCGACAGCGTCGTCTCGGTGCAGCTCGCCTGTACCCGCTCGCTGGCGTCCGAGGGCTCCACGGCGAAGCGCGAGAGCTCCCAGACATCGCTGGCACAGGGCACGGACTCGCCGCGCAGCAGCTCCGGGAACACGTCGCGGAGCATGTACGGGCCGGTGGTCGGCAGCAGCCGGAAGGTGCCGATCACCGTCTCACGGTGCTTATGGCAGGCAATGTAGACCGGGTCGAGATCGTCGTAGTCGTCACGCTCGCGGCCACGCACGCTCGTGACCTCCCAGCCCAGACGCTGGCGGAAGACACGGTGGCGGAAGCGGTAAATGCCATCGACCAC
>YP001761364.1_Shewanella_woodyi
ATGCAGGAATTGAATCAAACTGACTCAACACAATTTAACAAAAGTAATAACCTCCCCTCTCAAGTAGATACATCCTCACATTACCAAATCACACACAATCCAACGACTCAACAGATGGACAAGTTGCACCAGTTACGCGCTGAAGTGTTTTGTCGTGAGCTAGCCTGGGTTGGAAGCCCAGAAGATAAAAGGGAGTATGATAATTTTGATAATACAACCACACATTTAGGCCTCTTTGTTCGTGGCCAAGCGACAGGATATTTAAGAATTCATCATCATAATAGCCCTTGGATGATCAACACTATCTTCAATCAACTACTGCCAGACGGCGCACCGACACCTCAAGAAGCTAACGCCTGTGAAGTGTCTCGATTACTGATTGAATCCTCTCACAGAGGTAAAACAAAGGTTAATAATTATCCACCGATCCACTTGCTCCTCTCATATTTGCAAAACTACTGCAGCAGCAAAAATATAAGGTATGTCTACATGGTAGTGACACCAGCCACTAGAGTCGTCTTTGCGAAAATAGGTTTTAAGTCAACACCATTATATCAAGCTGTTAAAATGAAAGATGGCTGTTATGCCATGGCCGCAATATTAGATTTTGATCAGATAGATACCTTAATTCCATCGAAAGACGCACCAAAAATCGAGCCGTTATTCTTTACAGGCTAA
>WP018700243.1_Amorphus_coralli
TCACGCTGAAACGCGATCAAGTCTGCCAAAGGTAGTTTCATCGGTGACCTCCAGAAGGCTCCGGGGAACGGAGAAAAGCATGCCGAGGCGCCGGCGCTGCTCGTGGATGGGGATTTCGCCGGCAACGCCGAAGATGACGCGGCCACGGACGTCGCGGCCGACGGGGCGGGGCTCGCCATAGCGCCGCGTCTTGATGCCGAGGCGTTGGAGAAAGCGCTCGTGGCGCAGATCGACCAGGGCCGGCAGGGCGCGCGCGCCCCGACGTTCGGCAAAGTCGAACATCGCCGCATAGAGGGAAATGGCCAGGCCGGAGCTTTCGGGATGAATGCCGAAGCGGCTGATCTCCCACGCGGTCACGTCCGCCGGGAAGGCCTCGGCCGGCGCAAGCCCGGGGAAGGCATCGCGCACCAGGTAGGGACGGTCGCAGCGGATCGCACGGAAGCAGCCGCGCAACTCGCCATCACCGAGAAGCGCGCAGTACTCCGTCATGTCGGTGTCGAACTCGTCGCGCTCGAGCCCATTCTCGGTGTTCAAGATCCAGCCGAGCTGGTCGGAGAACAGGGCTTTGCGAAACTGCGCCACCTCCCTGTAAAGTTGGGGGCGATCCGCCTGCCGGAACAGGATCGCTTTGGTTTCTTTCGGCGTGTCTCGCAT
>YP007467290.1_Desulfocapsa_sulfexigens
CTAAATTACCATTTGTTCGATATTTAACTGCTCCAAATCTTGAAACCATGCCAAAAGAGCTGGCTTCTTGGTTGCTGTAAATTTCTCAAATGCTGTCCAGGTTGATATCGCAGCTATGGCAACAACGCCATCGGGCATAGTCACCGCTGGAGCCACAGCAGTGCAAGGCATACCCAGTAAGTTCAATAACCGAAAAAAGTGATTTGAGACAACCATATAGACAGTATCTTTATCGTTACTTCTACACCAATTATAAAAGGCTTTTTCCAAAGCCATCACAATTGGAAACATCCCATACTTCGTTGAAACTTGACTTTTTCTGAGGTCATTTGCAATACAGAATCGTGTTACTTCAATCGTTTGTGGTGTCTTCTGGATTTTGTGATTTCCAATAATTTCTTTGAATTCATTTTCAATCATGAATCGGTCGGTAGGGAAATGGATTCGCAAGCATGCGATCAAGCGATTTTTTGCAAAAACTCCGACCTGTAGACATTTGCTGTCATAAGAATCAATTTCCTTTTTATTTTCATTACCAGAAACCCATTTAAGTTCTTCAGCAAAGACTTGATAGCGCAATCGAAAGGCCGCGTTTTTCTCTTCTTTCGTGGTTAAAGTTTGCATGCGTAAATCTTCTTCAAAAAAGTATCCCAT
>CBA75574.1_Arsenophonus_nasoniae
GTGAACTATAACCTTTTGACTGAAAAAAAATCAAAAGAATTATTTACGTTAAGAAAAGAAACATTTAAAGATCGGCTTAACTGGGCAGTAAATTGTATTAATGGCATGGAGTTTGATGAATATGATAATGACAAGACTAACTATCTATTTGGCGTAAGAAATAACACCATCATCTGTAGTGTCAGATTTATTGAAATGCAATTTCCTAACATGATTACAGGCACATTTGCACCTTTTTTCAAACATCTCAATCTCCCTAAAGGAAACTATATTGAATCAAGCCGTTTTTTTGTGGCCAAGGACCGAACAAAAGAACTAAATTGCGACAAATATCCCGTCTTTTTTATACTATGTCTAGCAATGATTAATTATGCGCAAAAAGGCGATTATGATGGGATTCTTACTATTATCAGCCATGCTATGTTAAAAGTAGTAGAGCGATCAGGTTGGGAAGTTTCAATCATCGAACAAGGTTTATCAGAAAAAAATGAAAAAGTGTATCTACTGCTTTTGCCTATAGATTCTAGAAATCAAAATAAGTTAATTGGAAGGATAAGGAGCCATTATGACAGCCTAGTTAATAATAATTTAAAAAAATGGCCATTGATATATCCATCATTTGGAGACAGGTTTAATGAGTTGTAA
>YP317245.1_Nitrobacter_winogradskyi
CTAGGCACGAAGCCGCTGGTCGGCTTCAGGCTGGGCGACAATGGCCGGGACGATATTGCCGCGCACTTCCTGAAGTTTTTTCAGCGTGCGTCGGTCGAATGCGGCGGTGACGGCAATGATCGAATCTTTGCCGATCTGCTGCGGCAATCCGAGGGGCGTCACGCGGAAGTTCAACTGCACCAGGCGAAGGAGCCACAACGGATTCATCTCGATGATGATCTTCTGGACGCCGCTCGCCAGGCCCCATTCGACGATAGCGGACAAAAGCAGGTTGCCGACCGGGCTCAGAATGCGTCCGCGATCGCGATGTTGCCGCGTCACGCAGTAGCGAGTCCATTCCCAGATATGCGGTCCTACGGGGAAATCCCCTTCGCACAGGTGCGGAAGCACTTCCGTGAGAAGGTGCGGACGCATCGATGGTAACATTCGCTGATAGCCGAGAACGCGATCTTCTTCGATATAGAGCATGTGAAGCGCGCGCCCGTCGTCGAACTGGTCGATCTCCCGGCCGTCAGGTTTGCGCAGATCATCCCAGCCCATCTCGTCGACAAAAACATTGTGACGCAATCGATAAGCCTGCTCCATCTCGTACTGATATGAACCGATATTCTCAGCCGTTACGATGTGAATCAT
>YP617566.1_Sphingopyxis_alaskensis
ATGATCGCACAATCGACGCGGGCGCCCGACGCGCCCGGGGATGCCGCGCTGCGCGGCATGTTTGCCGCGCGAAAGCAGGTCTTCATCGACCAGCTCAAATGGGATTTGCCCGTCCTCGACGGCCGTTTCGAGCTGGATCAGTTCGACACGCCCGACGCTCGTTATCTGATCCTGCTCGACCCGCACGATCTGCGTCATCGTGCTTCGGCGCGGCTCCTGCCCACCACGGCGCCGCACCTTCTCGGCGACATCTATCCGCATCTCTGCACCGATGGCCCGCCGACCGGCACCAGTATGTGGGAGATAAGCCGCTTCTGCCTCGACCCCGCGCAGACGCCCGACGAGCGCCGCGACGCGCGCAACCAGCTCGTGACCGCAATTGCCGACTATGCGCTGAACAACGGGATAAATGAATATGCCGGGATCGCCGAGGCGGGCTGGTACCATAGTATCAGCAAGTTCGGCTGGGTTTGCCGCACGCTGGGACCCGTCCACCGAGATACAAATTGCCGGATCGTCGCGTTCAACATCACGATCGACGAAGACACGCTCCCCGGCCTGAAACGAACGGGGACCTATGCGCCGCTCATGCTCAAATATGAGGAAGGCGGGGAGCCGGCGCTATGA
>YP003262850.1_Halothiobacillus_neapolitanus
ATGCGGATTGAATATGGAAGTAAAACCAGTCTCCCTTTTGGTTTGTTTGAAGATTTAAGCTATTATCGTAATGATGTTTTTGTCAGGCTTCTTGGTTGGGATTTGGACACCCCATATGGTGTGGAACTTGATCAGTTTGACCGGCCAGATACAGTTTATGTTGTTGCGAAGAATGATGAGGGCAGGATCAATGGGTGTGCTCGTCTATTGCCTACAACTTCACCATACCTGCTTGGTGAGGTGTTTCCTGAACTTTTAAACGGGCTATGCCCACCTTCTTCTCCAGACGTGTGGGAGCTTTCGCGCTTTGCGGCTGTAGACGTATCTGCTGAACCTACGTCAGCTAGGGGGCAGCTTTCCTCGCCAATTGCCATTACTTTACTTAGAAGCTCGTTGCAGACGGCAGCAACTTTGGGTGCTAAATCTGTGATAACTGTCTCGCCCATCGGGATTGAACGACTTCTTCGTCATGCCGGATTCCAAGCTCACCGTGCAGGTCCCCCTATGGTTGTGGGTGGCCACCCCATTTTTGCTTGCTGGATTGATATCGCGCCCTCTCTCACTTAA
>WP018746428.1_Chitiniphilus_shinanonensis
TCAGGCCAGCGCCGGCACGCCGGCGACATGCTGCGCCGCGCGGTGCAGCAGCGGCTTGAGGCCGAGGCCCTGCGGGAACCACACGGGGGGATACAGATCGGCGACGCAGTGTTCGGGCACCGGGATCGAGCAGGCGAAGATGGGCGAGCCATCGACCGCGATCGGCGGCCCCAGGCGGTGCGCGCGAAAGCCCGCCTTGCGCAGCAGGCGCTCCACGCCCAGCGGCGACACCGTCACCACGCGGCGCGCGCCGTGCTCGCCGGCGCAGGCCAGCGCGGCGTTGAGCAGTTCGACGGCGACCCGCGAGGACACCTGGCTCAAGGGGTTACAGTCGGCCTGGCTGAAATCCATCGCGGCGAAGCGCGACAGCTCCCACACCTCGGCCGATTCCGGCGCGGGCATGCCGTTGAGCAATTCGGGGAACACGTCCGCCAGCAGGTAGGGGCGGGTGGTGGGCAGCAGGCGGGCGGTGCCGACGATCTGGCCGTCGTCGTCGCGCGCCAGCACGTACAGCGTGTCCTCGCGGTCGAACTGGTCGTATTCCAGCGCGTGTTCGCAGGGCAGGTTCCAGCCCAGCTTCTCGATGAACACGCGATAGCGATAACGGGCCATCTCGGTCAT
>WP010616665.1_Plautia_stali_symbiont
TTAGCTGTGTGACTGCCAGTTGACCGACACGCCCAGCGAGGGCAGCACTTCTTCCGGACTGAAGCGACGCGTGCCGCGATACTTCTCCGCCAGCGCCGGCTGCTGCACCGGAATACGAATGGCAAACAGATTGTCTTCTGACTGGATCAGTCCCGGCGAGAGCGGCTCGTACACCACCTGATGCTGCTCAAACATCTTCTCCAGCATCGGCGTGGCCGAACTGATCAAATACTCCATCCCGCTCAGCTCTGCCAGCTGTACTGAATGCCATAAGATATTCAGCGGCAGCTCGGCATCCACTTCAAGGCGGGCCGAATAGCGCGACATTTCCCAGACTTTTTGCTGATCAAAAGGCAGCACCATGCCTTCCGGCACTTCCGGCTCGTGCCACGGTAACAGACGTGCGCAGCCACAAATGCCCTGACGCGCAGTCCAGGCAATCAGCCAGGTGACATCTGAACGATCGAAGCGATCGTACTCCTGTCCCGGCGTGCTGAGTCGCGGCGGAATTGACCAGCCCTCGCCACGCGCAAATACGCTGTAACGATAGGTGCCCAACTCGGCTAGCAA
>WP019953871.1_Loktanella_vestfoldensis
TCAAACGTTCGCCGGCGCGTGTACCGGATGCCGCTGCATCATGGTGGCCGACTGCGGAATGGCCGCGACCGACGGCGTCGGTGCGGACTTGCGCATGACCGCGGGCATACTCATCGCGACATAGCGGCGCGCATCATGCACGTTGACATAGGAATCGCCGATGATCCGCGCCGGAAAGCCGAGCTGGCGCAGGGTGCGCGCGAATACCGGCGGACAAAGCGCGATGATCTCCGTCGCACCATGCTGGCGCGCCTGCGTGACGACCCCGTCCAGCACCAGCGACAGGCATTCGGCGCGGTCGGCCTGCGTCGTCACCTCGTCCGAGATCACCACACGGGTCGCTTCCCAGACATTCGGCGTGACCTCGGCATGCGGAATGATGTCGGCGGGGATCCCGATCAGCTTGCCGGCGACCGCGTCGCGCAGCATGTAGGTATGTCCCCCCCACTGCGCCGTGGTCGCCATGGCGCGCATGCCACCGACCACCTTGCCGTCCCGCAGGACCAGCGAATAATACGCGTTGGGGTTGTCGTACTGATCCATCTCGACCTGGTCGTCATGCGGAACATCCCAGCCAAGCTGATCGACAAAAAACTGTTTCCGTAGCGCCAGGAACTCGAAAAAGGCGGTCCCGTGACGGTGCAGATCCAAAAGATTGAAGGTAATATTTTCCAT
>EDM68874.1_Moritella_sp
TCACGCCACAAATTGCTCTTCTAGAATATTGTAATCTAAATAATAATCCGGACAATTTTCGATAAAGCTTTCTACATCGATACGGGCAGCAATGGTTCTTACACTATCTGGCATGATCGTGGTTTTACCTAGTTGCTTACAATCAAGCCCTCGATGGTTAAGTAAAGCAAATATTTCCTGGGAAACCACTATATACCAATGCTTAATATTGTTTTCTAATGAAAATTTCAGCAAACCTTTGATCAACATATCACATAACGTAAACTGCTGATGTAACTTAAGTCGACGAAATTTTTCATCAACAGCAAGTCGCGTTACCTCGACACTATTATCAAGAAATTTATGCTCTTTACCTTCGTTAAGTAAAAATGAGAAGGTGTCTGTTAATAACCAAGGGGTATGTTGAGGAGTTATACGCATATAAGCGTTCACTTTTTGGTTTTGAGAAATCAGTATATGATTACTGGTAAAGTCAAATTTGTCGATTTCTAAATTATCCTCTTCTTCGGCAACCCATCCAAGCTCTTTAGCAAAAACATCATGGCGTAACTTAAAGCAATTTTTTAATAATGTATGGCTTTTTGCTACTGCTAACTCAAAACCGTTTTCTTGCATAAAAATATTGTTTTCCAT
>WP009824522.1_Sulfitobacter_sp
TTAGGCCGCATTTGCAGGAGCGGCGAGCAAGGCAGAAACGACACTTTCGGAAACTTCGAACAGCCCCCCAACGGTCCTCAGATCATCATACTTGACCACAGGCCCGAGCCGATCAAATGAACAACCCGCCCTGCGCAGGATGCGCTCAACAAAAACATCATAGACCGAGATGACATTGCGGATTCCAGCTTCGTGCATCGTTTGGAAGAGTCCGGCAAGCACTTGGCGAGTGATTATGTTGATACCGTCTGCTCCAAAATCACGGGCTGCATCTGTATCAACGCAAAACCTTGAACTTTCCCAGATAAGAGGATGTCTGACAATTCCAGAATCCCCCATAACTTCAGGGAACACGTCCGAAAGCAT
>EAR52229.1_Oceanicola_granulosus
ATGCGTACGATCACGTTCAACCTGAAGTCACTCCACCAGCACGGCGATGCGTTCTGCGACTATCTCGCGTTGCGCAAGCGCTTCTTCGTCGACGCGCTCGGCTGGGACATCCCGCACGACGCGACCGTCGAGATGGACCAATACGACAACCCGACGGCCCGCTACTCGCTCGTCGTCGGCGACGACGGCCGGGTGCTGGCGGGCGCGCGGGCGCTGCCGACCACGGCGAGCTGGGGGCTGACGACCTACATGCTGCGCGACGCCCAGAGCGGCAAGGTCGCCGGCATCCCGGCCGACCTGCTCGACGGGCAGATCGTCACCGCCGGGATGTGGGAATGCACCCGCCTCGTCATCGCGCCGTCGGTGCAGGGCGCGACGGCCCGGCGCGCCTGCCTCGGGCTGATCTGCGAGGGGCTGGTGGAGATGGCGCTCGAGGAGGGCGCGCGCGAGCTGATGTCTCTGTCGAACCTGTGGCTGCTGCGCGCCCTGCGCCAGCTCGGCTACCCGGCCGACCTCATCAGCCGGCCCTACGTCAACAGCGACGACGGCCACCGGTACGCGGTCATGAAGATGCCGGCCATCCGGCTCCACCGCCCGGCCGCGCCGGCGCGGGCGGTGGAGACGCGGGTGCCCGAGCCTGCCTAA
>WP010304133.1_Candidatus_Odyssella_thessalonicensis
ATGCTTGTACATTTATCCCCTCTTTCATTTAAATCTAATCTTGAGTTAGTAGAAGGTTACCAAAGAGCTAGAAAAGCAATTTTCTATGATCGCCTAAACTGGAAAGTCAATTTGATAGAGGACCGCGAAGTCGACGAATTTGATAATAATGGGCATACCCATTTCTTGCTCTCAATCTATAACGATAAAGTTATTGGAGGCGTACGTATGGCTTCCTCTCTATCTCCTAACTTAACCTATGATGTTTTCACAAAGTACTTTGGTGAGCTGCCCATTCAAAGGGATCGCTATTTGCTGGAGACGAGTCGATTTGGGTTAGAAGTCACTCCTCAAATGACTTCCCAAGTACTAAGAGATCAAACGATTGAATTGTTTATAGGAGTACTCAAGTTTGGTCTTCAAGAAGGATATAAGCAAATTATCACAGTGATAGATGTTAGGATGGAGAGAACCTTAAGATTAGCTGGTTGGCCTGTTGAAAGGATTACAGAGGTAGTTCAAATCGGTGATACTCGTACCATTGTTGGTATTCTGCCAATTAATATTGATATCCTTTATCATTTAGAAGAGAAGAAAGCCAGCAATGAGACCAATATGACGGTTAATCATTCCTAA
>WP010103714.1_Verminephrobacter_aporrectodeae
ATGCTCTTTGTTTCTGGCAGACGCGACGAATTGCACCCCCGCCATATGGAAGACGCTGGGCGTTACAGGCACAAAGTGTTTATCGATCACTTAGGCTGGCCGCTGCATTCCTCCAACGGGATTGAATTGGATGAGTTTGATGGCGGGGAAGCTATCTACATTTCTTCGTATGACGAAAACAACCAAGTCAATGGCGTAGCACGGCTATTGCCAACAACTGTCCCGTACTTGTTGGAAAAGGTATTTCCAACACTATGGGAAAGTGCTGAATTTCCACATGACGTGAAAATCTGGGAGCTTTCGCGATTCGCTGCGGTGGATTTTATTTCCGGCACGTCATTTTCCCATCAAGCATCAGCTAAGCATGCTTCGAATTTTTTTCGTCGAGTGGTCGGGGTGGCTAAAAAATTCGGAATGTGCTCGCTAATTACCGTATCTCCCATTGGCATGGAACGATTGCTTCGTCTGAACGAATTTGATTCCACACGTACGGGAAATCCTGCCGTACATGGAGGTAAATTAATCGTTTCTCTGTTAATTCATTGCTAA
>YP_004362595.1_Burkholderia_gladioli
TCAGCCCAGACGTTCGAACGCGCCGCGCTGGGGCACCATGCCCGCATGGCGGGCCGCTCGGGGCCGCCAGCTCGGCGCGAGCTCGATATCCAGGGCCTCGAGCGTCTGGCGGTCGATCTGGATCCAGAACGGCAGGGTCGGCCTGTCGTCGATCATTTGCGGCGGCGCGGCGCGTTGCACGTTGACGCCCATGCGCCGCAGCAGGCGCTCGTTGCCTAGCACGGAAAAGGCGATCAGCTTGAGCGCGCCGCGGGCCATGGCCACGCGCACGATCTCGGCCATCAGGCTGCGGGTGTTCTCCCAGGCCTGGGCGGCGGAAATCGCCTGACCGGAGGGCACGCTGATCGCGAAGCGCGACAGCTCCCAGACATCAGGTTCACACGGCAGCGCCGCGTCGCCCATCAGCCGCGGGAAAATCTCGCCGAGCAGATAAGGCGCGTTGGTCGGCAGCAGTCGCGCGCATCCGCTCACCGCGCCGCTGCAATCGTGGGCGACGACGTACAGGGTGTCCGCGTGATCGAAACTGTCGGACTCCAGCTCATCATCGCTCGGCAAGGGCCAGCCGAGTTTCCGGATGAATACCGCATGACGATATTCCGCGAGCCGGTACATCACTTCCGAGCTCAATTCGGCCCCCGTTCCCGACGAAAAGTGCAACAT
>YP_004487118.1_Delftia_sp.
CTGAACTGTTGGAGGGCATTGCGCGTTTCCGGCACAAGGTGTTCATCGAAACCTTGGGATGGGATCTGGCCACCAAAGCGGGAATGGAGCTGGACCAGTTCGACAGGGCCGATACGATCTACGTCGCGGCCCGCGGCGAAGACGGCCGGCTGGCGGGAGCCGCGCGGCTTCTGCCCACCAATCGGCCTTACCTCCTCGCGGAGGTGTTCCCCGAATTGATGGGCGGCGCGCAGCCACCGCACAGCGCCGATGTGTGGGAACTCTCTCGGTTCGCGGCAGTGGACTTTGACGGGGCGCGCGTGCATCCCTTGAGGCAGTTCTCGTCGCCGGTCACCGTCGGGCTGCTGCGCGAGGTGCTGCGCGTCGCCGCGTCACACGGCGTCAGCCGCCTGATCACGGTCTCCCCGCTCGGCGTCGAACGCCTGTTGCGACGTCTTGGCGTCGCCGCGCACCGCGCCGCGCCGCCATTGGTGGTCGACGGCCAGGCGCTCTTCGCCTGCTGGATCGAGGTGCAAGGCTCGCTGTCGAGCTGA
>WP_010444755.1_Pseudomonas_fuscovaginae
ATGCATATCCTGCGAGCACAGATATTTCGCGACAAGAAAGACTGGGATGTCAGTGTGATCGGCGGAATGGAGATCGATGGCTACGATGCCTTGAATCCCTATTACATGATTTTGCAGGACCCGGACCTCAATGAAAGTGTCTGTGGTTGCTGGCGACTCTTGCCGACCACAGGCCCAAACATGCTGGCCGATACTTTCCCCGAACTGCTGGCAGGTGCGCCGGTTCCCTGCGCCGAAGATACCTGGGAGCTCAGCCGCTTTGCGATCTGCCATCAGAGCGGACGCCCCTATGCCTTTTCCGATCAATCGCTGATCGCCATCAGGGCGGTCGTCTACTTCGGGGTCGAACGGGGCTTGAAGCACTTCGTCACCGTCACCACCGTCGGTGTCGAGAAGCTGTTGATCAGGCTTGGCCTGGATGTTCGCCGACTCGGCCCGGCCAGAAACATTGGTGTCGAACGCGCCGTAGCACTGTCCATCGCCCTCAATCAGAAGACTCTGGATGCCTTGCCACTCCGAGAGTCCGAGCCCGACCTGTCAAATTGA
>WP_006890623.1_Methylobacter_tundripaludum
GGATGTGCTCGCCTACTGCCTACCACTCAACCTTATCTTCTTGGGGACGTTTTTCCACAGCTCCTCAATGGAATGCCTCCGCCAAATTCACCGGATGTTTGGGAGTTATCACGTTTTGCCGCCGTGGATTTTAATGCGAAAACATCATGCGCATTAGGGCAATTTTCTTCGCCCATTACAATAACGTTACTTCAGGAGGCTATCGCCTATGCTGCTTCACAAGGCGCAAAGCGTGTAATCACGGTGTCCCCGGTTGGTGTCGAGCGGTTGCTAAAGCGTACCGGGTTTCACTCACATCGAGCGGGGCCGCCAATGGTTGTTGATGGGCATCCGATTTTTGCTTGTTGGATTGATAT
>ADC94817.1_Collimonas_sp.
ATGAAAATCATTTCCGGGGCCGCCAGTGAGCTGTCAAACGAACTTTTTTCCAAGGTATGCAGCTATCGCCACAAGGTCTTCGTCGAAACCCTGGGCTGGGAGCTGGACACCGAAGCAGGCATCGAGCTGGACCAGTTTGACCACGCCGGCACCATCTATGTAGTGGCGCAGGACCAAGACGGCGAGGTGATCGGTTGTGGCCGCCTGCTGCCGACACGCCAGCCGTATCTGCTGAGCGAAGTGTTTCCGCAATTATTGAAGGGCGCGGCGCCGCCATGCCATCCTGAAATCTGGGAGCTGTCGCGTTTCGCCGCCATGGATTTCAACAAGAAGAGCGACAGCGTGCTGGACCAGGTATCGTCTTCGATCGCCGTCAAGCTGCTGCAGGCCTCGATTGCCTGCGCCGCCCGGCTCGGCGCCAAGCGCCTGGTCACGGTCTCGCCGATCGGCATGGAACGCTGGCTGCGGCGCGGCGGCTTCATTACCCAGCGCCTGGCGCCGCCGATGAAGGTGGACGGCCACGCCCTGTTCGCCTGCCTGATCGAAGTACAGAAAAGCCCGCCTATCCTGGCCGGCGAACTGCCGTTCCTCAATCACCAGGCAACCGCCCGCATGTCGGAACGGCCGCACTGGCAAGGCGCGCGCAGTGCACATTCGGAGCTCTCGCAAGCCTGA
>WP_008211864.1_Rhodanobacter_sp.
ATGATGCAAGCGACCATGCATGATGGCGGGCGCCTGCCCGCTGAGATCGACGACGCACTCGCGCGCTACCGCTATAGGGTCTTCGTCGAGCAACTGGGCTGGGAACTTCCCGTCGTGGATGGCTGCATGGAGCGCGACCAGTTCGATCGCAACGACACCATCTATGTCATCGCCCGCGACAACAGCGGCTCGATCTGCGGGTGTGCACGGTTACTACCCACCACGCGCCCCTACCTGCTGAAGGAGCTGTTCCCATTTCTGCTGGCCAAACCCATGCTGCCACCCGAGGACGCAGGCACTTGGGAGCTGTCGCGCTTCGCCGCGCATCTGTCAGGTGACGATCCGGAGTGGGCCATCCGGCCAATGTTGGCGTTGGTGGTACGCCAAGCGCTGCGGCTTGGCGCGCACCGGCTGGTTGCGGTGACGTTTCTCAGCATGGAGCGCCTGTTTCGCCGTATCGGCGTCCATGCCCATCGCGCCGGGCCGGCGCGGCGCATCGACAATCGCATGGTGGTCGCGTGCTGGCTCGATCTCGATGCCTGCACCTTGTCTGTGCTTGGCATCCATGGTCAGGAAATGCCTGCACCCACCCTGCCCATGTAA
>WP_009112309.1_Brenneria_sp.
ATGCTTGAACTATTTGACGTTAGCTATGATGAGCTGACTGGTAAGCACTCTGATGAGCTTTACCGGCTGAGGAAAAAAACCTTCAGCGATCGTCTCGGATGGGATGTGGTGTGCAGTTACGATATGGAATTCGATGAGTTCGATAATCCCGCCACGCGCTATATACTTGGACTGTGTGAAGGGCAGCTGATTTGTAGCGTGCGTTTTACCGGTCTTGACCGGCCGAATATGATAACTCACACTTTCCAGGAATGTTTCGGCGACGTAACGTTACCGGTCTCAGGCGTTGAATCAAGCCGGTTTTTTGTCGACAAGACTCGCGCACGGCAGTTGCCTGGCTTACGTTATCCGGTAAGCCAGGCGCTGTTTCTCGCCATGATCAACTGGGCCCGGCGCCATGAGCGCAGCGCTATTCACACCATTGTGAGCCGGCCGATGCTGACTATCCTGAAGCGTTCGGGTTGGCAGATCAGGCCGCTCAAAGAGGCGTTTCTCAATGAGCGTGAGCGCATCTACCTGGTGTATCTCCCGACCGGTTCTGAAGACCAGGAAAGGATGGCATCCGGATTCGTCGCCTTGCCCGGATGTTCGTCCTTGTCCGTTATCACCTGGCCGCTGTCGCTGCCGGCATAA
>Acinetobacter_baumannii_ABY50954.1_AbaI
ATGAATATTATTGCTGGATTTCAAAACAATTTTTCAGAAGGCCTATATACCAAATTTAAAAGTTACCGCTACAGGGTATTTGTTGAATATTTGGGTTGGGAGTTGAACTGTCCAAACAATGAAGAAACTAGAATCCAATTTGATAAAGTCGATACAGCTTATGTCGTGGCTCAAGACAGAGAATCCAATATCATTGGTTGTGCCAGACTACTACCCACCACACAACCCTATTTACTCGGGGAAATATTTCCCCAACTTCTCAATGGAATGCCTATTCCCTGCTCACCAGAAATTTGGGAATTATCAAGGTTTTCAGCCGTAGATTTTTCAAAACCGCCTTCCTCTAGCAGTCAGGCTGTGTCATCACCTATCTCAATTGCAATTCTGCAAGAAGCAATTAATTTTGCAAGAGAACAAGGCGCAAAACAACTCATTACGACTTCTCCTCTTGGAGTAGAACGTTTATTACGTGCTGCGGGTTTTCGTGCCCATCGTGCAGGTCCACCAATGATGATTGATGGATATTCGATGTTTGCATGCTTGATTGATGTGTAA
>AAM46699.1_AhlI_Erwinia_chrysanthemi
ATGTTAGAAATATTTGATGTGAATTTTAGTTTAATGTCAAATAACAAGCTGGATGAGGTGTTTACATTACGAAAAGATACATTTAAGGACCGTCTGGACTGGGCTGTTAACTGTATTAACGGGATGGAGTTTGACGAGTATGATAATGAAAAGACAACCTATCTTTTAGGTATCAAAGAAGGAAAAGTTATTTGTAGCGTCAGATTTATCGAAATGCAATATCCCAACATGATTACCGGCACATTCTTCTCTTATTTCGATAATCTCAAAATCCCCGAAGGGAATTATATCGAATCCAGCCGCTTCTTCGTTGATCGTGACCGGGTAAGAAATTTGATTGGTACCCGTAACCCGGCGTGCCTGACGCTATTCCTTGCCATGATCAATTACGCCAGAAAGTGTCACTACGATGGGATACTCACCATTGTCAGCCACCCGATGCTAACCTTGTTAAAACGTTCAGGCTGGCGTATATCCATCATCCAGCAAGGGTTATCGGAAAAACAAGAGCGTATTTATCTGCTGCACCTGCCCACTGACGATGAAAGCCGGCATGCGCTGATTGAACGCATAACACAAATGACGAAAGCGGAATCCGAACAGCTTAAGACCTTGCCTTTACTGGTTCCACTGGCTTGA
>AAZ57193.1_Pectobacterium_carotovorum
ATGTTAGAAATATTCGATGTAAGCTACACACTACTGTCGGAAAAAAAATCGGAAGAATTATTTACGCTTAGGAAAGAAACGTTCAAGGATAGGCTGAATTGGGCGGTAAAATGTATTAACGGGATGGAGTTCGATCAGTATGATGATGATAATGCGACTTATCTTTTCGGTGTAGAGGATGATCAGGTTATTTGTAGCTCTCGGCTAATTGAAACAAAATATCCTAATATGATTACCGGAACATTTTTTTCCTATTTTGAAAAAATAGATATTCCTGAGGGAAAATATATTGAGTCGAGCAGATTTTTTGTAGATAAAGCGCGATCAAAAACTATTCTAGGAAATTCTTACCCCGTTAGCACGATGTTCTTCTTGGCAACGGTGAATTACTCAAGGAGTAAAGGATATGATGGTGTTTACACGATTGTCAGTCATCCTATGCTTACAATATTGAAGCGTTCTGGTTGGAAAATTTCAATTGTTGAACAAGGTATGTCAGAAAAACAGGAAAGGGTTTATCTACTTTTTTTACCTGTCGATAATGAAAGTCAGGATGTGCTAGTTCGTCGTATAAATCACAACCAAGAATTTGTTGAAAGTAAGTTACGAGAGTGGCCACTGTCTTTCGAGCCTATGACTGAACCGGTCGGATGA
>AAC24591.1_ahlI_Pseudomonas_syringae
ATGTCGAGCGGGTTTGAATTTCAGGTAGCCAGTTACAGCAAAGTGCCCGTCACGTTGCTGGAAACGCTGTATGCCCTGCGCAAGAAGATCTTTTCGGATCGGCTTGAATGGAAGGTTCGCGTCAGTCAGGCGTTCGAGTTCGATGACTATGACAGTGCCGCTGCGACTTACCTGATAGGCAGCTGGAACGGGGTTCCGCTGGCCGGGCTCAGGCTGATCAACACCTGTGATCCGTACATGCTGGATGGACCGTTTCGCAGTTTTTTCGACTATCCGGCGCCCAGAAATGCTGGCATGGCGGAGTCGAGCCGGTTCTTTGTCGACACGGAACGTGCCCGGTCGCTAGGTATTCTGCACGCGCCACTGACCGAAATGCTGCTGTTCTCGATGCACAATCACGCTGCCTCGGCTGGTCTGGAGTCCATCATCACGGTGGTCAGCAAGGCGATGGCGCGGATCGTGCGCAAGTCCGGGTGGGAGCACCGTGTTCTGGCAACGGGGGAGGCTTCACCAGGCGAGACGGTATTGTTGCTGGATATGCCTGTGAACGCCGACAACCATCAACGGCTGCTCGGCACGATTGCCCTCAGGCAGCCCGTCACGGATGACCTGTTGCGCTGGCCAATACCGCTCGATGCATCAGCATCCTTGCAGCGAGCACGCATGGACAGCGCAGCCTGA
>EGH04006.1_AhlI_Pseudomonas_syringae
TCAGGCAGCGCTGTGCATGCAGGCTGGCGGTGCGGGGTCTGACACGCCAAGCGCTATCGGCCAACGCAGCAGGTCATCCGTGACAGGCTGTCTGAGGGCAATATTCCCGAGCAGCCGCTGATGGTTGTCGGCCGTCACCGGCATCTCCAGCAGCAGCACTGTCTCGCCTGGCGATGCTTCACCGGTCGACAGCACACGGTGCTCCCATCCGGACTTGCGCACGATCCGCGCCATTGCCTTGCTGACCACCGTGATGATCGATTGCAAACCGGACAACGCAGCATGGTTGTGCATGGAGAACAGCAGCATTTCGGTCAGTGGTGCGTGCAGAATATCCAACGAGCGTGCCCGAGCCGTGTCGACAAAGAACCGGCTCGACTCCGCCATGGCAGCATTTTTGGGCGCAGGGCAGTCAAAAAAACTGCGGAATGGGCCTTCCAGCATGTAGGGATCACAGGTGTTGATCAGCCTTAGTCCGGCCAGCGGAACCCCGTTCCAGCTTCCGACAAGGTAAGTGGTATTGGCATTGTCGTATTCATCAAATTCAAATGCATGACTCACACGAACTTTCCACTCAAGCCGATCTGAAAAAATCTTCTTGCGCATGGAATATAGCGTTTCCAGCAACGTAACGGGCATCGTCGTGTAACTGGCTAACTGAAACTCAAACCCGCTCGACAT
>BAF73631.1_PsyI_Pseudomonas_syringae
TTAGCCAGTTACACGACGATGCCCGTTACGTTGCTGGAAACGCTATATTCCATGCGCAAGAAGATTTTTTCAGATCGGCTTGAGTGGAAAGTTCGTGTGAGTCATGCATTTGAATTTGATGAATACGACAATGCCGCTACCACTTACCTTGTCGGAAGCTGGAACGGGGTTCCGCTGGCCGGACTAAGGCTGATCAACACCTGTGATCCCTACATGCTGGAAGGCCCATTCCGCAGTTTTTTTGACTGCCCTGCGCCCAAAAATGCTGCCATGGCGGAGTCGAGCCGGTTCTTTGTCGACACGGCTCGGGCACGCTCGTTGGGTATTCTGCACGCACCACTGACCGAAATGCTGCTGTTCTCCATGCACAACCATGCTGCGTTGTCCGGTTTGCAATCGATCATCACGGTGGTCAGCAAGGCAATGGCGCGGATCGTGCGCAAGTCCGGATGGGAGCACCATGTGCTGTCGACCGGTGAAGCATCGCCAGGCGAGACAGTGCTGCTGCTGGAGATGCCGGTGACGGCCGACAACCATCAGCGGCTGCTCGGGAATATTGCCCTCAGACAGCCTGTCACGGATGACCTGCTGCGTTGGCCGATAGCGCTTGGCGTGTCAGACCCCGCACCGCCA
>EIM13521.1_Pseudomonas_chlororaphis
ATGGAATCCATCGAATTTCACGCGCTCGACTATAGTGCGACGCCCCACGCCTGGGTCGCCGATTTGTATGGCCTGCGCAAGGAAGTATTCGCCGATCGTTTGAACTGGAAGGTTAATATAAAGAATGACATCGAGTTCGATGAGTACGACAACGAGCGCACCACCTACCTGATCGGTACCTGGAAAGGCGTGCCCCTGGCCGGCCTGCGCCTGATCAACACCCTGGATCCCTACATGGTCGAAGGGCCGTTCCGCGACTTTTTCCGCTGCGCGCCGCCCAAGCAGGCGTTGATGGCTGAATCCAGCCGCTTTTTCGTCGACAAGACCCGCTCGCGCCAGCTCGGCCTGGCCCATCTGCCGCTGACCGAAATGCTCCTGTTGTGCATGCACAACCATGCCGCGCGCAGCGGCCTGGAATCGATCATCACGGTGGTCAGCAACGCCATGGGACGGATCGTCCGCAACGCCGGCTGGCACTACGAAGTAATGGACACCGGCGAGGCCGCGCCGGGAGAAAAGGTGCTGCTGCTGAACATGCCGATCAGCGACGCCAATCGTCAGCGCCTGCTGTCCAGCATCGCTCGCAAATGCCCCTTGTCATCCACGCAGCTCAGCTGCTGGCCGCAGCGCCTGAACCCGCTCCACACCGCGTTCTACGAGCCTCAGCGGATCAGCGCCTGA
>AAF61718.1_Pseudomonas_fluorescens
CTAGGCGCTGATTCGCTGGGGTTCGCAGAGCGCTGTTTCGAGTGGGTTCAGGCGCTGCGGCCAGGTGTCGAGGCGGGTGGATGACAAGGGGCACTTGCGGGCGATGTTCGACAGCAGGCGCTGGCGATTGGCGTCACTGACCGGCATGTCCAGCAGCAGCACCTTTTCCCCCGGCGCGGCTTCGCCCACATCGAGTATTTCGTAGTGCCAGCCGGCATTGCGGACGATCCGTCCCATGGCATTGCTGACAACCGTGATGATCGATTCCAGGCCGCTGTGCGCGGCATGGTTGTGCATGCACAACAGCAACATTTCGGTCAGCGGCAGGTGGGCCAGGCCGAGTTGGCGCGAGCGCGTCTTGTCGACGAAGAAGCGGCTGGACTCGGCCATCAGTGCTTGCTTGGGCGGCTCGCAGCTGAAAAAACCGCGAAATGGCCCTTCGACCATGTAGGGATCCAGGGTGTTGATCAGGCGCAAACCGGCCAAGGGCACATTTTTCCAGGTGCCGACCAGGTAGGTGGTGCGCTCGTTGTCGTATTCATCGAACTCGATGTCATCTCTTACATTGACCTTCCAATTCAAACGATCGGCGAATACTTCTTTGCGCAGGCCATACAAATCGGCGACCCAGGCGTGGGGCGTCGGGCTATAGTCGAGCGCGTGAAATTCGATAGATTCCAT
>AAT90822.1_proteobacterium
ATGAACGATCTAAATTTCTATTATCTCGAGCATACGACCCCTCCACATGCTTGGCTATTGGAACTATACGGCTTGCGTAAAAAAGTGTTCGCTGATCGTTTAAGCTGGAAAGTAAATGTGCGCAATGGTATCGAGTTAGATGAGTACGATACCGACCAGACGGTCTACATTGTTGGTACGCGGAATGGGCTACCATTAGCAAGTCTACGGTTAATTAATACTCTGAAGCCTTACATGCTTGAGGGGCCATTTCAGGATTTCTTTGATTACAAACCTCCCAAAAATTGCCTGATCGCCGAATCCAGCCGTTTCTTCGTTGACAAAATCCGTTCACGTGCGCTTGGACTGGCAAATATGCCGCTAACCGAGATGCTCTTGTTGAGCATGCATAACTATGCGGTCTCAGTCGGAGTAAAATCTATTATTACTGTAGTAAGCAGAGCGATGGCGCGTATCGTGCGAACCGCCGGCTGGCAGTACAATATACTCGCTAGCGGCGAGACCTCTGAAGGTGAAAAACTGCTATTGCTAGACATGCCGGTTACATGCCAAAACCATCAACAGTTACTCGTGGGAATTACTAAGAAATTTCCGATACCATACGCTGAAATAAGTCACTGGCCTCTTCCTGTAGTGGTCAACTAA
>AAT42217.1_PcoI_Pseudomonas_fluorescens
ATGAAATACTTAATAGACAAACGCGAGAATATTTCACCAGACTATCTGGAGGGCATGCACAAACTCCGCGCCTCTGTTTTCAAGGATAAAAAGGGCTGGGATGTATCGATTATTGCCGATATGGAAATCGACGGCTACGACGCCTTGGCGCCCTCTTACATGCTGTTAATTGACGACCATAATGAAAACAAGGTTACCGGTTGCTGGCGTATATTGCCGACGACCGGTCCTTACATGTTGAAAGACACCTTCCCCAGCTTGCTGACCACCAAAAAGCCCCCCCGCGCAACCAATGTATGGGAGTTAAGCAGGTTCGCCATAAACAGTGGTGACAGGGGTGGGTTCGGCTTCTCTGACACGGCGATGCAGGCTATTAGTCATCTCATCAGACATGCTCATTCGCAACACATCGAAAAGCTCATTACTGTGACGTCGGTGGGTGTCGAGAAGATGCTCATGAGAGCCGGGCTGGAGTTAGTCAGGCTGGGGCCACCACTCACTATAGGTGTCGAACGAGCGATCGCCGTTGAAGTCAACTTGAGTGACAGGACGTTGGACGCCGTCAACGGTGGTTAA
>CBI71277.1_UnaI_Burkholderia_unamae
ATGCAAGCTGCGATACGGATCGGTCTGAGACAGGACTTCGACAACGAGGACATCAACGAGATGTACCGGCTACGCGCGCGGGTGTTCCGCGACCGCCTCGGCTGGGACATCCCCACCATTGCCGGCATGGAAATCGACGGTTACGACGCGCTCGGGCCCCATTACATGCTGATTCAGGACGGCGGCGGCCAGGTGCGCGGCTGCTGGCGCCTGATGCCCACCGAAGGCCCGAACATGTTGCGCGACACCTTCCCGCAACTGCTCCAGGGCAAGGCCGCCCCCACGGCCCGCAACATCTGGGAGCTGAGCCGCTTCGCCATTGAGTCGGGCAACGACCAGTCGTTTGGCTTCGCCGACCTGACCTTGAGCGCGATGCGCGCCGTCGTGACGTACGCCGACCGCGCGGGCATCAACAGCTACGTGACGGTGACCACGACGCCGATGGAGCGCCTGCTGCGACGCACGGGCATCGAGATGACGCGCCTGGGTGCGCCGATGCGCATTGGCGTGGAGAACGCCGTTGCGCTGGAAATCGCGATGAGCCAGCAGACCCACACGGCGCTGTTCGGGCCCATGGCGCACGCGGCATGA
>CAP91066.1_BraI_Burkholderia_kururiensis
ATGCAAGCAACAATCCGGATTGGTTTGCGGCAGGAATTCGATAACGAACATATCAACGAGATGTACCGGCTCAGGGCTCGCGTCTTCCGCGACCGCATGGGCTGGGATATCCCCACCATTGCGGGCATGGAGATCGACGGCTACGACGCGCTCGGGCCGCATTACATGCTGATTCAGGAGCCGGCGGGCGAGGTACGCGGATGTTGGCGTCTGATGCCCACCGAAGGGCCGAACATGCTGCGCGACACCTTCCCGCAGTTGCTGGCCGGCAAGGCCGCGCCGACGGGGCGGACCATCTGGGAGCTGAGCCGCTTTGCCATCGAGGCGGGCGGCGACCAGTCTTTCGGTTTCGCCGACGTGACCATGCATGCCATCCACGCCCTTGTGACCTTCGCGGACCGCATGGGCATTACGCGTTACGTCACGGTGACGACGACGCCCATCGAGCGTCTGCTGCGCCGCACCGGCATCGAGCTGGCGCGGCTTGGGCCGCCCATGCGCATCGGCACGGAAAACGCCATCGCGCTCGATATCGCGGTGAGTCCGCAAACCCGTGTGGCGCTGTTCGGACCGATGGCGGCGGCAGCATGA
>YP002826208.1_NgrI_Sinorhizobium_fredii
ATGATCAGGATAGTGAACGGAAACGCTCGCGGGCAACACCCGCAGGCCATCGACGAGATGTTCCGGCTGCGCAAGCGCGTCTTCCATGACTTCTTGAAATGGGACGTCAAGACCGAGGGCAACTGGGAAATCGACCACTACGACAAGGCCAATCCACTCTATGTGATGTCCTATTCGCCGGAGACCGGAAAGCTGCGCGGTTCGCTCAGACTCCTGCCGACGCTCGGACCGAACATGCTGGATGACACATTCCCGATCCTGCTCGGCGGAAATCCGGAAATCCGCAGCGCTTCGGTCTGGGAATCGAGCCGCTTCTGCATCGAACCGGATATCTCCCAGGACCGGTCTTCGAACCAGGTGACGGTCGCCGCCGCCGAACTCATGTGCGGTGTCGGCGAGCTTGGCCTTGCCTCCGGCGTCAGCCACATCGTCACCGTCACCGACGTCTTCCTGGAGCGGATGTTCCGCCGGATGGGGTGCCCCGGAGAGCGCATCGCCGAGCCGCAGAGGATCGGCAGTGTCTACGCGGTCGCCATCGCCTGGGAAGTATCGAGAAGCCTGCTTCAAACAATGAAGGCCGTTGCCGCCATCGAAGGCACCGTGCTCGAACGGCCGATGTCGCTCGAAACCGCAAGGGCGGCCTGA
>WP_016981633.1_Pseudomonas_amygdali
ATGCGCAAGAAGATTTTTTCAGATCGGCTTGAGTGGAAAGTTCGTGTGAGTCATGCATTTGAATTTGATGAATACGACAATGCCGCTACCACTTACCTTGTCGGAAGCTGGAACGGGGTTCCGCTGGCCGGACTAAGGCTGATCAACACCTGTGATCCCTACATGCTGGAAGGCCCATTCCGCAGTTTTTTTGACTGCCCTGCGCCCAAAAATGCTGCCATGGCGGAGTCGAGCCGGTTCTTTGTCGACACGGCTCGGGCACGCTCGTTGGGTATTCTGCACGCACCACTGACCGAAATGCTGCTGTTCTCCATGCACAACCATGCTGCGTTGTCCGGTTTGCAATCGATCATCACGGTGGTCAGCAAGGCAATGGCGCGGATCGTGCGCAAGTCCGGATGGGAGCACCATGTGCTGTCGACCGGTGAAGCATCGCCAGGCGAGACAGTGCTGCTGCTGGAGATGCCGGTGACGGCCGACAACCATCAGCGGCTGCTCGGGAATATTGCCCTCAGACAGCCTGTCACGGATGACCTGCTGCGTTGGCCGATAGCGCTTGGCGTGTCAGACCCCGCACCGCCAGCCTGCATGCACAGCGCTGCCTGA
>ADN34748.1_CmrI_Pseudomonas_sp
ATGCGTATTTTTTCCGGAAATGGTAAAGCATTAGGCTCGCAGCTTAAGCAGGATATTGCTTCTTATCGTTATAAGGTATTTGTGGAAAAGCTCGGCTGGCCATTGGATTGCCCCGACCAATTGGAACTCGACGAGTTTGACCGGGATGACACTCTCTATCTCGCGGCCAAAGATGAAACAGGTGCTATTGTTGGCACCGCACGCCTGCTACCGACAACCCGCCCTTATCTATTATCGGAAGTCTTTCCCGACCTGCTGGGTTCAGATCAGCCGCCGTCCCAGACGCATGTCTGGGAGCTGTCCAGATTCGCCGCTGTATCGCTCGATAAAGACACCGACGCGATGAATGCCTACTCCTCAGCCAGTGCGATGTCGCTGCTGCTTGAAGCCTTCGAGTACGCCAGGTCCCTGGGGGCGCGCAAGCTACTGACGGTTTCACCCAGTGCAATTGCACGGCTGCTGATCAAGAGAAAGTTCAATATCCGGCAGCTTGGCCCCTCCAGAATCAGCGAGGGACTGAGCATCATGGCCCTGGAAATCGACCTGTGCGCGGCGCGCACGCATTAA
>AAA62483.1_HslI_Pectobacterium_carotovorum
ATGTTAGAGATATTTGATGTAAATCACACCTTGTTGTCAGAAACGAAATCAGAAGAGCTATTTACCCTCAGAAAAGAGACGTTTAAAGATCGACTGAATTGGGCCGTGCAATGTACTGATGGAATGGAATTTGATCAGTATGATAATAATAACACGACTTATCTTTTTGGCATCAAAGATAACACCGTTATCTGTAGTTTGAGATTTATTGAAACAAAATACCCTAACATGATTACCGGGACGTTTTTTCCTTACTTCAAGGAGATAAATATCCCTGAAGGTAATTATCTGGAATCGAGTCGGTTCTTTGTAGATAAATCACGAGCGAAAGATATTCTCGGTAATGAATACCCAATTAGTTCGATGTTGTTTCTTTCGATGATTAATTACTCAAGGGACAAAGGTTATGATGGAATATATACGATAGTGAGTCACCCTATGCTGACGATATTAAAACGCTCTGGCTGGGGAATTCGCGTGGTCGAACAAGGTTTATCAGAAAAGGAAGAAAGAGTCTATTTGGTTTTTCTTCCCGTTGATGATGAGAATCAGGAAGCGTTGGCTCGTCGTATTAACCGTAGCGGGACATTTATGAGCAATGAATTGAAGCAGTGGCCTCTAAAGGGACCTGCCGCTATTGCACAGGCTTGA
>CAB92553.1_SmaI_Serratia_sp
ATGATAGACTTTTTTGATTTAGATTATGATTCATTATCCCAAAAGAGATCAGCCGAGCTATTTTCGCTTAGAAAAAAAACGTTTAAAGATCGCCTTAACTGGAGAGTGAGTTGTGAACAAAACATGGAATTTGATGTGTATGATAATAAAAACACCACGTATATCTTTGGTGTTTATGAAGGGAGTATTATTTGCAGTTTGCGGTTTATAGAAACAAGATTCCCTAACATGATAATCGATACATTCAAACCCTATTTTACTCAGTTGCATTTACCGGAGGGTAATCATATTGAAGCCAGCCGTTTATTTATTGATAAAGAGCGCATTAGAGCACTTCACCTGCAACAGCACCCGATCAGTTTACTTCTTTTTTTATCGATGATTAATTATGCAAGAAGTCTGGGCTATGAAGGTATTTACGCAATTGTCAGTCATCCGATGCTGATTATATTCCAACGCTCCGGTTGGCAAGTTTCTATTGTTGAAAAGGGGCTTTCAGAGAAGCATCAGAATATTTATCTGATCCATATGCCTGTGGATGAGCATAACCAGCATCTATTGATAAAACACATCAACAAAAAATCACCCCTCTTGAATAACACATTAAACGCGTGGCCACTATCATTCTGCGTCAGGGAGAATCGGTCTGATCAGTTTCAGCTCGACCCCAAGCCTTATGGCATGTTTGGCATTGGTAACACCTAG
>ACR22889.1_SpsI_Serratia_plymuthica
CTAGGAGTTGAGCTTCAGCTCATCAGGCCCGTGATCCCTGACGCGGAAGGTTAACGGCCAGACATAGCGCACCGGGGTTAAGCCCGAGTGGGCCAAGCTGATGCGATCGATCAATATCTGCTGGTTACGATCGTCAACTGGCATGTAAATCAGGTAAATTCGCTGATTTTTCTCTGACTGTCCTTGCTCAATCACTGAAATTTCCCAACCGGATCTTTGGAAAATAATCAACATGGGATGGCTGATTATGGCATAAATTCCTTGGTAACCGTAATTTCTTGCATAATTTATCATGGATAAAAATAGTATTGAACTGATCGGTTTCTTTTGCAGTTGCATCGCTTGTACGCGCTCTTTATCGATAAAGAGTCTGCTGGCCTCAACGAAGTTACCTTCCGGTAGTTCTATTTTATTAAAATAGGATTTAAACGTGCCGGTGATCATGTTGGGATATTTTATTTCTATAAATCGCAGGCTGCAAACTACTATTTCTTTATATGTGCCAAAAAGATAGGTGGCATGTTCACTATCATACTCGTCAAACTCCATATTGTTTTCGCACTTCACAATCCAGTCGAGGCGATCCTTAAATGTTTTCTTCCTTAAAGAGAATAATTCTTTTGATCTGTTGTCCGACATTAAATTGTAGTTCACATCAAAGATTTCTATCATTTCTACATCTTCCAT
>ACR22886.1_SplI_Serratia_plymuthica
ATGCTTGAACTATTTGATGTTAGTTACGAAGAACTGAAAGTGACGCACTCGAACGAGCTTTACCGACTGAGAAAAAAAACCTTCAGTGACCGTCTGGGGTGGGACGTAGCATGCAACCTCGGCATGGAGTTTGATGAGTTTGATAACCCCCGCACACGTTACATTCTCGGTCTATGCCAAGGACAGTTGGTTTGCAGCGTGCGCTTTATCGCCCTAAGCCAGCCCAACATGATAACCCACACATTCTGCTCCTGCTTTGACAGCGTGCATATCCCCTTCGAAGGAATCGAATCAAGCCGTTTTTTTGTCGACAAGGCTCGGGCTCGACAACTGCTTGGTGAACAATACCCTGTCAGCCAGGCTCTGTTTTTAGCCATGATCAACTGGGGGCATCACCATGAACGCAACGGCATTCACACCATCGTGAGTCGGGCGATGCTGAGAATCTTGCAGCGCTCAGGGTGGAAAATCAGCGTACTCAAAGAAGCATTCCTCACCGAGCGTGAGCGTATTTACTTGGTGTTTCTGCCAACAGGGTCAGAAGATCAAAACCGGATGGCATCGGGGATCGTCACCGGGCTTGGTTGTCCGAGATCGTCCGTTATCACCTGGCCGCTGTCGCTGCCGGTGTAA
>AGB07458.1_SprI_Serratia_proteamaculans
ATGCTTGAATTATTTGACGTCAGCTACGACGAGCTGAAAATGACACACTCGAACGAACTTTACCGACTGAGAAAAAAAACCTTCAGCGATCGGCTGGGATGGGACGTAGCATGCAACCTCGATATGGAATTTGACGAGTTTGATAACCCCGGTACGCGCTACATTCTCGGATTGTGTAAAGGGCAATTGGTCTGCAGCGTACGATTTACCGCCCTGAGTCAGCCCAACATGATAACTCACACGTTCCAGGCCTGTTTTGACAGTGTGCCACTTCCCACTGCGGGCACAGAATCAAGTCGCTTCTTTGTCGACAAAGCTCGGGCACGGAGACTACTTGGTGAACGGTACCCTATCAGCCAGGTTCTGTTTCTGGCCATGATCAATTGGGCACGCGACCATGGACGCAACGGTATTCATACTATCGTGAGCCGAGCAATGCTGAGGATATTAAAACGCTCAGGATGGAAAATCAGCATACTCAAAGAAGCATTTCTCAGCGAGCGTGAACGTATTTATCTGGTGCTTCTGCCTACAGGGCCTGAAGACCAAACCCTGATGGCATCGGGGATCGTCGCCGAGCTCGGTTGCCCAGCAACTTCCGCCATCACCTGGCCGCTGTCGCTGCCGGTGTAA
>YP003366470.1_CroI_Citrobacter_rodentium
TTACATACGGCGCAGTTGTTGAAGCATCTCACGCAGCCAGTCACCAGCTTTGTCTTTGCTGATGATGTCTTCGACAGCGCTTGTGCTGGCAGGCATGAAGATATAGTAGATAGTTTCGCCCTTCTCAGAAAGCCCCTTCTGAATGACCTCCACCTTCCAGTTCGCATGACGAAAGATGGCATACATGCCGCGGCTGGCGACAGCGTACATTCCCCGATACTGCCGTTTCATACAATAGATTATCATCGCGAGAAAAAGCGCTTTACTCACAGGCATACCACGCAAATTACCGGAGTCGCGTCTTTCTTTATCCAGGAACAGGCGGCTGATTTCACAGCAGGGAATATCGGTGGGAAGCTTTATATCATCAAAGTAAGCATGGAATATTTCGCTGATCATCGTAGGATGCGTCGCATCGATAAAGCGCGCGCCGCAAAGCAGCTGACCGTCATGCATACCTAACAGGTAGGTCGTGTTTTCGTTGTCAAATTGATCTTTCTCCTGGTCGTCGATGCATTCAACCTTCCAGTCGAGTCGTTCACGAAATGTTCTTTTTCTGAGCCGGTAGAGTTCTCGGGCAAAACCTGGCGGCAATTCATCGTAATCATGCAAAAAAAACTCAACAACAGAGTTCAT
>WP010251551.1_CroI_Pantoea_sp
TTAAAGATGGCGTAAGTGCCGGGACATCTCACTAAGCCAGCCACTGGCTTTGTCCCTGGTGATAATATCTTCCACGATGCTCATGCTGGCAGGCATGAAAATGTAGTAGATAACTTCCCCTTTTTCAGAAAGGCCTTTCTGAATAACTTCTATTTTCCAGTTCGCATGGCGAAATATTGCATACATGCCGCGACTTGCCACAGCGTACATCCCCCGATAGTTTCTCTTCATGCAATAAAAAATCATTGCAAGGAATAACACTTTACTGGCGGGCAAGCCATGCAGGCCTGCAGAGTCACGTCTTTCTTTATCTAAAAACAGCCGGCTAATCTCACAACAGGGGATATCTGTGGGGAGACCACTTATACCCTCGAAATATTCATGAAAAATTTCGCTCATCATCGTCGGCTGCGTTGAATCTATAAACCGTGCACCACATAGCAACTTCCCGTTATACATGCCCAGCAGGTAAGTCGTATTTTCGTTGTCAAATTGATCCTTTTCCATGCCGTCAATGCATTCGACTTTCCAGTCGAGCCTCTCACGAAATGTTTTTCTTCTGAGCCGGTAGAGTTCGGTTGATAATTCTGGCGGAAATTCATTGTAATCACGCAAAAAAAACTCAATAGCAGAATTCAT
>ACF06194.1_PanI_Pantoea_sp
TTAAAGTTCTAAAAAGGAATAAAGCAAAGGCCAATCGTCAAATTTAAAATCAACCGATTCACATTCTGACTTAATACGGTCAATCAATATTAATCTGTTTAAATTATCAGCAGGCATAAATAGCAGATAAATTCTCTCATTTTTTTCTGATATTCCCTGTTCAACTACCTGGATACGCCAGCCTGAACGTTTCAGAATAGCCAACATGGCATGACTGACTACAGCATAGATTCCTTGATAGTTATATTTTATGCTATAGTTAATCATTGCCAAAAAAAGCATTGAGCTGACAGGATAATGACGTAGTTCACTTTTTTTAACTCCCAATTTATCGACAAAAAACCGACTCGCCTCAATATAGTTTCCTTCAGGGAGAACTTTACCTTTGAAATAATGGCAAAAGGTTCCGGAAAACATATTATTATATTTAGTTTCAATAAAACGCAAGCTGCATATAACTTTATCTTTATATACTCCCAAGATATAATTCGTATTCAAATTATCATACTCATCAAATTCCATTTGATTAGTACATTTAACAGCCCAGTCAAGTCGATCCTTAAATATTTTCTTTCTGAGGGTAAATATCTCTTCTGATTTTTCATTTGCTAACATGCTATAGTTAAGATCGAATATTTCAAGCAT
>YP003729883.1_PagI_Pantoea_vagans
TCAAAGATGGCATAAGTGCTGTAGCTTTTCACGAAGCCAGTCAGAGTGTTTGTCCTTGATGATGATATCCTCAATGACGTTACTGTTAGCAGGCATAAAAATGTAGTAGATATCTTCTCCCTTTTCGGAGAACCCTTTTTGAATTACCTCTGTTTTCCAGTTGGCGTGACGGAATATGGCATACATGCCGCGACTGACCACTGCGTACATCCCTGTATATTTCTTCTTCATGCAAAAAATAATCATTGCAAGAAATAATGCTTTACTGGCGGGTAAACCATCCAGTTTTGCAGCGTCACGTCGTTCTTTGTCTAAAAACAGGCGAGTAATTTCACAGCAGGGCATATCGGTAGGGAGACGACACACTGCTGAAAAGTACTTATGGAAAATTTCGCTCATCATCGTCGGCTGGGTAGAGTCTATGAATCGTGCACCGCATAGCAACTGTCCGTCGTGCACACCCAGTAAGTAAGTGGTGTTTTTATTGTCAAAAAAGTCCTTTTCCATGCCGTCAATGCATTCGACTTCCCAGTCGAGTCGATCCCGAAATGTTTTTCTTCTGAGCCGGTATAACTCATTCGCTTCTTCAACCGATAGTTGATCATAATCACGCAAAAAAAAATCAATAGCAGAACTCAT
>WP008503217.1_CroI_Enterobacter_sp
ATGAATTCTGTCATTGAATTTTTTTTACACGACTACGATGATTTACCCTCAGCATTAGCGCGCGAACTTTACCGACTCCGGAGAAAAACGTTTCGGGACCGACTCGACTGGAAAGTGGAATGCGTCGAAGGTATGGAGAAGGATCAATTTGATTCCCATAACACGACATATTTACTGGGTATGTATGATGGACAGCTGTTATGCGGCGCACGATTTATTAACGCAACGCAGCCCACAATGATAAGCGAAATTTTTCATGATTATTTCGATAACCCCATTGTTTTTCCCGCAGATGTTCCTTGTTGTGAAGTGAGCCGTTTATTTTTAGATAAAGAAATACGAGATTCCGCAAGTCTGCATGGCGTGCCCGCCAGTAAAGCATTGTTTCTTGCAATGAATATTTATTGCATGAAGAACAACTATCATGGAATGTATGCTGTAGCCAGTCGTGGAATGTATGCCATATTTCGCCATGCGAACTGGAAAGTTGAAGTTATTCAGCGCGGTGTTTCTGAAAAAGGCGAGATTATTTACTATATTTATATGCCCGCCAGCACCAGCATTATTGAAGACATTATTAGCAAAGACAAATCCAGTCACTGGCTTCGCGAAATGCTCGAGCACTTACGCCATTTATAA
>ACJ12917.1_bruI_Brenneria_rubrifaciens
ATGTTAGAAATATTCGATGTCAGTTTCAATCTGATTTCTAATAAAGAAATAGATGAACTGTTTACTCTACGCAAAGAAACGTTCAAGGATCGATTAAACTGGTCGGTGAATTGTATTAATGGGATGGAGTTTGATGAATATGACGGAGAGAATACCAATTATATATTGGGTGTAAAAAATAAAACTATCGTCTGTAGTGTGCGAATGATAGAAATGAAATATCCCAATATGATTACGGGAACATTTTTTAATTATTTTAATGAAATAAAAATCCCAGAAGGGAATTATATCGAGTCCAGTCGTTTTTTTGTCGACCGGGAACGTGCAAGAGCATTAATAGGGAATAACAATCCAGTCTGTTTAATGCTGTTTCTGTCTATGATCAACTATGCCAGAAATTACCATTACGACGGTATATACACGATTGTCAGCCGCTCAATGCTCACGATATTGAAACGTTCGGGGTGGCGTCTTTCTGTGGTGGGGGAAGGTTTGTCAGAGAAAAATGAAAATATTTATCTGCTATTCTTACCAATTGATTGCGCAAGCCAACATGCGCTCATTGAGCGTATCGTGAAGTCAAAGAAAACCGAACCGGAGAGTTTTGAAAACTGGCCTTTGGTGTTCCCGATCAAAAAGGAAGAGGCTTGA
>AAA89074.1_vsmI_Pseudomonas_aeruginosa
ATGATCGAATTCCTCTCTGAATCGCTGGAAGGGCTTTCCGCCGCCATGATCGCCGAGCTGGGACGCTACCGGCATCAGGTCTTCATCGAGAAGCTGGGCTGGGACGTGGTCTCCACCTCCAGGGTCCGCGACCAGGAGTTCGACCAGTTCGACCATCCGCAAACCCGCTACATCGTCGCCATGGGCCGCCAGGGCATCTGCGGTTGTGCCCGCCTGCTGCCGACGACCGACGCCTACCTGCTCAAGGAAGTCTTCGCCTACCTGTGCAGCGAAACCCCGCCGAGCGATCCGTCGGTCTGGGAGCTTTCGCGCTACGCCGCCAGCGCGGCGGACGATCCGCAACTGGCGATGAAGATATTCTGGTCCAGCCTGCAATGCGCCTGGTACCTGGGCGCCAGTTCGGTGGTGGCGGTGACCACCACGGCCATGGAGCGCTATTTCGTTCGCAACGGCGTGATCCTCCAGCGCCTCGGCCCGCCGCAGAAGGTCAAGGGCGAGACGCTGGTCGCGATCAGCTTCCCGGCCTACCAGGAGCGCGGCCTGGAGATGCTGCTGCGCTACCACCCGGAATGGCTGCAGCGTACGCTGTCGATGGCGGTGTGA
>WP009178866.1_AlpI_Silicibacter_sp
CTAGAAAACTGATAACCAGCCCACTGTATGGGGCACACTGTCAATCAGCCCCACCTCGCTGTGTTCACGTACATCGAAGCCAAAGCGACGGAATATTTTGTATATTTTTGAGGGCATTAGAGCTATCAGTTCTCGACCGCCTAGTTCTTCAGCGGTCGAAGCAGTGCGCGTAACGATTTCTCTCTGAACATGCATCTGCTGTTTCATCGGCAGAGATCTGTCCACAAAAAATCTCGTTGCTTCAAACAGTTGAGGGTCAAGCGGCAGGTTCGGCGGAAGCAT
>ABY50954.1_AbaI_Acinetobacter_baumannii
ATGAATATTATTGCTGGATTTCAAAACAATTTTTCAGAAGGCCTATATACCAAATTTAAAAGTTACCGCTACAGGGTATTTGTTGAATATTTGGGTTGGGAGTTGAACTGTCCAAACAATGAAGAAACTAGAATCCAATTTGATAAAGTCGATACAGCTTATGTCGTGGCTCAAGACAGAGAATCCAATATCATTGGTTGTGCCAGACTACTACCCACCACACAACCCTATTTACTCGGGGAAATATTTCCCCAACTTCTCAATGGAATGCCTATTCCCTGCTCACCAGAAATTTGGGAATTATCAAGGTTTTCAGCCGTAGATTTTTCAAAACCGCCTTCCTCTAGCAGTCAGGCTGTGTCATCACCTATCTCAATTGCAATTCTGCAAGAAGCAATTAATTTTGCAAGAGAACAAGGCGCAAAACAACTCATTACGACTTCTCCTCTTGGAGTAGAACGTTTATTACGTGCTGCGGGTTTTCGTGCCCATCGTGCAGGTCCACCAATGATGATTGATGGATATTCGATGTTTGCATGCTTGATTGATGTGTAA
>AAZ32755.1_MrtI_Mesorhizobium_tianshanense
ATGTTCATTATCATTCAGGCACATGAGTATCAGAAATACGCTGCCGTACTCGACCAGATGTTTCGCCTGCGCAAGAAGGTCTTCGCCGATACGCTCGGCTGGGACGTTCCCGTCATCGGCCCTTACGAACGCGACAGCTACGATTCGCTCGCCCCAGCTTACCTCGTCTGGTGCAACGACAGCCGCACCCGCCTCTATGGCGGCATGCGCCTGATGCCGACGACAGGACCGACCCTTCTGTACGACGTCTTCCGCGAGACGTTTCCCGATGCCGCCAATCTGATTGCCCCCGGCATCTGGGAAGGCACGCGCATGTGCATCGACGAGGAGGCGATCGCCAAGGATTTCCCCGGTATCGACGCCGGCCGCGCCTTCTCCATGATGCTGCTTGCGCTTTGCGAATGCGCGCTCGATCACGGCATCCATACGATGATTTCCAACTACGAGCCCTATCTCAAGCGCGTCTACAAGCGCGCCGGCGCCGAAGTGGAAGAACTCGGCCGTGCAGACGGCTACGGCAAATACCCCGTCTGCTGCGGCGCCTTCGAAGTCTCGGACCGGGTGCTGCGCAAGATGCGCGCCGCCCTCGGCCTCACCCTACCCCTTTATGTCAGGCACGTGCCGGCCCGCTCGGTCGTGACCCAATTCCTGGAGATGGCAGCATGA
>AAK28505.1_MupI_Pseudomonas_fluorescens
TCAAATAGCATTGACTGCGTCCAGGGTCTTGTTGCTCAAGTTAACTTCAACAGCGATGGCTCGTTCTACGCCGATAGTCAGGGGCGGGCCTAGTCTGACCAACTCCAGCCCCGCTTTCATCAGCATCTTTTCGACACCCACGGAAGTAACGGTGATGAGCTTTTCAACGTGCTGCGAGTGCGCATGCCTGATGAGGTGACCAATGGCCTTCATGGCGGTATTGGAAAAGCCGAAGCCGCCGCGCTCACTGGCACTTATGGCAAATCGGCTAAGCTCCCAGATGTTGGCGGCACGCGGAGGTTTTTTAGTGGTCAACAGGTTGGGGAACGTGTCTTTGAGCATATAGGGACCTGTGGTTGGCAATATACGCCAGCAGCCCGCCACTTTGTTTTCGTTGATATCATCGATCAGCAGCATATAAGTGGGGGCCAAGGCGTCGTAACCATCTATCTCCATGTCGGCAATTATCGACACATCCCAGCCTTTTTTATCCTTGAAGATTGAAGCCCGAAGTTTATGCATGCCCTCCAGATAACGTGGTGATATGTTCTCGCGTTTGTCTATTAGATATTTCAT
>CAO85749.1_PmrI_Pseudomonas_sp.
ATGGAGATCGTCGTTGGAACACAGCAGGAGCTAGGGCAGACGCGCTTGCAGCAGATGGACCGTTATCGTTATCGGGTATTCGTCGACACCCTGGGTTGGGAGCTGGCTTGTGATCCAGGTCGCGAGCGTGATCAGTTCGACCATGACGAGACGCTCTATGTGCTTGCCTGCAACGATCAGGAGCAGGTCATAGGCACCGCGCGCTTGCTGCCAACCAGCCAACGCTACCTGCTTGCAGAGGTGTTCCCGCAGTTGATGGGCGATCAGACACTGCCATGTGATTCGCGTATCTGGGAGCTGTCGCGCTTCTCCGCCATGGACTTTGGCCTGGCCGGGACGAGCTCTGGAGGCCAATTTTCCTCCGTCGTTGCCACACAGTTGCTGGATGCCGTGTTGCGCTGCGCGGCCGCTCGGGGCGTGCGGCAGTTGATCACCGTGTCACCACTGGGCATCGAGCGGTTGCTGCGCCGTGCAGGCTATCGCGCCCGTCGAGCCGCGGCGCCGATGCGCGTGGGCGATCATTGGCTGTTCGCCTGCTGGATCGACGTCCCGACCCAGGCCTGCACAATTGGGGAGGTTACAGATGCCGCGGACTATCGTTCAATCCACCGCGCCGCATAG
>YP_003734012.1_AqsI_Acinetobacter_oleivorans
ATGAATGTTATTGCTGGATTCCAAAACAATTTTTCAGAAGTCCTATATACCAAATTTAAAAGTTACCGCTACAAGGTATTTGTTGAACATTTGGGTTGGGAGTTGAACTGTCCAAATAATGAAGAACTAGATCAATTTGATAAAATCGATACAGCTTACGTCGTCGCTCAAGATAGAGAATCCAATATTATTGGCTGTGCCAGACTACTACCCACGACTCAGCCCTATTTACTGGGTGAAATATTTCCTCAATTAATGAATGGAATGCCTATTCCTTGCTCACCAGAAATTTGGGAATTATCAAGATTTTCAGCCGTAGATTTCTCAAATCCGCCGACCTCTGCTAATCAAGCAGTGTCATCCCCAGTCTCTATTGCAATTCTGCAAGAAGCGATCAACTTTGCAAGAAAACAAGGTGCCAAACAACTCATTACGACCTCACCTCTTGGGGTAGAGCGGTTATTACGTGCCGCGGGTTTTCGCGCCCATCGTGCCGGACCGCCAATGATTATCGATGGATATGCTATGTTTGCATGCTTGATTGAAGTTTAG
>P33880.1_CarI_Pectobacterium_carotovorum
ATGTTAGAGATATTTGATGTAAATCACACCTTGTTGTCAGAAACGAAATCAGGAGAGCTATTTACCCTCAGAAAAGAGACGTTTAAAGATCGACTGAATTGGGCCGTGCAATGTACTGATGGAATGGAATTTGATCAGTATGATAATAATAACACGACTTATCTTTTTGGCATCAAAGATAACACCGTTATCTGTAGTTTGAGATTTATTGAAACAAAATACCCTAACATGATTACCGGGACATTTTTTCCTTACTTCAAGGAGATCAATATCCCTGAAGGGAATTACCTGGAGTCTAGTCGGTTTTTTGTCGATAAATCGCGAGCGAAAGATATTCTCGGCAATGAATACCCAATTAGTTCGATGTTGTTTCTTTCGATGATTAATTACTCAAAGGACAAAGGCTATGATGGAATATATACGATAGTGAGTCACCCTATGCTGACGATATTAAAACGATCTGGCTGGGGAATTCGCGTGGTCGAACAAGGTTTGTCAGAAAAGGAAGAAAGAGTCTATTTAGTTTTTCTTCCGGTTGATGATGAGAATCAGGAAGCGTTGGCTCGTCGTATTAACCGCAGCGGGACGTTTATGAGCAATGAGTTGAAGCAGTGGCCTCTACGGGTTCCTGCTGCTATTGCACAGGCTTGA
>YP_048233.1_CarI_Pectobacterium_atrosepticum
ATGTTAGAGATATTTGATGTAAATCACACCTTGTTGTCAGAAACGAAATCAGAAGAGCTATTTACCCTCAGAAAAGAGACGTTTAAAGATCGACTGAATTGGGCCGTGCAATGTACTGACGGAATGGAGTTTGATCAGTATGATAATAATAACACGACTTATCTTTTTGGCATAAAAGATAACACCGTTATCTGTAGTTTAAGGTTTATCGAAACAAAATACCCTAACATGATTACTGGAACATTTTTCCCTTACTTCAAGGAGATAAATATTCCTGACGGGAATTATCTAGAATCTAGTCGGTTCTTTGTGGATAAATCACGGGCGAAAGATATTCTCGGCAATGAATATCCAATTAGTTCGATGTTGTTTCTTTCGATGATTAACTATTCAAGAGATAAAGGCTATGATGGAATATATACGATAGTGAGTCATCCTATGCTAACGATATTAAAACGTTCTGGCTGGGGAATTAGCGTAGTTGAACAAGGTCTGTCAGAAAAGGAAGAAAAGGTCTATTTAGTTTTTCTTCCCGTTGATGATGAGAATCAAGAAGCTTTGGCTCGTCGTATTAACCGCAGTGGGACATTTATGAGCAATGAATTGAAGCAGTGGCCTCTACGGTTACCTGCCGCTATTGCACAGGCTTGA
>AAA86841.1_EchI_Erwinia_chrysanthemi
TCAAGCCAGTGGAACCAGTAAAGGCAAGGTCTTAAGCTGCTCGGACTCGGCCTGTGTCATTTGAGTAATGCGCTCAATCAGCGCGTGTCGGCTGTCGTCATCTGTGGGCAGATGCAGCAAATAAATGCGCTCCTGTTTTTCTGATAGCCCTTGCTGGATGATGGAAATGCGCCAGCCTGAACGTTTCAACAAGGTCAACATCGGGTGGCTGACAATCGTGAGGATACCGTCGTAATGGTATTTTCTGGCGTAATTAATCATCGCGAGGAATAACGTCACACATGCCGGATTGCGGGTGCCAATTAAATTTCTTACCCGATCACGGTCAACAAAAAAACGACTGGATTCAATATAGTTCCCTTCGGGGATCTTGAGGTTATCGAAATAAGAGTAAAACGTGCCGGTAATCATATTGGGGTATTTTATTTCTATAAACCGGACGCTGCAAATCACCTTTCCCTCTTTGACGCCTAAAAGGTAGGTGGTGTGCTCATTATCATACTCGTCGAACTCCATCCCATTAATACAGTTGACGGCCCAGTCAAGACGGTCCTTAAATGTATCTTTGCGTAGTGTAAACACCTCATCCAGCTTGTTATTTGACATTAAGCTAAAACTCACATCAAATATTTCTAACAT
>AAP30849.1_HalI_Hafnia_alvei
TTACACCAATGCAGTCTTAATTACCGCCACTGACATCGGCCAGTGCTCAAATTCAGGCAGTGAACAACCTTCAAATGCATTAATTTTTGTCGCCATTTTCGCCTGACTATCAGAGTCCGTAGGCAAATAGAGAAGATAAATCCTTTCCTCCTCACTCAAATATGCCTCTTTAAGTACCCTCACCTGCCAGCCACTGCGCTTTAGTATTGTCAGCATAGCGCGGCTAACAATCGTATAAATGCCGTTTAAGTTATATTGACGAGCGTAGTTGATCATCGCCAGAAAAAGAACCTGACTAACAGGATATCTCTCCCCCAGCAAATCTCGAGCGCGACTTTTGTCGACAAAGAATCGGCTTGATTCCACTTCACCGGCTGGCAATGAGACATCATGAAAACAAGAGTGGAAGGTATGAGTAATCATATTTGGCAGTTCGAGCGGCACAAAACGAACACTGCAAATCAACTGCCCTTCATACAGACCCAAGATATAGCGCGTGTTTGGATTATCAAACTCATCAAACTCCATACCGCGGTTGCAAACGACATCCCAACCTAGTCGATCGCTGAAAGTTTTTTTTCTCAGTCGATAAAGTTCATCCGAACGCACTCCATTTAGTTCATCATAACTGACATCAAATAGTTCAAGCAT
>P33881.1_EagI_Pantoea_agglomerans
ATGTTAGAAATTTTTGATGTCAGTTACAACGACCTGACAGAAAGACGTTCGGAAGACCTTTACAAATTGAGGAAAATAACCTTTAAGGATCGTCTGGATTGGGCCGTTAATTGCAGCAACGATATGGAGTTCGACGAGTTTGATAATTCAGGTACGCGCTACATGCTGGGAATTTATGATAATCAGCTGGTCTGCAGTGTGCGTTTCATTGATTTGCGTTTGCCGAATATGATTACGCATACGTTCCAACATTTATTTGGTGACGTCAAATTACCGGAGGGTGATTATATCGAATCAAGCCGTTTTTTTGTCGATAAGAACCGAGCGAAGGCGTTGCTAGGCAGCCGGTACCCGATAAGCTATGTTCTCTTTTTGTCCATGATTAATTACGCGCGTCATCACGGACACACCGGGATTTACACCATTGTCAGTCGCGCCATGTTAACGATCGCTAAACGTTCGGGTTGGGAGATTGAGGTGATAAAAGAAGGGTTTGTCAGTGAAAATGAACCCATTTATCTTCTGCGCCTTCCGATTGACTGCCATAACCAACACCTGCTCGCAAAAAGGATCCGCGATCAGTCAGAGTCAAATATCGCAGCGCTGTGCCAGTGGCCTATGTCTTTGACGGTGACACCAGAACAGGTTTAA
>AAK76733.1_SprI_Serratia_proteamaculans
ATGCTTGAATTATTTGACGTCAGCTATGATGAGCTGAAAGCAACACACTCAGATGAGCTTTACCGATTGAGAAAAAAAACCTTCAGCGACCGACTGGGGTGGGACGTGGCATGCAAACTCGATATGGAGTTTGATGAATTTGATAACCCTAACACGAGTTACATTTTGGGACTGTGCCAAGGACAGTTGATCTGCAGCGTTCGCTTCACCGCCCTGAGTCAGCCCAACATGATAACGCACACGTTCCAGGCCAGTTTTGACAGTGTGTCACTGCCCCTGGTAGGTATAGAATCAAGTCGCTTTTTTGTCGACAAGACTCGGGCACGGCGGCTGCTCGGTGAGCAGTACCCTGTTAGCCAAGCTCTGTTTCAGGCAATGATTAACTGGGCACGCCACCATGAGCGTAATGGTATTCACACCATAGTGAGCCGAGCTATGCTGAGGATCTTGAAACGCTCAGGATGGCAAGTCAGCGTACTCAAAGAAGCATACCTCAGCGAACGCGAAAGAATTTATCTGCTGTTTCTGCCAACAGGGCCAGAAGACCAGGCCCGAATGGCATCGGTGATCATCACGGATCTTGGCTGCCCTGCTCCGTCGGTTATCACCTGGCCGCTGTTGTTGCCGGTGTAA
>AAC28701.1_Yuki_Yersinia_ruckeri
ATGTTAGAAATTTTCGATGTCAGTTATGAAGAATTAATGGATATGAGGTCTGATGATCTTTACAGGTTAAGAAAGAAAACGTTTAAAGATCGGCTTCAATGGGCAGTGAACTGTAGTAATGACATGGAGTTTGATGAGTACGATAATCCTAACACACGATACCTACTCGGAATTTATGGAAATCAGCTTATTTGCAGTGTTCGTTTTATTGAACTTCACCGACCTAATATGATCACTCATACCTTTAACGCTCAGTTCGACGATATAATATTACCGGAAGGTAACTATATCGAATCGAGTCGTTTCTTTGTTGATAAATCTGGGGCAAAAACACTGTTAGGTAACCGCTATCCCATCAGTTATGTATTATTTCTTGCGGTGATCAATTATACCCGACATCACAAGCATACCGGCATTTATACTATTGTTAGCCGTGCCATGCTAACAATACTAAAGCGTTCCGGTTGGCAATTTGACGTCATTAAAGAAGCTTTTGTTAGCGAAAAAGAACGTATCTACCTGCTCCGTCTTCCGGTTGATAAACACAACCAGGCTCTGTTGGCATCGCAGGTTAATCAGGTTCTACAGGGTTCTGATTCAGCATTGCTGGCTTGGCCCATTTCGCTGCCCGTTATACCAGAACTGGTTTAA
>AEQ19899.1_AhyI_Aeromonas_hydrophila
GAAAACGAGCTTTATCGCTTTCGCAATCGCGTCTTCTCCGATCGCCTCGGCTGGGATGTGGAATCCCACCGTGGTCTGGAGCAGGACAGTTTCGATACCCCTGATACCCACTGGGTGCTGATCGAAGACGAGGAAGGCCTGTGCGGCTGCATCCGTCTGCTCAGCTGTGCCCAGGATTACATGCTGCCCAGCATCTTCCCCACCGCCCTCGCCGGTGAAGCCCCGCCACGCAGCAACGACGTGTGGGAGCTGACCCGCCTCGCCATCGATGCCGAACGGGCTCCCCGGCTCGGCAACGGCATCAGCGAACTGACCTGCATCATCTTCCGCGAGGTCTATGCCTTCGCCAAGGCGCAGGGGATCCGCGAGCTGGTTGCCGTGGTCAGCCTGCCGGTAGAGCGGATCTTCCGCCGTCTCGGCCTGCCCATCGAACGGCTCGGTCACCGCCAGGCGGTGGATCTGGGTGCCGTGCGCGGGGTCGGTATCCGCTTCCATCTGGATGAG
>AAY89599.1_Aeromonas_hydrophila
ATGCTTGTTTTCAAAGGAAAATTAAAAGAACACCCCAGATGGGAGGTAGAAAACGAGCTTTATCGCTTCCGTAATCGCGTCTTCTCCGATCGTCTCGGCTGGGATGTGGAGTCTCACCGTGGTCTGGAGCAGGACAGCTTCCACACCCCGGACACCCATTGGGTGCTGATCGAGGACGAAGAAGGCCTGTGCGGCTGCATCCGTCTGCTCAGTTGCGCCCAGGATTACATGCTGCCCAGCATATTCCCCACCGCTCTCGCCGGGGAGATGGCACCACGCAGCAGCGATGTGTGGGAACTGACTCGCCTCGCCATCGACGCCAACCGGGCGCCGCGCATGGGCAACGGGGTGAGCGAGCTGACCTGCGTCATCTTCCGCGAGGTTTATGCCTTCGCCAGGGCGAAGGGGATCCGGGAACTGGTCGCCGTGGTCAGCCTGCCGGTGGAGCGTATCTTCCGCCGTCTCGGCCTGCCCATAGAGCGACTCGGTCACCGTCAAGCCGTGGATCTGGGCGCCGTGCGCGGGGTCGGAATCCGCTTTCATCTGGATGAACGTTTCGCCCGTGCCGTCGGCCACCCCATGCAGGGCGAGTATGCCGATGCGCGGGAACTGGTCACAGAGTAA
>CAA61653.1_AhyI_Aeromonas_hydrophila
TTATTCTGTGACCAGTTCGCGCGCCTCGTCATAGGCACCCTGCAGGGGCTGGCCGACGGCACGGGCGAACCGCTCATCAAGATGGAAGCGGATCCCCACCCCGCGCACGGCGCCCAGATCCACCGCCTGGCGGTGACCGAGCCGTTCGATGGGCAGACCGAGGCGGCGGAAGATCCGCTCTACCGGCAGGCTGACCACGGCAACCAGCTCTCGGATCCCCTGCGCCTTGGCGAAGGCATAGACCTCGCGGAAGATGATGCAGGTCAGTTCGCTGATGCCGTTGCCGAGCCGGGGAGCCCGTTCGGCATCGATGGCGAGGCGGGTCAGCTCCCACACGTCGTTGCTGCGCGGCGGGGCTTCACCGGCGAGGGCGGTGGGGAAGATGCTGGGCAGCATGTAATCCTTGGCACAGCTGAGCAGACGGATGCAGCCGCACAGGCCTTCCTCGTCTTCGATCAGCACCCAGTGGGTATCAGGGGTATCGAAACTGTCCTGCTCCAGACCACGGTGGGATTCCACATCCCAGCCGAGGCGATCGGAGAAGACGCGATTGCGAAAGCGATAAAGCTCGTTTTCTACCTCCCATCTGGGGTGTTCTTTTAATTTTCCTTTGAAAACAAGCAT
>ENY72581.1_AhyI_Aeromonas_diversa
TCATAGCACCATCTCTCGTGCTGGTTGAGGCAAGAGAGGGCGCTCGCGAGGAGAGAGTCGTTCATAGTGGCCCTGCAGGGGAAGGGCGAGGGCCTGATCCAGCGGCTCTCCGACCAAGAGGCGAATCCCCAGGCCCCGTACTACGCCGAGATCGACCGGTTTTCCGTGACCAAGCCGAGTGATAGGAAGTCCCATACGACGATAGATTCGCTCTACCGGGGTGCTGGCCACGCCGATCAGTTCTCGCACTCCGTGTGCCATGGCGTAGCGGTTGGCTTCGCGAAACAGTATCAGAGTCAACTCACTGACGCCGTTATCAAAGCGTGGAGCCCGGTCTGCATCTATCGCCAGCCGTGTCATCTCCCAGCTATCAGCGGAGCGAGGTGCTGGCTCACCGGCCAGCGTCGTAGGGAAGATATCGGGCATCATATAGGGGCGGTCGCAGGAAAGTAGGCGAACACAGGCACAGAGACCCTGGTCATCCTCGATGAGTACCCAGCGGGTATCGGCCCTGTCGTACTGGTCCTGCTCCATATCGCCGTTGGGTTCTACATCCCAACCAAGCCGATCAGCAAAGACACGCTTTCTTAGCTGGTAGAGCTGCTTGGCCATATTGGGATTTGGGTGCTCAGCCAGGGTGCCTTGGAAAACATACAT
>EKE59018.1_AhyI_Aeromonas_media
TCAGCTCATGCCGAGCAGCTCTCCTGCCGGTACGTACTCCCCCCGCAGTGGGCGGTTGACGGCGCGTTCGAAGCGCTCGTCCAGATGGAAGCGGATCCCGACCCCGCGTACCGCCCCCAGATCCACCGCCTGACGGTGACCGAGCCGCTCGATGGGCAGGCCGAGGCGGCGGAAGATGCGCTCCACCGGCAGGCTGACCACGGCGACCAGCTCCCGGATCCCTTGCTCTCTGGCGAAGGCATGGACCTCCCGAAAGATGACGCAGGTCAGTTCGCTGATGCCGTTGTCGAGCATGGGCGCGCGGCCGGCATCGATGGCGAGGCGGGTCAGCTCCCAGACATCGGCGCCGCAAGGGGCCCGTTCGCCGGCGAGGGCACCGGGAAAGATGCTGGGCAGCATGTAATCCTGGGCACAGCTGAGCAGCCTGATGCAGCCGCACAGACCCTGCTCATCGTCAATCAGCACCCAGTGGGTATCGGGTTTGTCGAAGCTGTCCCGCTCCAGACCCCGGTGGGACTCCACGTCCCAGCCGAGCCGATCGGAGAAGACTCGCTTGCGAAAGCGATAAAGCTCGTTTTCGACCTCCCATCTGGGGTGTTCTCTCAA
>WP_010635240.1_AhyI_Aeromonas_aquariorum
ATGCTTGTTTTCAAAGGAAAATTAAAAGAACACCCCAGATGGGAGGTAGAAAACGAGCTTTATCGCTTTCGCAATCGCGTCTTCTCCGATCGCCTCGGCTGGGATGTGGAATCTCACCGTGGTCTGGAGCAGGACAGTTTCGATACCCCGGACACCCATTGGGTTCTGATTGAAGACGACTCAGGCCTGTGCGGCTGCATCCGTCTGCTCAGTTGTGCCCAGGATTACATGCTGCCCAGCATCTTCCCCACCGCCCTCGCCGGCGAAGCCCCGCCACGCAGCAACGACGTGTGGGAACTGACCCGCCTCGCCATCGATGCCGAACGGGCGCCGCGCCTTGGCAACGGGGTCAGCGAGCTGACCTGCGTCATCTTCCGCGAGGTCTATGCCTTCGCCAGGGCGAAGGGGATCCGCGAGCTGGTTGCCGTGGTCAGCCTGCCGGTAGAGCGGATCTTCCGCCGCCTCGGCCTGCCCATCGAGCGGCTCGGTCACCGCCAGGCGGTGGATCTGGGCGCCGTGCGCGGGGTGGGGATTCGCTTCCATCTGGACGAGCGTTTCGCCCGTGCCATCGGTCAGCCCCTGCAGGGTGCCTATGACGAAGCCCGCGAGCTGGTCACCGAATAA
>ABD59318.1_AhyI_Aeromonas_hydrophila
ATGCTTGTTTTCAAAGGAAAATTAAAAGAACACCCCAGATGGGAGGTAGAAAACGAGCTTTATCGCTTTCGCAATCGCGTCTTCTCCGATCGCCTCGGCTGGGATGTGGAATCTCACCGTGGTCTGGAGCAGGACAGTTTCGATACTCCGGACACCCACTGGGTTCTGATTGAAGACGACTCAGGCCTGTGCGGCTGCATTCGTCTGCTCAGTTGTGCCCAGGATTACATGCTGCCCAGCATCTTCCCCACCGCCCTCGCCGGCGAAGCCCCACCACGCAGCAACGACGTGTGGGAACTGACCCGCCTCGCCATCGATGCCGAACGGGCGCCGCGCCTGGGCAACGGGGTCAGCGAGCTGACCTGCGTCATCTTCCGCGAGGTCTATGCCTTCGCCAGGGCGAAGGGGATCCGCGAGCTGGTTGCCGTGGTCAGCCTGCCGGTAGAGCGGATCTTCCGCCGCCTCGGCCTGCCCATCGAGCGGCTCGGTCACCGCCAGGCGGTGGATCTGGGCGCCGTGCGCGGGGTGGGGATCCGCTTCCATCTGGACGAGCGTTTCGCCCGTGCCGTCGGTCAGCCCCTGCAGGGTGCCTATGACGAGGCGCGCGAACTGGTCACAGAATAA
>EKB21193.1_Aeromonas_veronii
TTATGGCTGCGTTGCCAGCGCCGGTGATGGTTGCTGCAGTAGAGAGTGGCTGGTTTGATAGTGGCCCATCAGAGGTTTGCCAACGGCGTGGGCGAAGCGTTCATCCAGATGGAAGCGGATCCCCACCCCGCGCACGGCCCCCAGATCCACCGCCTGGCGATGGCCGAGGCGCTCGATGGGCAGGCCGAGGCGGCGGAAGATGCGCTCTACCGGCAGGCTGACGACAGCGACCAGCTCACGGATCCCGTGAGCATGGGCGAAGGCATAGACTTCGCGAAAGATGACGCAGGTGAGCTCGCTGACGCCATTGACCATCCGCGGAGCACGGCTGGCATCGATGGCAAGACGGGTCAGTTCCCAGACATCGGGGGTACGCGGTGCACTTTCACCGGCAAGGGCGGTGGGGAAGATGGTGGGCAGCATATAGGCATCGGCACAGTTGAGCAGGCGAATACAGCCGCATAGCCCTTGCTTATCCTCGATCAGCACCCAATGGGTGTCTGGCGTATCAAAACTGTCACGCTCAAGTCCCCGATGGGACTCTACATCCCAGCCGAGCCGGTCGGAAAAGACGCGATTTCGAAAGCGATAGAGTTCATCCTCTACCTCATTTCGTGGATGCTCTCTCAATTTTCCTTTGAAAACCAACAT
>AAY89600.1_Aeromonas_sobria
ATGTTGGTTTTCAAAGGAAAATTGAGAGATCATCCACGAAACGCCGTACAGAACGAACTCTATCAATTTCGAAATCGCGTCTTTTCTGACCGGCTAGGCTGGGATGTCGAGTCTTATCACGGTTTGGAACGCGACAGCTTTGACACGCCAGACACCCATTGGGTACTGATCGAAGATGAACAAGGGGTCTGCGCCTGCATTCGTCTGCTCAGTTGTGCCAGTGCCTATATGCTGCCCACCATCTTTCCCACCGCTCTTGCCGGTGAAAGCGCACCACGCACTGCCGATGTCTGGGAACTCACCCGTCTGGCTATCGATGCGGCCCGCGCTCCGCGCATGACCAATGGTGTTAGCGAGCTGACCTGCGTACTCCTTCGCGAAGTCTATGCATTTGCTACAGCCAACGGAATCAAAGAGCTGGTTGGCGTAGCCAGCCTGCCCGCAGAGCGCATTTTCCGTCGCCTCGGCATACCAATGGCTCGTCTGGGCCATCGTCAAGCGGTGGGTCTGGGCGCAGTCAAAGGTGTCGGTCTGCGCTTTTATCTTGATGAGCGATTTGCCAAGGCGGTCTCGCAGCCGCTCATCGGGCACTATCAAACTGCCCGCTATCGCTCGCACGAGCTGGCGGCCCAGCTATAA
>WP_010672765.1_Aeromonas_caviae
TCAGATGACGGCGAGCAGAGCATCCCCCGCCGGCCGGTAATGGCCCTGCAGGGGGCGATGGACGGCGCGGTCGAAACGCTCGTCCAGGTGGAAGCGGATGCCGACTCCGCGCACGGCCCCCAGATCCACCGCCTGGCGATGGCCGAGGCGCTCGATGGGCAGGCCGAGGCGACGGAAGATGCGCTCCACCGGCAGGCTGACCACGGCCACCAGCTCGCGGATCCCCTGCTCCCTGGCGAAGGCCAGCACCTCGCGGAAGATGACGCAGGTGAGTTCGCTGATGCCGTTCTCCAGGCGAGGGGCCCGGTCGGCGTCGATGGCGAGGCGGGTCAGCTCCCACACGTCGTTGCCGCGCGGTGGGGCTTCGCCAGCGAGGGCGGTGGGGAAGATGCTGGGCAGCATGTAATCCTGGGCGCAGCTGAGCAGGCGGATGCAGCCGCACAGCCCCTGCTTGTCTTCAATCAGCACCCAGTGGGTGTCGGGCTTGTCGAAGTTGTCCCGCTCCAGGCCACGGCGGGATTCCACGTCCCAACCGAGTCGATCGGAGAAGACGCGGTTGCGAAATCGGTAGAGCTCGTTTTCGACCTCCCATCTGGGGTGTTCTTTCAA
>YP_001143471.1_AsaI_Aeromonas_salmonicida
TTACTCGGTGACCAGTTCCCTGGCATCGGCATATTCGCCCTGCATGGGGTGGCCGACGGCACGGGCGAAACGTTCATCCAGATGAAAGCGGATTCCGACCCCGCGCACGGCGCCCAGATCCACGGCTTGACGGTGACCGAGTCGCTCTATGGGCAGGCCGAGACGGCGGAAGATACGCTCCACCGGCAGGCTGACCACGGCGACCAGTTCCCGGATCCCCTTCGCCCTGGCGAAGGCATAAACCTCGCGGAAGATGACGCAGGTCAGCTCGCTCACCCCGTTGCCCATGCGCGGCGCCCGGTTGGCGTCGATGGCTAGGCGAGTCAGTTCCCACACATCGCTGCTGCGTGGCGGCGCCTCACCGGCGAGAGCGGTGGGGAATATGCTGGGCAGCATGTAATCCTGGGCGCAACTGAGCAGACGGATGCAGCCACACAGGCCTTCTTCGTCCTCGATCAGCACCCAATGGGTGTCCGGGGTGTCGAAGCTGTCCTGCTCCAGACCACGGTGAGACTCCACATCCCAGCCGAGACGATCGGAGAAGACGCGATTACGGAAGCGATAAAGCTCGTTTTCTACCTCCCATCTGGGGTGTTCTTTTAATTTTCCTTTGAAAACAAGCAT
>WP_005891928.1_Aeromonas_molluscorum
ATGCGTGTTTTCAAGGGAAAACTGAATCGTCATTGGGATAAAACCGTAGAAAATTCCCTTTATTGCTTTAGAAACCGCGTTTTCCACGAAAGACTCGGTTGGGATGTAGAATCCCACTCCGGCCTGGAGCGAGATAACTTCGATGGTCCGGATACTCATTGGGTTCTGATCGAAGACGAACAGGGGCTATGTGGCTGTATCCGCCTGCTCAGCTGTGCCCAGGATTACATGCTGCCCACCATCTTCCCCACCGCCCTCGCCGGCGAGGCCCCACCTCGCCATCAGGATGTCTGGGAGCTGACCCGGCTCGCCATCGACGCCAACCGGGCTCCGCGTCTCGACAACGGTGTCAGCGAACTCACCTGCGTCATCTTTCGCGAGGTGTATGCCTTCGCCCTCGCCCACCAGATCCGTGAGCTTATCGCCGTGGTCAGTCTGCCGGTCGAGCGCATCTTTCGTCGACTGGGCCTGCCAATTGAGCGGCTCGGCCATCGGCAAGCCGTTGATCTGGGGGCGGTGCGCGGTGTCGGCATCCGTTTCCAGCTCGATGAACGGTTCGCCGCCGCCGTCGCGCGCCCGCTACGCGGTCACTACACAGACCATGGCGGAGCTGTCTCCCCTTACCCCATAAAAAATCCCGGGAAGATCCCGGGATAA
>AAY89610.1_Aeromonas_enteropelogenes
ATGTCGGTTTTCAAAGGAAAATTGAGAGATCACCCACGAAACGCCGTAGAGAACGAACTCTATCAATTTCGAAATCGCGTCTTTTCCGACCGGCTAGGCTGGGACGTCGAGTCTCACCACGGTTTGGAACGCGACCGATTTGACACGCCAGACACCCATTGGGTACTGGTCGAAGATGAACAAGGAGTCTGCGCCTGTATCCGTCTGCTCAGTTGCGCCAGCGCCTATATGTTGCCCAGCATTTTTCCCACCGCCCTTGCCGGTGAAAACGCGCCTCGCACTCCCGAGATCTGGGAACTCACCCGTCTGGCTATCGATGCGACCCGCGCTCCGTGCATGACCAATGGTGTCAGCGAGCTGACCTGCGTGCTCCTTCGGGAAGCCTATGCGTTTGCTACAGCCAACGGCATCAAAGAGTTTGTTGGTGTAGCCAGCCTGCCCGCAGAACGCATTTTCCGCCGTCTCGGAATCCCTATGGCTCGTCTGGGCCACCGCCAAGCGGTAGATCTCGGTGCAGTGAAAGGTGTCGGCGTGCGCTTTTATCTGGATGAGCGATTTGCCCTGGCGGTCTCGCAGCCACTTATCGGACACTATCAAACTGCCACCTATCGCTCCCATGAGTTAGCGGCCCAGATATAA
>AAY89614.1_Aeromonas_bestiarum
ATGTTGGTTTTCAAAGGAAAATTGAGAGATCACCCACGAAACGCCGTAGAGAACGAACTCTATCAATTTCGAAATCGCGTCTTTTCCGACCGGCTAGGCTGGGACGTCGAGTCTCACCACGGTTTGGAACGCGACCGCTTTGACACGCCAGACACCCATTGGGTACTGGTCGAAGATGAACAAGGAGTCTGCGCCTGTATCCGTCTGCTCAGTTGCGCCAGCGCCTATATGTTGCCCAGCATTTTTCCCACCGCCCTTGCCGGTGAAAACGCGCCTCGCACTCCCGAGATCTGGGAACTCACCCGTCTGGCTATCGATGCGACCCGCGCTCCGTGCATGACCAATGGTGTCAGCGAGCTGACCTGCGTGCTCCTTCGGGAAGCCTATGCGTTTGCTACAGCCAACGGCATCAAAGAGTTTGTTGGTGTAGCCAGCCTGCCCGCAGAACGCATTTTCCGCCGTCTCGGAATCCCTATGGCTCGTCTGGGCCACCGCCAAGCGGTAGATCTCGGTGCAGTGAAAGGTGTCGGCCTGCGCTTTTATCTGGATGAGCGATTTGCCCTGGCGGTCTCGCAGCCACTTATCGGACACTATCAAACTGCCACCTATCGCTCCCATGAGTTAGCGGCCCAGATATAA
>AAY89633.1_Aeromonas_popoffii
ATGCTTGTTTTCAAAGGAAAATTTAAAGAACACCCCAGATGGGAGGTAGAAAACGAGCTTTATCGCTTCCGTAATCGCGTCTTCTCCGATCGCCTCGGCTGGGATGTGGAGTCCCACCGTGGCCTGGAGCAGGACAGCTTCGATACCCCGGACACCCATTGGGTGCTGATCGAGGACGAAGAAGGCCTGTGTGGCTGCATCCGGCTGCTCAGTTGCGCCCAGGATTACATGCTGCCCAGCATATTCCCCAGCGCCCTCGCCGGTGAGGCACCACCGCGCAGCAACGACGTGTGGGAGCTGACCCGCCTTGCCATCGACGCCAACCGGGCACCGCGCATGGGCTGCGGGGTGAGCGAGCTGACCTGTATTATCTTCCGCGAGGTCTATGCCTTCGCCAAGGCGAAGGGGATCAGGGAACTGGTCGCCGTGGTCAGCCTACCGGTGGAGCGCATCTTCCGCCGTCTCGGCCTGCCCATAGAGCGACTCGGCCACCGTCAGGCGGTGGATCTGGGCGCAGTGCGCGGGGTCGGTATACGCTTTCACCTGGATGAGCGCTTCGCCCGTGCTGTCAGCCAGCCCATGCAGGGCGAGTATGCCGATGCGCGCGAACTGGTCACAGAATAA
>AAY89615.1_Aeromonas_salmonicida
ATGCTTGTTTTCAAAGGAAAATTAAAAGAACACCCCAGATGGGAGGTAGAAAACGAGCTTTATCGCTTCCGTAATCGCGTCTTCTCCGATCGTCTCGGCTGGGATGTGGAGTCTCACCGTGGTCTGGAGCAGGACAGCTTCGACACCCCGGACACCCATTGGGTGCTGATCGAGGACGAAGAAGGCCTGTGTGGCTGCATCCGTCTGCTCAGTTGCGCCCAGGATTACATGCTGCCCAGCATATTCCCCACCGCTCTCGCCGGTGAGGCGCCGCCACGCAGCAGCGATGTGTGGGAACTGACTCGCCTAGCCATCGACGCCAACCGGGCGCCGCGCATGGGCAACGGGGTGAGCGAGCTGACCTGCGTCATCTTCCGCGAGGTTTATGCCTTCGCCAGGGCGAAGGGGATCCGGGAACTGGTCGCCGTGGTCAGCCTGCCGGTGGAGCGTATCTTCCGCCGTCTCGGCCTGCCCATAGAGCGACTCGGTCACCGTCAAGCCGTGGATCTGGGCGCCGTGCGCGGGGTCGGAATCCGCTTTCATCTGGATGAACGTTTCGCCCGTGCCGTCGGCCACCCCATGCAGGGCGAATATGCCGATGCCAGCGAACTGGTCACAGAGTAA
>AAY97862.1_AvsI_Agrobacterium_vitis
ATGCTCAAAATTCTGAACAGCCGACATAAGCAGACCCAACAGGCGGCATTGGCAGACATGTTTCGCCTGCGAAAAAAAGTATTTCATGATCTTTTGAAATGGGATGTCGTTGTACAGGGCGATTTCGAGATGGATCACTATGATGATGCCAATCCGATTTACGTTTTATCTTATGACGACAGGACAGGCCGGTTGCGCGGCTCGCTCCGCCTGCTGCCGACGCTTGGCCCGAATATGCTGGATGATACCTTTCCCATCCTATTGGACGGAAAGCCGGCCATTCGTGACATTGCCATGTGGGAATCGAGCCGGTTCTGCATCGACCCGGAAATTTCCCTGGACCGATCTTCCAACCAGGTCAGCATTGCCGCAGCCGAGCTGATGTGTGGTGTTGGTGAACTGGGCCTTGCATCGGGGCTTACGCATATCGTCACCGTGACAGATGTGTTTTTGGAGCGGATGTTTCGCCGCATGGGCTGCCCCGGCGAACGAATTGGCGCGCCGCATAAGATCGGCTCGGTTCATGCCGTGGCAATTGCCTGGGAGATCGATACCGGCATGCTCGATGCCATGAAAAACATTGCTGCCATCACCGGACGCCTGCTCGACACACCCATGTCGCTGGAACAGGCACGCGCCGCCTGA
>YP002540185.1_Agrobacterium_vitis
TCACGCGGCGCTCCTGAACGGGCGGCCGTTGTCGTCGGCGATAATCGAACGGTATTCCGGCGGGCAGACCCGTTCGAAGCTCATTCGGTCGGCGGGCAAATGTCCGGCGACGGCGACGGTGTTGCCGATCACGACGGGTTCGCCCAGTCGTGTCATCGGCCAACCGGCGCGCTTCAGGATGCGCTCGAAGCGAAGATCGGTTGCGGTGACGATCTCGTCGTAGCCGTTTGCCATTGACCATTCGATGATGCCGGCAAACATGGTGAGCGTTGCGAGATGCAGTTGGCCTCCTGCCCTCCTCGTCGGCAATGTCGTCTCGACGCAGAAGCGTGAGCTTTCGACCATTGCCGTGGTAGCGCTGAGAGAGCCGGCTGCCAGCAATTGCGGGAACGTCCGCTCCAGCATGGTCGGGCCTGATGCGGGTAAGAGCCGCGCGCAGCCGACCACCCTCTGCCCACTGAGCGTCGCGAGGATATAGGTAGGGCTGAGGGCGTCGTACTGATCCCGTTCGCCGCCGTCCTCGATTGCGACATCCCATTCCAGACGGTTTCCGAACACTTCGGCACGAAGCCGGTGCATTTGCTTCAGGTAAGTGGTCTGGTGTTCATATTGGCCGGGCGAGACGGTCAGAATCAGCAT
>bjaI_NP767703.1_Bradyrhizobium_japonicum
ATGGGGGTTTCCATGATTCACGCAATTTCCGCGGTCAATCGCCACTTATACGAGGACGTACTCGAGCAGCATTTCCGGCTGCGTCATGACATCTTTGTCGAGGAGCGGCACTGGGAGACGCTGCGCAGGCCGGATGGCCGCGAGGTCGATTCCTATGACGACGAGGATACCGTCTATCTGCTTGCGCTGGAGGGACGGCGCGTCGTCGGCGGCCACCGGCTCTACCCCACGACCAAGCCCTCGATGATGAGCGAGGTCTTCCCGCATCTGGCGGCGGTTCGCGGCTGCCCCTCGGATCCGCTGATCTGGGAATGGTCGCGCTACTTCGTCGTCCGCGATCGCCGCGACGGCGCGCTCAACCTGCAACTGATGGCGGCGGTGCAGGAGTTCTGCCTCGACCAGGGAATCGCGCAGGTCAGCGCGATCATGGAAACCTGGTGGTTGCCGCGCTTCCACGAGGCCGGCTTCGTCGTGACGCCGCTCGGCCTGCCGGCTCTGGTCGAGAACGCCTGGACCATGGCGGCCACCGTCGACATTCGTCGCCAGACGCTCGATGTCCTGCATGATCGCATCGGCATGCCTTCCATCGTGCAACAGGACGGCCCGCGTCTGGACGCCGTCGCCCGTGCCAACCTTTGCGGCCTCGCTGCCGCGCAACGAAAGAGCGCCTGA
>bjaI_YP005605969.1_Bradyrhizobium_japonicum
ATGATTCACGCAATTTCTTCGGTCAATCGCCACCTTTACGAAGACGTACTCGAACAGCACTTCCGACTACGCCACGACATCTTCGTCGAGGAGCGGCACTGGGAAACTCTGCGCCGGCCTGATTGCCGCGAGGTCGATTCCTACGACGACGAGGACACCGTCTATCTGCTCGCGCTGGAAGGCCGGCGCGTCGTCGGCGGTCACCGGCTCTACCCCACCACCAAGCCCTCGATGATGAGTGAGGTCTTCCCGCATCTGGCATCGGTTCGCGGTTGCCCTGCGAATCCGCTGGTCTGGGAATGGTCGCGCTACTTCGTCGTGCGCGATCGCCGCGACGGCGCTCTCAACCTGCAACTGATGGCGGCGGTGCAGGAGTTCTGCCTCAATCAGGGCATCGCGCAGGTCAGCGCGATCATGGAGACGTGGTGGCTGCCGCGCTTCCATGAGGCCGGCTTCGTCGTGACGCCGCTCGGTCTGCCTGCGCTGGTGGAGAACGCCTGGACCATGGCGGCGACCATCGACATTCGCCGCGAGACCCTCGATGCCCTGCATGATCGCATCGGCATGGATTCGATCGTACAACAGGACGGCCCGCGTCTGGACGCCGTCGCCCGTGCCAACCTCTGCGGCCTTGCTGCCGCGCAACGAAAGAGCGCCTGA
>bjaI_YP005454039.1_Bradyrhizobium_sp
TCAAGCGCTCTTTCGTTGCGCGGCAGCGAGGCCGCAGAGGTTGGCACGGGCAACGGCGTCCAGACGCGGACCGTCCTGGCGCACGATCGACGCGACGCCGATGCGATCATGCAGGGCGTCGACCGTCTCGCGGCGAATGTCGATGGTTGCCGCCATGGTCCAGGCGTTCTCCACCAGAGCCGGCAGTCCAAGCGGGGTCACGACGAAGCCGGCCTCGTGGAAGCGCGGCAACCACCAGGTCTCCATGATCGCGCTGACCTGCGCGATGCCCTGATTGAGGCAGAACTCCTGCACCGCCGCCATCAGCTGCAGGTTGAGTGGGCCGTCGCGGCGGTCGCGGACGACGAAGTAGCGCGACCACTCCCACACCAGCGGGTCAGCCGGGCAGCCGCGCACCGCGGCCAGATGCGGAAAGACCTCGCTCATCATCGAGGGCTTGGTCGTCGGGTAGAGCCGGTGACCGCCAATGACGCGGCGCCCCTCCAGCGCGAGCAGGTAGACCGTGTCTTCGTTGTCGTAGGAATCGATCTCGCGGCCATCCGGCTTGCGCAGCGTGTCCCAGTGCCGCTCCTCGACGAAGATGTCGTGGCGCAGCCGGAAATGCTGCTCGAGAACGTCTTCGTAAAGGTGGTGATTGACCGCAGAAATTGCATGAATCATGAAAACCCCCAT
>bjaI_WP008540919.1_Bradyrhizobium_sp
ATGGGGGATTTCATGATCCACGCAATTTCCGCGGTGAACCGTCACCTTTATCAAGACGTGATCGAGCAGCACTTCCGGCTGCGGCACGAGATTTTCGTCGGGGAGCGCCGTTGGGAAACGCTGCGCAGGCCCGACGGCCGCGAGATCGATTCCTATGACGACGAGGACACCGTCTATCTGCTCGCGCTGGATGGGCGGCGCGTCATTGGGGGACATCGGCTCTATCCAACGACCAAGCCATCGATGATGAGCGAAGTCTTCCCGCATCTGGCATCAGTCCGCGGGTGCCCCGCGGATCCGCTGATCTGGGAATGGTCGCGCTACTTCGTCGTGCGTGATCGCCGCGACGGCGCTCTGAACCTTCAACTGATGGCGGCGGTGCAGGAGTTTTGCCTCGCTCAGGGAATCACGCAGGTCAGTGCGATCATGGAAACCTGGTGGTTGCCGCGCTTCCATGAGGCCGGATTCGTCGTGACGCCGCTTGGCCTGCCGGCGCTGGTGGAGAATGCATGGACCATGGCGGCGACCATCGACATTCGCCAGCAGACGCTCGACGCGCTGCATGATCGCATCGGCATGGCTTCGGTCGTGCGTCAGGACGGCCCGCGTCTGGATGCCGTCGCCCGTGCCAACCTCAGCGGCCTCGCCGCGACGCAACGAAAGAGCGCCTGA
>bjaI_WP008143424.1_Bradyrhizobium_sp
ATGATTCATGTAATTTCAGCCGTCAATCGGCATCTCTACGAGGACGTGCTCGAACAGCATTTCAGGGTTCGCCACGAGATTTTCGTCGAAGAGCGGAAATGGGAGGGGCTGCGCAAGCCCGACGGCCGCGAGATCGACACCTACGACAATGACGATGCGATCTATCTGCTGGCGCTCGAAAACCGTCGCGTGCTCGGCGGCTACCGCCTGTATCCAACTACCAAGCCGACCATGATGAGCGAGGTCTTCCCTCATCTCGCTGCAGTGCGGGGCTGCCCGGTCGATCCGCAGGTCTGGGAATGGTCACGCTTCTTCGTGACGCGCGAGCGGCGCGACGGCGCGTTCAACCTGCAACTGATGGCGGCGGCGCAGGAGTTCTGCCTCGATCAGGGTATCGAGCGTCTCTGCCTGGTCATGGAGACCTGGTGGCTGCCGCGCTTCCACGACATCGGCTTTGTCGTCACGCCACTCGGATTGCCGGCGCTGGTCGAGGGGTCCTGGACCATGGCCGCAACGATCGAGGTCCGCCAGGAATCGCTGGACATCGTGCGGGAACGTATCGGGATGACGAATGTCATCCAGCAGGACGGACCGCGTATCGACTGTATCGCCCGTGCCAACCTCTGCGGCCTTGCTGCCGCGCAACGAAAGAGCGCCTGA
>YP_001063210.1_bpmI_Burkholderia_pseudomallei
ATGCCGCGCCGGCCTGCGCGCCGAACGCCGCCGCCCGCCGTCGTCGCGCCTCGCGGCGAGGCCGCGCCGCACGCGCGCATTGCCGTATCGCCGCGCCTTCGTGTCGCGCAACAGCCTTCGAGACCGCGCACGCGTGCTTCTCGACCCTCACCGCTCATACGCGATCGGAACGCGCGCCGCCTTCGCGCCGACGATCGATCCATCGGAGAACCAAGCGCCATGTCATACATCATCGCGGGCCGATTGAACGAACTGCCGCCGCACGTCCAGACCGATCTCGGCGCGTATCGCTACGACGTGTTCGTGCGCCGGCTCGGCTGGACGATCGCCGGCCACTCGCTCGACGAACATGCGGAATGGGACGAGTTCGACGGGCCGTCGACGATTCATGTCGTCGCGCTCGACGACGCGCGCGAGATCTGCGGCTACGCACGCCTGCTGCCGACGACGGGCCCGTATCTGCTGCGCGACGTGTTTGCGCATCTGCTCGGCTCGTCGCCCGCGCCGCAATCGCCTGCCGTCTGGGAAATGTCGCGCTTCGCCGCGTCGCGGCGGCGGCGAAGCGCGACCGAGCGCGAGCCGCTCGGCATGGCGTTCTTTCCGTCGGTGCTCACGGTGGCCGCGTCGCTCGGCGCGACGCGCGTGGTCGGCGTGATGACGCCATCGATCGAACGCCTGTACCGCCGCTCGGGCATCGCGCTGCATCGCCTCGGCAACGCGATGCCGGGCGCGGGCGGCAGCCTGTCCGCATGCTCGATCGATCTGCCGCGCCTCGCGTTCGCGCCGTTGGGCCGCAAGCAGTGCGCGGCGTGCCTGGCGATGCATTGA
>WP_010119585.1_bpmI_Burkholderia_oklahomensis
ATGTCATACATCATCGCCGGCCGATTGAACGAACTGCCGCCGCACGTTCAGGCCGATCTCGGCGCGTATCGCTACGACGTGTTCGTCCGCCGGCTCGGCTGGACGATCGCGGCCCACGCGCGCGACGATCATGCGGAATGGGACGAGTTCGACGGTCCGTCGACGATCCACGTCGTCGCGCTCGACGACGCGCGTCGAGTATGCGGTTATGCGCGACTGCTGCCGACGACGGGCCCGTATCTGCTTCGCGACGTGTTTCCGCATCTGCTCGGCTCGGCGCCCGCGCCGCAGTCGCCGACGGTCTGGGAAATGTCGCGCTTCGCCGCATCGCGCCGGCGCCGCCGCGCGACCGAGCGCCAGCCGCTCGGGATGGATTTCTTTCCGTCGGTGCTTGCGGTGGCCGCATCGCTCGGCGCGACGCGCGTGGTCGGCGTGACGTCGCTGTCGATCGAGCGCCTGTACCGGCGCGCGGGATTCGCGCTGCAGCGCCTCGGCAACACGGCGCCGTTCGCTGGCGGCAGCATCTCCGCGTGCTCGGTCGAATTGCCGCGCCTCGCGTTCGCGCCGTTCGGCCGAATGCAGTGCGCGTCGTGCATGTCCATGCATTGA
>YP_001076162.1_bpmI_Burkholderia_pseudomallei
ATGTCATACATCATCGCGGGCCGATTGAACGAACTGCCGCCGCACGTCCAGACCGATCTCGGCGCGTATCGCTACGACGTGTTCGTGCGCCGGCTCGGCTGGACGATCGCCGGCCACTCGCTCGACGAACATGCGGAGTGGGACGAGTTCGACGGGCCGTCGACGATTCATGTCGTCGCGCTCGACGACGCGCGCGAGATCTGCGGCTACGCACGCCTGCTGCCGACGACGGGCCCGTATCTGCTGCGCGACGTGTTTGCGCATCTGCTCGGCTCGTCGCCCGCGCCGCAATCGCCTGCCGTCTGGGAAATGTCGCGCTTCGCCGCGTCGCGGCGGCGGCGAAGCGCGACCGAGCGCGAGCCGCTCGGCATGGCGTTCTTTCCGTCGGTGCTCACGGTGGCCGCGTCGCTCGGCGCGACGCGCGTGGTCGGCGTGATGACGCCATCGATCGAACGCCTGTACCGCCGCTCGGGCATCGCGCTGCATCGCCTCGGCAACGCGATGCCGGGCGCGGGCGGCAGCCTGTCCGCATGCTCGATCGATCTGCCGCGCCTCGCGTTCGCGCCGTTGGGCCGCAAGCAGTGCGCGGCGTGCCTGGCGATGCATTGA
>YP_001077901.1_bpmI_Burkholderia_mallei
TCAATGCATCGCCAGGCACGCCGCGCACTGCTTGAGGCCCAACGGCGCGAACGCGAGGCGCGGCAGATCGATCGAGCATGCGGACAGGCTGCCGCCCGCGCCCGGCATCGCGTTGCCGAGGCGATGCAGCGCGATGCCCGAGCGGCGGTACAGGCGTTCGATCGATGGCGTCATCACGCCGACCACGCGCGTCGCGCCGAGCGACGCGGCCACCGTGAGCACCGACGGAAAGAACGCCATGCCGAGCGGCTCGCGCTCGGTCGCGCTTCGCCGCCGCCGCGACGCGGCGAAGCGCGACATTTCCCAGACGGCAGGCGATTGCGGCGCGGGCGACGAGCCGAGCAGATGCGCAAACACGTCGCGCAGCAGATACGGGCCCGTCGTCGGCAGCAGGCGTGCGTAGCCGCAGATCTCGCGCGCGTCGTCGAGCGCGACGACATGAATCGTCGACGGCCCGTCGAACTCGTCCCACTCCGCATGTTCGTCGAGCGAGTGGCCGGCGATCGTCCAGCCGAGCCGGCGCACGAACACGTCGTAGCGATACGCGCCGAGATCGGTCTGGACGTGCGGCGGCAGTTCGTTCAATCGGCCCGCGATGATGTATGACAT
>WP_009939919.1_bpmI_Burkholderia_pseudomallei
TCAGGCGGCTTCGGCGGGCGGCGCGCACAGCAGCGGGTCGAGATCGAGCGCGGCGAGCGTTTGCGCGTCGAGGTCGATCCAGCACGCGACGACCATGCGCCCGTCGATCTGCTGCGCGGGCCCCGCCCGGTGCGCGTGCACGCCGATCCGGCGGAACAGGCGCTCCATGCTCAGAAACGTCACGCCGATCAGTTGCTTCGCGCCAAGCCGCGCGGCGCACTCGACGACGGCGGCGAGCATCGGCCGCACCGCCCAGGCCGGGTTGCCGCCCCCGGCCGGATCCTCGGCGTTCGCGGCGAAGCGCGACAATTCCCAGACGGCGGCGGATTGCGGCAACGGCATGTCTTGCGCGACCAGCGTCGGGAACAGTTCCTTCAGCAGATACGGGCGGGTCGTCGGCAGCAGCCGGGCGCAGCCGCAGATTTCCCCGTCGTCGTCGCGGGCGAACACATAGACGGTATCGTCGCGATCGTACTGATCCCGCTCGAACCCTTCGCTTGCCGACGGCAGTTTCCAGCCGAGCTGCTCGACGAAAAACTCGGTGCCGATAAAGGCCCAGATCAGCCGCCAAGTCGCTCGGCAGGCGCCCGTCGCCAT
>YP_111576.1_bpmI_Burkholderia_pseudomallei
ATGTCATACATCATCGCGGGCCGATTGAACGAACTGCCGCCGCACGTCCAGACCGATCTCGGCGCGTATCGCTACGACGTGTTCGTGCGCCGGCTCGGCTGGACGATCGCCGGCCACTCGCTCGACGAACATGCGGAGTGGGACGAGTTCGACGGGCCGTCGACGATTCATGTCGTCGCGCTCGACGACGCGCGCGAGATCTGCGGCTACGCACGCCTGCTGCCGACGACGGGCCCGTATCTGCTGCGCGACGTGTTTGCGCATCTGCTCGGCTCGTCGCCCGCGCCGCAATCGCCTGCCGTCTGGGAAATGTCGCGCTTCGCCGCGTCGCGGCGGCGGCGAAGCGCGACCGAGCGCGAGCCGCTCGGCATGGCGTTCTTTCCGTCGGTGCTCACGGTGGCCGCGTCGCTCGGCGCGACGCGCGTGGTCGGCGTGATGACGCCATCGATCGAACGCCTGTACCGCCGCTCGGGCATCGCGCTGCATCGCCTCGGCAACGCGATGCCGGGCGCGGGCGGCAGCCTGTCCGCATGCTCGATCGATCTGCCGCGCCTCGCGTTCGCGCCGTTGGGCCGCAAGCAGTGCGCGGCGTGCCTGGCGATGCATTGA
>YP_335777.1_bpmI_Burkholderia_pseudomallei
ATGCAACCGGCCGCTTGCATCGGACTGCCGATCGATGCCGCGCCGGCCTGCGCGCCGAACGCCGCCGCCCGCCCTCGTCGCGCCTCGCGGCGAGGCCGCGCCGCGCGCGCGCATTGCCGTATCGCCGTATCGCCGCGCCTTCGTGTCGCGCAACAGCCTTCGAGACCGCGCACGCGTGCTTCTCGACCCTCACCGCTCATACGCGATCGGAACGCGCGCCGCCTTCGCGCCGACGATCGATCCATCGGAGAACCAAGCGCCATGTCATACATCATCGCGGGCCGATTGAACGAACTGCCGCCGCACGTCCAGACCGATCTCGGCGCGTATCGCTACGACGTGTTCGTGCGCCGGCTCGGCTGGACGATCGCCGGCCACTCGCTCGACGAACATGCGGAGTGGGACGAGTTCGACGGGCCGTCGACGATTCATGTCGTCGCGCTCGACGACGCGCGCGAGATCTGCGGCTACGCACGCCTGCTGCCGACGACGGGCCCGTATCTGCTGCGCGACGTGTTTGCGCATCTGCTCGGCTCGTCGCCCGCGCCGCAATCGCCTGCCGTCTGGGAAATGTCGCGCTTCGCCGCGTCGCGGCGGCGGCGAAGCGCGACCGAGCGCGAGCCGCTCGGCATGGCGTTCTTTCCGTCGGTGCTCACGGTGGCCGCGTCGCTCGGCGCGACGCGCGTGGTCGGCGTGATGACGCCATCGATCGAACGCCTGTACCGCCGCTCGGGCATCGCGCTGCATCGCCTCGGCAACGCGATGCCGGGCGCGGGCGGCAGCCTGTCCGCATGCTCGATCGATCTGCCGCGCCTCGCGTTCGCGCCGTTGGGCCGCAAGCAGTGCGCGGCGTGCCTGGCGATGCATTGA
>YP_106161.1_bpmI_Burkholderia_mallei
ATGTCATACATCATCGCGGGCCGATTGAACGAACTGCCGCCGCACGTCCAGACCGATCTCGGCGCGTATCGCTACGACGTGTTCGTGCGCCGGCTCGGCTGGACGATCGCCGGCCACTCGCTCGACGAACATGCGGAGTGGGACGAGTTCGACGGGCCGTCGACGATTCATGTCGTCGCGCTCGACGACGCGCGCGAGATCTGCGGCTACGCACGCCTGCTGCCGACGACGGGCCCGTATCTGCTGCGCGACGTGTTTGCGCATCTGCTCGGCTCGTCGCCCGCGCCGCAATCGCCTGCCGTCTGGGAAATGTCGCGCTTCGCCGCGTCGCGGCGGCGGCGAAGCGCGACCGAGCGCGAGCCGCTCGGCATGGCGTTCTTTCCGTCGGTGCTCACGGTGGCCGCGTCGCTCGGCGCGACGCGCGTGGTCGGCGTGATGACGCCATCGATCGAACGCCTGTACCGCCGCTCGGGCATCGCGCTGCATCGCCTCGGCAACGCGATGCCGGGCGCGGGCGGCAGCCTGTCCGCATGCTCGATCGATCTGCCGCGCCTCGCGTTCGCGCCGTTGGGCCTCAAGCAGTGCGCGGCGTGCCTGGCGATGCATTGA
>YP_439001.1_Burkholderia_thailandensis
TCAATGCATCGACAGACACGATGCGCACTGCTTGCGGCCCAACGGCGCGAACGCGAGGCACGGCAGCTCGACCGAGCACGCGGACAGGCTGCCGCCCGCGGACGGCATCGCGCTGCCGAGGCGATGCAGCGCGATGCCCGAGCGGCGGTACAGGCGCTCGATCGACAGCGTCATCACGCCGACCACGCGCGTCGCGCCGAGCGACGCGGCCACCGTGAGCACCGACGGAAAGAAATCCATCCCGAGCGGCTCGCGCTCGGTCGCGCGGCGGCGCCGGCGCGACGCGGCGAAGCGCGACATTTCCCAGACGGCCGGCGACTGCGGCGCGGGCGACGAGCCGAGCAGATGCGGAAACACGTCGCGCAGCAGATACGGGCCCGTCGTCGGCAGCAATCGCGCGTAGCCGCAGACCTCGCGCGCGTCGTCGAGCGCGACGACGTGAATCGTCGATGGCCCGTCGAACTCGTCCCATTCCGCATGACCGTCGTGCGCGCGGCCCGCGATCGTCCAGCCGAGCCGGCGGACGAACACGTCGTAGCGATACGCGCCGAGATCGGTCTGGACATGCGGCGGCAGTTCGTTCAATCGGCCTGCGATGATGTATGACATGGCGCTTGGTTCTCCGATGGATCGATCGTTGGCGTGCGCGGCTGCGCGCGTCCGATCGCGTAGGGGCGGCGAGCGTTGGCAGCTCGCGTGTGCGGTTTCGAAGGCTGTGCGGCAGCACGAGAATGCGGCGGTACCGCACCGCACTGCGCGCGCACCCGGCGCGGCGCAGCCAGGCGACGACGGCGGCGGCGTTCGCAA
>WP_010118441.1_Burkholderia_oklahomensis
TCAAGCCGCTTCGGCGCGCGGCGCGCACAGCTCCGGGTCGAGGCCGAGCGCGGCGAGCGTCTGGCTGTCGAGATCGATCCAGCATGCGACCACCATGCGCCCGTCGATCTGCTGCGCAGGCCCCGCCCGGTGCGCGTGCACGCCGATCCGGCGGAACAGGCGCTCCATGCTGAGGAACGTCACGCCGATCAACTGCTTCGCGCCGAGCCGCACCGCGCACTCGACGACGGCCGCGAGCATCGGCCGCACCGCCCAGGCCGGATTGCCGCCGCCGGTCGGATCTTCGGCGTTCGCGGCGAAGCGCGACAGCTCCCAGACGGTGGCCGACTGCGGCAGCGGCATGTCGTCCGCGACCAGGGTCGGGAACAGCTCCTCCAGCAGGTACGGGCGGGTCGTCGGCAGCAGCCGGGCACAACCGCAGATTTCCCCGTCGTCGTCGCGGGCGACCACGTAGACGGTATCGTCGCGATCGTACTGATCCCGCTCGAACCCTTCGCTTGCCGACGGCAACTTCCAGCCGAGCTGCTCGACGAAAACGCGGTGCCGATAAAGGCCCAGATCAGCCGCCAAGTCGCTCGGCAGGCGCCCATCGCCATGAACGAAAGTTCGCAT
>AAM21707.1_bpsI_Burkholderia_pseudomallei
TCAGGCGGCTTCGGCGGGCGGCGCGCACAGCAGCGGGTCGAGATCGAGCGCGGCGAGCGTTTGCGCGTCGAGGTCGATCCAGCACGCGACGACCATGCGCCCGTCGATCTGCTGCGCGGGCCCCGTCCGGTGCGCGTGCACGCCGATCCGGCGGAACAGGCGCTCCATGCTCAGAAACGTCACGCCGATCAGTTGCTTCGCGCCAAGCCGCGCGGCGCACTCGACGACGGCGGCGAGCATCGGCCGCACCGCCCAGGCCAGGTTGCCGCCCCCGGCCGGATCCTCGGCGTTCGCAGCGAAGCGCGACAATTCCCAGACGGCGGCGGATTGCGGCAACGGCATGTCTTGCGCGACCAGCGTCGGGAACAGTTCCTTCAGCAGATACGGGCGGGTCGTCGGCAGCAGCCGGGCGCAGCCGCAGATTTCCCCGTCGTCGTCGCGGGCGAACACATAGACGGTATCGTCGCGATCGTACTGATCCCGCTCGAACCCTTCGCTTGCCGACGGCAGTTTCCAGCCGAGCTGCTCGACGAAAACTCGGTGCCGATAAAGGCTCAGACCAGCCGCCAAGTCGCTCGGCAGGCGCCCGTCGCCATGAACGAAAGTTCGCAT
>YP_105963.1_bpsI_Burkholderia_mallei
ATGCGAACTTTCGTTCATGGCGACGGGCGCCTGCCGAGCGACTTGGCGGCTGATCTGGGCCTTTATCGGCACGGAGTTTTCGTCGAGCAGCTCGGCTGGAAACTGCCGTCGGCAAGCGAAGGGTTCGAGCGGGATCAGTACGATCGCGACGATACCGTCTATGTGTTCGCCCGCGACGACGACGGGGAAATCTGCGGCTGCGCCCGGCTGCTGCCGACGACCCGCCCGTATCTGCTGAAGGAACTGTTCCCGACGCTGGTCGCGCAAGACATGCCGTTGCCGCAATCCGCCGCCGTCTGGGAATTGTCGCGCTTCGCCGCGAACGCCGAGGATCCGGCCGGGGGCGGCAACCCGGCCTGGGCGGTGCGGCCGATGCTCGCCGCCGTCGTCGAGTGCGCCGCGCGGCTTGGCGCGAAGCAACTGATCGGCGTGACGTTTCTGAGCATGGAGCGCCTGTTCCGCCGGATCGGCGTGCACGCGCACCGGGCGGGGCCCGCGCAGCAGATCGACGGGCGCATGGTCGTCGCGTGCTGGATCGACCTCGACGCGCAAACGCTCGCCGCGCTCGATCTCGACCCGCTGCTGTGCGCGCCGCCCGCCGAAGCCGCCTGA
>EFF84806.1_BpsI_Acinetobacter_Pittii
GTGGAAGCACTTGTAATGAATGTTATTGCTGGATTTCAAAATAATTTTTCAGAAGGCCTATATACTAAATTTAAAAATTACCGCTATAGGGTATTTGTTGAATATTTAGGTTGGGAGTTGAACTGTCCTAATAATGAAGAACTAGATCAGTTTGACAAAGTCGATACCGCCTATGTCGTCGCTCAAGATAGAGAATCTAATATTATTGGTTGTGCCAGATTACTACCAACTACTCAACCTTATTTACTTGGTGAGATATTTCCTCAATTACTTAATGGAATGCCTATTCCTTGCTCACCAGAAATTTGGGAGTTATCAAGATTCTCAGCAGTAGATTTCTCAAATCCGCCATCTTCAGCTAGTCAAGCTGTGTCATCGCCCGTCTCTATTGCAATTCTGCAAGAATCTATCAACTTTGCAAGGGAACAAGGCGCAAAACAACTCATTACCACCTCTCCTCTGGGGGTAGAGCGGTTATTACGTGCTGCGGGTTTTCGTGCTCATCGTGCAGGCCCACCCATGGTTATTGATGGCTATGCGATGTTTGCATGCTTGATTGATGTGTAG
>EJO60396.1_BpsI_Burkholderia_multivorans
TCAGGCGGCAATGGCGGGCCGGGCGATGCGCTCCGGCTCGATTCCCAGTGCTGCAAACGTTTGCGGATCGAGGTCGATCCAGCAGGCGACGACCAGACGCCCGTCCACCTGCTTCGGCGGCCCCGCGCGGTGCGCGTGCACGCCGATCCTGCGAAACAGTCGTTCCATGCTCGCGAACGTCACGCCGATCAGCTGTCGCGCGCCGCGCTCGGCCGCGCACGAGACGACCGCCGCGAGCATCGGCCGCACGGCCCAATCGGCGCCCGTCGCGCCGCCGTCGGCGCCGCTCGCGGCGAACCGCGACAGCTCCCACACCGCGGTCGAGCGCGGCAGCGGCAGGTCGGGCGCGATCAGATCGGCGAACAGCGTTTCGAGCAGGTACGGACGCGTGGTCGGCAGCAGCCGCGCACAACCGCACAGCTCGCCGCTGCCGTCGCGCGCGATGACGTACACCGTGTCGTCGTGATCGAACGCGTCGCGATCGATTCCTTCGTCCGCGGACGGCAGCGTCCAGCCAAGCTGCTCGACGAAGACGCGGTGCCGATAGCGCGCGAGCTCCGTCGCCTCGGCGATCGGCAACTGCCTTCCCTCGTGAACGAAGGTCTGCAT
>WP_006413784.1_BpsI_Burkholderia_multivorans
TCAGGCGGCAATGGCGGGCCGGGCGATGCGCTCCGGCTCGATTCCCAGTGCGGCAAACGTTTGCGGATCGAGGTCGATCCAGCAGGCGACGACCAGACGCCCGTCCACCTGCTTCGGCGGCCCCGCGCGGTGCGCGTGCACGCCGATCCTGCGAAACAGTCGTTCCATGCTCGCGAACGTCACGCCGATCAGCTGCCGCGCGCCGCGCTCGGCCGCGCACGCGACGACTGCCGCGAGCATCGGCCGCACGGCCCAATCGGCGCCCGACGCGCCGCCGTCGGCGTCGCTCGCGGCGAACCGCGACAGCTCCCACACCGCGGCCGAGCGCGGCAGCGGCAGGTCGGGCGCGATCAGATCGGCGAACAGCGTTTCGAGCAGGTACGGACGCGTCGTCGGCAGCAGCCGCGCACATCCGCACATCTCGCCGCTGCCGTCGCGCGCGACGACATACACCGTGTCGTCGTGATCGAACGCATCGCGATCGATTCCTTCGTCCGCGGACGGCAGCGTCCAGCCAAGCTGCTCGACGAAGACGCGGTGCCGATAGCGCGCGAGCTCCGTCGCCTGGGCGATCGGCAA
>EDS82667.1_BpsI_Burkholderia_pseudomallei
TCAGGCGGCTTCGGCGGGCGGCGCGCACAGCAGCGGGTCGAGATCGAGCGCGGCGAGCGTTTGCGCGTCGAGGTCGATCCAGCACGCGACGACCATGCGCCCGTCGATCTGCTGCGCGGGCCCCGCCCGGTGCGCGTGCACGCCGATCCGGCGGAACAGGCGCTCCATGCTCAGAAACGTCACGCCGATCAGTTGCTTCGCGCCAAGCCGCGCGGCGCACTCGACGACGGCGGCGAGCATCGGCCGCACCGCCCAGGCCGGGTTGCCGCCCCCGGCCGGATCCTCGGCGTTCGCGGCGAAGCGCGACAATTCCCAGACGGCGGCGGATTGCGGCAACGGCATGTCTTGCGCGACCAGCGTCGGGAACAGTTCCTTCAGCAGATACGGGCGGATCGTCGGCAGCAGCCGGGCGCAGCCGCAGATTTCCCCGTCGTCGTCGCGGGCGAACACATAGACGGTATCGTCGCGATCGTACTGATCCCGCTCGAACCCTTCGCTTGCCGACGGCAGTTTCCAGCCGAGCTGCTCGACGAAAACTCGGTGCCGATAAAGGCCCAGATCAGCCGCCAAGTCGCTCGGCAGGCGCCCGTCGCCATGAACGAAAGTTCGCAT
>WP_001020933.1_BpsI_Acinetobacter_baumannii
TTAGATATCAATCAAGCATGCAAACATCGAATATCCATCAATCGTCATTGGTGGACCTGCACGATGGGCACGAAAACCCGCAGCACGTAATAAACGTTCTACTCCAAGAGGAGAAGTCGTAATGAGTTGTTTTGCGCCTTGTTCTCTTGCAAAGTTGATTGCTTCTTGCAGAATTGCAATTGAGACTGGAGATGACACTGCTTGACTAGCAGAGGAAGGCGGATTTGAAAAATCTACGGCTGAAAACCTTGATAATTCCCAAATTTCTGGTGAGCAGGGAATAGGTATTCCATTGAGAAGTTGGGGAAATATTTCCCCGAGTAAATAAGGTTGTGTGGTGGGTAGTAGTCTGGCACAACCAATGATATTGGATTCTCTGTCTTGAGCCACGACATAAGCTGTATCGACTTTATCAAATTGATCTAGTTCTTCATCGTTTGGACAGTTCAACTCCCAACCCAAATATTCAACAAATACCCTGTAGCGGTAACTTTTAAATTTGGTATATAAGCCTTCTGAAAAATTGTTTTGAAATCCAGCAATAATATTCAT
>YP_004997304.1_Acinetobacter_calcoaceticus
TTAAACATCAATCAAGCATGCAAACATAGCATATCCATCAATAACCATGGGTGGGCCTGCACGATGAGCACGAAAACCCGCAGCACGTAATAACCGCTCTACCCCCAGAGGAGAGGTGGTAATGAGTTGTTTTGCACCTTGTTCTCTTGCAAAGTTGATAGATTTTTGCAGAATTGCAATAGAGACGGGCGATGACACAGCTTGACTAGCTGAAGATGGTGGATTCGAGAAATCTACTGCTGAGAATCTTGATAACTCCCAAATTTCTGGTGAGCAAGGAATAGGCATTCCATTAAGTAATTGAGGAAATATCTCACCAAGTAAATAAGGTTGAGTAGTCGGTAGTAATCTGGCACAACCAATAATATTAGATTCTCTATCTTGAGCGACGACATAGGCAGTATCGACTTTGTCAAACTGATCTAGTTCTTCATTATTAGGACAGTTCAACTCCCAACCTAAATATTCAACAAATACCCTATAGCGGTAATTTTTAAATTTAGTATATAGGCCTTCTGAAAAATTATTTTGAAATCCAGCAATAACATTCATTACAAGTGCTTCCAC
>WP_003655624.1_Acinetobacter_calcoaceticus
GTGGAAGCACTTGTAATGAATGTTATTGTTGGATTCCAAAACAATTTTTCAGAAGGCCTATATACCAAATTTAAAAGTTACCGCTACAGGGTATTTGTTGAACATTTGGGTTGGGAATTAAACTGTCCAAATAATGAAGAACTAGATCAATTTGATAAAGTCGATACAGCTTATGTCGTTGCTCAAGATAGAGAATCCAATATTATTGGCTGTGCCAGACTTCTTCCCACCACTCAACCCTATTTACTCGGTGAAGTATTTCCTCAATTAATGAATGGAATGCCTATTCCTTGCTCACCAGAAATTTGGGAATTATCAAGATTTTCAGCCGTAGATTTCTCGAATCCACCTTCCTCTGCTAGTCAAGCAGTGTCATCTCCTGTCTCTATTGCAATTCTGCAAGAAGCGATTAAATTTGCAAGAGAACAAGGCGCAAAACAACTCATTACGACCTCACCTCTTGGTGTAGAGCGATTATTACGTGCTGCGGGTTTTCGTGCTCATCGTGCAGGTCCGCCAATGGTTATCGACGGATATGCTATGTTTGCGTGCTTAATTGAAGTGTAG
>WP_001020930.1_Acinetobacter_baumannii
ATGAATATTATTGCTGGATTTCAAAACAATTTTTCAGAAGGCTTATATACCAAATTTAAAAGTTACCGCTACAGGGTATTTGTTGAATATTTGGGTTGGGAGTTGAAATGTCCAAACAATGAAGAACTAGATCAATTTGATAAAGTCGATACAGCTTATGTCGTGGCTCAAGACAGAGAATCTAATATCATTGGTTGTGCCAGACTACTACCCACCACACAACCTTATTTACTCGGGGAAATATTTCCCCAACTTCTCAATGGAATGCCTATTCCCTGCTCACCAGAAATTTGGGAATTATCAAGGTTTTCAGCCGTAGATTTTTCAAATCCGCCTTCCTCTACCAGTCAGGCTGTGTCATCACCTGTCTCAATTGCAATTCTGCAAGAAGCAATCAACTTTGCAAGAGAACAAGGCGCAAAACAACTCATTACGACTTCTCCTCTTGGAGTAGAACGTTTATTACGTGCTGCGGGTTTTCGTGCCCATCGTGCAGGTCCACCAATGACGATTGATGGATATTCGATGTTTGCATGCTTGATTGATATCTAA
>WP_006581256.1_Acinetobacter_nosocomialis
TTACACATCAATTAAACAGGCAAACATAGAATAGCCATCAATCGTCATTGGTGGGCCTGTACGATGGGCGCGAAAACCAGCAGCACGTAATAAACGCTCTACACCTAGAGGAGAGGTCGTAATAAGTTGTTTGGCCCCTTGTTCTCTTGCAAAGTTAATCGCTTCTTGCAAAATTGCAATAGAAACTGGCGATGACACTGCTTGACTTGCTGTTGTAGGCGGATTTGAAAAATCTACGGCTGAAAATCTTGATAATTCCCAAATTTCTGGGGAACACGGGAGAGGTATTCCATTAAGTAATTGAGGAAATATTTCACCAAGTAAATACGGTTGAGTCGTAGGTAGTAATCTGGCACAGCCAATAATATTAGAGTCTCTATCTTGAGCGACCACATAAGCTGTATCGACTTTATCAAATTGATCGAGTTCTTCATTATGTGGGCAGTTTAACTCCCATCCTAAATGCTCAACAAATACCTTATAACGGTAACTTTTAAATTTGCTATATAAGCCTTCTGAAAAATTGTTTTGAAATCCAGCAATAATATTCACTACAAGTGCTTCCAC
>WP_005804777.1_BpsI_Acinetobacter_pittii
GTGGAAGCACTTGTAATGAATGTTATTGCTGGATTTCAAAATAATTTTTCAGAAGGCCTATATACTAAATTTAAAAATTACCGCTATAGGGTATTTGTTGAATATTTAGGTTGGGAGTTGAACTGTCCTAATAATGAAGAACTAGATCAGTTTGACAAAGTCGATACCGCCTATGTCGTCGCTCAAGATAGAGAATCTAATATTATTGGTTGTGCCAGATTACTACCAACTACTCAACCTTATTTACTTGGTGAGATATTTCCTCAATTACTTAATGGAATGCCTATTCCTTGCTCACCAGAAATTTGGGAGTTATCAAGATTCTCAGCAGTAGATTTCTCAAATCCGCCATCTTCAGCTAGTCAAGCTGTGTCATCGCCCGTCTCTATTGCAATTCTGCAAGAATCTATCAACTTTGCAAGGGAACAAGGCGCAAAACAACTCATTACCACCTCTCCTCTGGGGGTAGAGCGGTTATTACGTGCTGCGGGTTTTCGTGCTCATCGTGCAGGCCCACCCATGGTTATTGATGGCTATGCGATGTTTGCATGCTTGATTGATGTGTAG
>WP_004883956.1_Acinetobacter_nosocomialis
GTGGAAGCACTTGTAGTGAATATTATTGCTGGATTTCAAAACAATTTTTCAGAAGGCTTATATAGCAAATTTAAAAGTTACCGTTATAAGGTATTTGTTGAGCATTTAGGATGGGAGTTAAACTGCCCACATAATGAAGAACTCGATCAATTTGATAAAGTCGATACAGCTTATGTGGTCGCTCAAGATAGAGACTCTAATATTATTGGCTGTGCCAGATTACTACCTACGACTCAACCGTATTTACTTGGTGAAATATTTCCTCAATTACTTAATGGAATACCTCTCCCGTGTTCCCCAGAAATTTGGGAATTATCAAGGTTTTCAGCCGTAGATTTTTCAAATCCGCCTACAACAGCAAGTCAAGCAGTGTCATCGCCAGTTTCAATTGCAATTCTGCAAGAAGCGATTAACTTTGCAAGAGCACAAGGGGCCAAACAACTTATTACGACCTCTCCTCTTGGTGTAGAGCGTTTATTACGTGCTGCTGGTTTTCGTGCCCATCGTGCAGGCCCACCAATGACGATTGATGGCTATTCTATGTTTGCCTGTTTAATTGATGTGTA
>WP_004843645.1_Acinetobacter_baumannii
GTGGAAGCACTTGTAATGAATATTATTGCTGGATTTCAAAACAATTTTTCAGAAGGCCTATATACCAAATTTAAAAGTTACCGCTACAGGGTATTTGTTGAATATTTGGGTTGGGAGTTGAACTGTCCAAACAATGAAGAACTAGATCAATTTGATAAAGTCGATACAGCTTATGTCGTGGCTCAAGACAGAGAATCCAATATCATTGGTTGTGCCAGACTACTACCCACCACACAACCCTATTTACTCGGGGAAATATTTCCCCAACTTCTCAATGGAATGCCTATTCCCTGCTCACCAGAAATTTGGGAATTATCAAGGTTTTCAGCCGTAGATTTTTCAAATCCGCCTTCCTCTAGCAGTCAGGCTGTGTCATCACCTGTCTCAATTGCAATTCTGCAAAAAGCAATCAACTTTGCAAGAGAACAAGGCGCAAAACAACTCATTACGACTTCTCCTCTTGGAGTAGAACGTTTATTACGTGCTGCGGGTTTTCGTGCCCATCGTGCAGGTCCACCAATGACGATTGATGGATATTCGATGTTTGCATGCTTGATTGATATCTAA
>WP_011858019.1_Acinetobacter_baumannii
TTAGATATCAATCAAGCATGCAAACATCGAATATCCATCAATCGTCATTGGTGGACCTGCACGATGGGCACGAAAACCCGCAGCACGTAATAAACGTTCTACTCCAAGAGGAGAAGTCGTAATGAGTTGTTTTGCGCCTTGTTCTCTTGCAAAGTTGATTGCTTCTTGCAGAATTGCAATTGAGACCGGTGATGACACAGCCTGACTGCTAGAGGAAGGCGGATTTGAAAAATCTACGGCTGAAAACCTTGATAATTCCCAAATTTCTGGTGAGCAGGGAATAGGCATTCCATTGAGAAGTTGGGGAAATATTTCCCCGAGTAAATAGGGTTGTGTGGTGGGTAGTAGTCTGGCACAACCAATGATATTGGATTCTCTGTCTTGAGCCAC
>YP_439708.1_Burkholderia_thailandensis
ATGCGAACTTTCGTTCATGGCGACGGGCGCCTGCCGAGCGACTTGGCGGCTGATCTGGGCCTTTATCGGCACCGCATTTTCGTCGAGCAGCTCGGCTGGAAACTGCCGTCGGCAAGCGAAGGCTTCGAACGGGATCAATACGATCGCGACGATACCGTCTACGTGTTCGCCCGCGACGACGGCGGTGAAATCTGCGGCTGCGCCCGGTTGTTGCCGACGACTCGCCCGTATCTATTGAAAGAACTGTTCCCGGCGCTGGTCGCACACGACATGCCGTTGCCGCAATCCGCAGCCGTCTGGGAACTGTCGCGCTTCGCCGCGAACGCCGAGGATCCGGCCGGAACCGGCAATCCGGCGTGGGCGGTACGGCCGATGCTCGCCGCCGTGGTCGAGTGCGCCGCGCGGCTCGGCGCGAGGCAACTGATTGGCGTGACGTTTCTGAGCATGGAGCGCCTGTTCCGCCGGATCGGCGTGCACGCGCACCGGGCCGGGCCCGCGCAGCAGATCGACGGACGCATGGTCGTCGCATGCTGGATCGACCTCGATGCCCAAACGCTCGCCGCGCTCGATCTCGATCCGCTGCTGTGCGCACCGCCCGCCGAAGCCGCCTGA
>btaI_EIG63821.1_Bradyrhizobium_sp
CTAGGCGGCGATCGCCAGGCTTGATGGCGCGTCAATTGCGCAGCTTGAGATCTGCCCGGCCGCTCGGATCGCGCCGAGAGCCTCCTCGGTAATCGGCAACAATCCGGCGACGGCTTTGGTCGCCCCGATTTGACGAGGCGTGCCGAGGCGATCGAGATGCCATCCGGCCCGACGCAGGATGCGTTCCATGCGCAGATCAGTGACGGTTGCGATGGCCTGAAGATTGTGCTGCTGACCCCATTCGATCATGGCCGCAAGCAACAGGAACGTCGCTTTGCGCAGACCATTCTCTGCTGTTGCCGCGACGGTCTTTGTATCAACGCAAAAGCGCGAGCTCTCCCAAATCGTGGTCGCCTTCGGCGCCGGGTTGCCATCCAGCAACACCGGGAACGTATCCGCGAGCATGTTGCGCCCTGTGGTGGGCAGCAGACGAACACAACCAATAACGTCGTTCTGCTCGAGTGCGAGGAGATAAGTTGGCTTGAAGGTGTCGTACTGATCGATCTCCAATCCGTTGCAGACAGAGACGTCCCAGTCGAGCCGTTCCTTGAACACACGCCCACGCAGGCGGTGCATTCCTAGCGTTAGTTCGGAGTCGCGCATGAGTGCCGCACGGCTACGCACAATGACCTTCAT
>btaI_EHR06371.1_Bradyrhizobium_sp
TCAGGCGCTCTTTCGTTGCGCGGCAGCGAGGCCGCAGAGGTTAGCACGGGCGACGGCGTCCAGACGCGGGCCGTCCTGTTGCACGACGCTTGTCATCCCGAGACGGTCACACACGACATCGAGCGACTCTTGACGGACCTCGATCGTGGCCGCCATCGTCCAGGAATTCTCGACCAGCGCCGGCAATCCCAGCGGCGTGACGACGAATCCGATCTCGTGGAAGCGCGGCAGCCACCAGGTCTCCATGACAAGACAGAGACGCTCGATGCCCTGATCGAGACAGAACTCCTGCGCCGCCGCCATCAATTGCCAATTGAACGCGCCGTCGCGGCGCTCGCGCGAAACGAAGAAGCGTGACCATTCCCATACCAGCGGGTTCGAGGGGCAGCCGCGCACCGCGGCGAGATGCGGGAAAACCTCGCTCATCATCGTCGGCCTGGTGGTAGGATAAAGACGGGAGCCGCCGAGCACCCGGCGATTTTCGAGAGCCAGCAGGTAGACCGCGTCCTCATTGTCGTAGGCGTCGACCTCGCGGCCATCGGGCTTGCGCAGCGCCTCCCATTTCCGCTCCTCGACAAAAATCTCGTGACGCAACCTGAAATGTTGCTCGAGAACGTCCTCGTAGAGGTGCCGGTTGACGGCAGAAATCACATGAATCAT
>btaI_EJN08044.1_Bradyrhizobium_sp
ATGATTCATGTAATTTCAGCCGTCAATCGGCATCTCTACGAGGACGTGCTCGAACAGCATTTCAGGGTTCGCCACGAGATTTTCGTCGAAGAGCGGAAATGGGAGGGGCTGCGCAAGCCCGACGGCCGCGAGATCGACACCTACGACAATGACGATGCGATCTATCTGCTGGCGCTCGAAAACCGTCGCGTGCTCGGCGGCTACCGCCTGTATCCAACTACCAAGCCGACCATGATGAGCGAGGTCTTCCCTCATCTCGCTGCAGTGCGGGGCTGCCCGGTCGATCCGCAGGTCTGGGAATGGTCACGCTTCTTCGTGACGCGCGAGCGGCGCGACGGCGCGTTCAACCTGCAACTGATGGCGGCGGCGCAGGAGTTCTGCCTCGATCAGGGTATCGAGCGTCTCTGCCTGGTCATGGAGACCTGGTGGCTGCCGCGCTTCCACGACATCGGCTTTGTCGTCACGCCACTCGGATTGCCGGCGCTGGTCGAGGGGTCCTGGACCATGGCCGCAACGATCGAGGTCCGCCAGGAATCGCTGGACATCGTGCGGGAACGTATCGGGATGACGAATGTCATCCAGCAGGACGGACCGCGTATCGACTGTATCGCCCGTGCCAACCTCTGCGGCCTTGCTGCCGCGCAACGAAAGAGCGCCTGA
>btaI_CCE11517.1_Bradyrhizobium_sp
ATGCCTGAGATCCATGTTGTTCGAAGGGATAATCGACATCTCTACGAGCGCTACTTCGACCCTTATTTCCGGATGCGCCATGACATCTACGTCAAGCAGCGCAAATGGATGGCGCTGGACCGGCCGGATGGGCGCGAGATCGACCAGTTCGACACCGAAGATGCGGTCTATCTGTTCTGCATCGACCAGGGACAGCTGATCGGCGCGATGCGCGCGGTGCCGACCCTGCTGCCGACCCTGATGAGCGAGATCTTCCCCTATCTCAACATCCGGGGACCCATCCAGCGGCCCGACGTCTACGAGCTGTCGCGCATCTTCGTGATTCCGGAGCGGCGCGGCGAGCATGCCGGACCGCGGATCGACATGTTGCTGCTCACCGCGATCATGGAATACGGCATTTCGATCGGTCTGACCGGCTTCTCCATCGTGCTGGAGAGCTGGTGGCTGCCGCGCTTCGAGCGCTGCGGCTGGAAAGCCCGCCCGCTCGGCCTACCGCACATGATGGACGGGATGTCGGTGCTGGCGGTGCTCGTCGATTGCGACGACACAACGTGGCAGTCGTTGTGCCAGCAGATCGGCCTCAACCAGCCGACGCTGACATGGCGGGGGCTCGACGACGTCAGCCGTCAGGCCCTTCCGGACATCTTTCTTCCGCTTCCACCAGCTGTTCAGCCATCGCAATGA
>btaI_CCD93508.1_Bradyrhizobium_sp
TCAGGGAGCGGACACGAGCGTAGTTGTCGCTACCGTCGCCAGCCTGTTCTGCTCCGGCCGTACGCCGCCTGCGAGGGACGGCGAGAGGGAGGCGGCGCCAACCTTGGGCAGCTCGGCGTCCTGCAGAGCCTGGCGGAGTCCTGTACGGGCGCGAACGAGATCGAGAACCGCCGGTGAGACCTCGATCGAGGCAGCTTCAATGGCGTGCCCGTGCATCGACATCGCAGGTCCAAGCGGCTGGACCGGGCAGCCATGCGCGGCGATGACGTTCTGAAATACCCAGCTGGGCATCACGCCGAGATATGATGTGATCCCGTGGGCCACACCGAACTCCTGACAGGCCTGGATCAGTCGACCGATGACGCGACGCCGTCCGCCGGCGCCGAGCGCTCGATCGCAGCCGAACCGCGACGCTTCCCAGACCTGGTCGGAATGCGGCAGCAGGCCTTCCACCAAGTTGGGCCACAACGACTCGACCATGTAGGGACGCGTGGTCGGAATCAGGCGTGCAGTGCCCAGAGCCTGATCGTGCTCGTCGATGACGAGGATATAGGTCGCCGCCGGCGTATCGAACTCATCATACTCCATGCACTCAAAATGAGGCACGGACCACCCCTGGCGCTCGACGAACATCCTGTACCGCAGCCGATGGTGCGAGATCCACGCCTCGCCATGCCGATGGACGGTCTCCCAGCTGATTGAAACGGTACGCAT
>btaI_YP007510516.1_Bradyrhizobium_oligotrophicum
TCATGCAGCGCCTTCGGTGCCTGTATGCCGGCGAACCGATTTCAGGATCGCTGATGCGAGACCGAATTCCTGACAGGCCTGGATGAGCTGCCCGATCACTCGGCGCCGTCCGCCGGCGCTCAGTGCGCGATCGCAGCCGAAGCGCGATGCTTCCCAGACTGCATCCGAATGCGGCAGCAAGCCTTCAACCAGGTCAGGCCACAAGGACTTGACCATGTAGGGGCGTGTGGTCGGAATCAGCCGTGCAGTTCCCGGGGCCCGATCGTGCTCGTCGACGACCAGAATGTAGGTAGCTGCCGGCGTGTCGAACTCATCATATTCCAGGCCCTGATAATGAGGCACGGACCACCCCTGGCGCTCGACGAACAT
>btaI_YP007516240.1_Bradyrhizobium_oligotrophicum
ATGCCTGAGATTCATGTCGTTCGAAAAGATAATCGCGCTCTCTACGAGAAATATTTTGATCCCTATTACCGCCTGCGCCATGAGATCTACGTCAAGCAGCGCAAATGGATGGCACTCGACCGCCCCGACGGCCGCGAAATCGACCAGTTCGACACCGAGGAGTCCGTCTATCTGTTCTGCATCGACAAGGGTCAGCTGATCGGCTCGATGCGGGCGGTGCCGACGCTGATGCCGACGCTGATGAGCGACATCTTTCCCTATCTCAATCTGCGTGGTCAGATTCAACGCCCGGATGTCTACGAGCTGTCGCGCATATTCGTGATCCCCGAGCGCCGCGGCGAGCACGCGGGACCGCGCGTCGACCTGCTGCTGCTCACCGCAATCATGGAATACGGCATCTCGATCGGGCTGACCGGCTTTTCGATCGTGCTCGAAACCTGGTGGCTGCCGCGTTTCGAGAAGTGCGGCTGGAAAGCGCGCCCTCTCGGCGTGCCTCACATGATGGATGGAATGTCGGTGATGGCCGTGCTGGTTGATTGTGACGAGACGACGTGGAAGTCGCTATGTACCCAGATCGGCCTGACGCGGCCGACGCTGACCTGGCAAGGCCTCGAAGACGTCAGCCGCCAGGCCCTGCCGGATATCTTTCTTCAGCTTCCACCAGCCTTTCAGCCAGCGCAATGA
>WP_006749747.1_Burkholderia_ambifaria
ATGCACCAAACCACCATCGGAAACGCGTCGCAACTGTCCGCATCGAACCTTGCGGCACTCGCGTCGTATCGACACGCAATCTTCATCGAGAAGCTCGGCTGGCAGCTTCCGGTAGTCAATCAGCAGGAGTTCGATCAATTCGATCGACCGGACACGATCCATATCTTCGGTCGCGAGGACAGCGGCGCGATCTGCTCGTGCGCCCGACTGCTGCCGACGACCCGGCCGTACCTGCTGAGCGAGATTTTTCCCGGGCTGATGGGCGCGGCACCGGTTCCGAATGCGCCGGATATCTGGGAGCTCTCGCGCTTTTCGTCCTACATCCTCGGTGCCGATTCCGGCGGCCTCAAGCGCGCGCATGCGAATACGCGCAGATTGCTGGCGGACGTCGTGGGTTTCGCGCGCTCGAACGGCGTACGACGGCTCATCACGGTGTCGCCGCTCGGCGTCGAACGGCTGCTGATGCGTCTGAACGTTCACGCGCACCGTGCCGCGCCACCGCAGATCATCGACGGCAAGCCCGTGTTCGCGTGCTGGATCGAGATCGATGAAATCACGTGCGCGTCGCTGGGCATCGACTGTCCGCGCACGCCGACGCCGAGCTGA
>YP_111193.1_BviI_Burkholderia_pseudomallei
ATGATCGATACGACCGTCATAAGCGCCGCGCAACTGGATTCCACCGTCAAGGCAGCACTCGGCAATTATCGTCGGGCGATATTCATCGAGAAACTCGGCTGGCCATTGCCGTTGGTCGACGGGCTCGAGATCGATCAGTTCGATCGTCCCGATACGATTTACGTGGTCGGCAAAACAGAGTCCGGCGATATCTGCGGATGCGCCCGCCTGCTGCCCACGACGAGGCCCTACCTGCTCGGCGAGGTGTTCCCCGATCTGATGGGCGACGCGGCGCCGCCCTGCTCGGCGCACGTGTGGGAAATCTCGCGATTTTCGTCTTCGATCCTCTCCGGAGGGCCGGACGCGCTGCGGCAGGCTCACCGCAATACGCGCATCCTGCTCGCGAAAATCGTCCGCTTTGCGCAGGCGGCCGGCGTGAAGCGGCTGATCACCGTTTCGCCGCTCGCAGTCGAGCGGCTGCTCAACCGTCTGAAAGTCCATATTCACCGCGCGGGTCCGCCTCGGTTGATCGACGGCAAGCCGGTGTTCGCGTGCTGGATCGAGGTGGACGACATCACGCTCCAAGCGCTCGACATCGAGCCGGCCGCCGATTCGGCCGCCGGCGCGCTGCGCCATTCGTGA
>YP_335777.1_Burkholderia_pseudomallei
ATGCAACCGGCCGCTTGCATCGGACTGCCGATCGATGCCGCGCCGGCCTGCGCGCCGAACGCCGCCGCCCGCCCTCGTCGCGCCTCGCGGCGAGGCCGCGCCGCGCGCGCGCATTGCCGTATCGCCGTATCGCCGCGCCTTCGTGTCGCGCAACAGCCTTCGAGACCGCGCACGCGTGCTTCTCGACCCTCACCGCTCATACGCGATCGGAACGCGCGCCGCCTTCGCGCCGACGATCGATCCATCGGAGAACCAAGCGCCATGTCATACATCATCGCGGGCCGATTGAACGAACTGCCGCCGCACGTCCAGACCGATCTCGGCGCGTATCGCTACGACGTGTTCGTGCGCCGGCTCGGCTGGACGATCGCCGGCCACTCGCTCGACGAACATGCGGAGTGGGACGAGTTCGACGGGCCGTCGACGATTCATGTCGTCGCGCTCGACGACGCGCGCGAGATCTGCGGCTACGCACGCCTGCTGCCGACGACGGGCCCGTATCTGCTGCGCGACGTGTTTGCGCATCTGCTCGGCTCGTCGCCCGCGCCGCAATCGCCTGCCGTCTGGGAAATGTCGCGCTTCGCCGCGTCGCGGCGGCGGCGAAGCGCGACCGAGCGCGAGCCGCTCGGCATGGCGTTCTTTCCGTCGGTGCTCACGGTGGCCGCGTCGCTCGGCGCGACGCGCGTGGTCGGCGTGATGACGCCATCGATCGAACGCCTGTACCGCCGCTCGGGCATCGCGCTGCATCGCCTCGGCAACGCGATGCCGGGCGCGGGCGGCAGCCTGTCCGCATGCTCGATCGATCTGCCGCGCCTCGCGTTCGCGCCGTTGGGCCGCAAGCAGTGCGCGGCGTGCCTGGCGATGCATTGA
>WP_006756569.1_Burkholderia_ambifaria
TCAGCTCGGCGTCGGCGTGCGCGGACATTCGATGCCCAGCGACGCGCACGTGATTTCATCGATCTCGATCCAGCACGCGAACACCGGCTTTCCGTCGATGATCTGCGGGGGCGCGGCACGGTGCGCGTGAACGTTCAGACGCATCAGCAGCCGTTCGACGCCGAGCGGCGATACCGTGATGAGCCGTCGAACGCCATTCGATCGCGCGAAACCCACGACGTCCGCCAGCAATCTGCGCGTGTTCGCATGCGCGCGCTTGAGGCCGCCGGAATCGGCACCGAGGATGTAGGACGAAAAGCGGGAGAGCTCCCAGATATCCGGCGCATTCGGAACCGGTGCCGCGCCCATCAGCCCCGGAAAAATCTCGCTCAGCAGGTACGGTCGGGTCGTCGGCAGCAGTCGGGCGCACGAGCAGATCGCGCCGCTTTCCTCGCGACCGAAGATATGGATCGTGTCCGGTCGATCGAATTGATCGAACTCCTGCTGATTGACTACCGGAAGCTGCCAGCCCAGCTTCTCGATGAAGATTGCGTGTCGATATGACGCGAGTGCCGCAAGGTTCGATGCGGACAGTTGCGACGCGTTTCCGATAGTGGTTTGGTGCAT
>ABC34067.1_Burkholderia_thailandensis
TTACGAGTGGCGCAGCGGAGCGCCGGCCGGCGAAGCGGCAGGCTCGACGCCGAGTGCATCGAGCGTGATGTCGTCCACCTCGATCCAGCACGCGAACACCGGCTTGCCGTCGATCAGCCGCGGCGGTCCCGCACGGTGAATATGGACTTTCAGGCGATTGAGCAGACGCTCGACCGCGAGCGGAGAAACGGTGATCAGGCGCTTGACGCCGGCAGCCTGCGCGAAGTGGACGATTTGCGCGAGCAGGATGCGCGTATTGCGGTGAGCCCGCTGCAGCGCATCCGGCCCGCCGGACAGGATCGACGACGAAAATCGCGAGATTTCCCACACGTCCGCGCAGCAGGGCGGCGGCGCATCGCCCATCAGGTCGGCGAACACCTCGCCGAGCAGGTAGGGCTTCGTGGTGGGCAGCAGGCGCGCGCATCCGCAAATATCGCCGGACTCCGTCTTGCCGACGACGTAGATCGTATCGGGGCGGTCGAATTGATCGATTTCGAGTCCGTCGACCAACGGCAATGGCCAGCCGAGTTTCTCGATGAATATCGCCCGACGATAATTGCCGAGTGCTGCCTTGACGGTGGAATCCAGTTGCGCGGCGCTTATGACGGTCGTGTCGATCAT
>WP_006029278.1_Burkholderia_thailandensis
ATGATCGATACGACCGTCATAAGCGCCGCGCAACTGGATTCCACCGTCAAGGCAGCACTCGGCAATTATCGTCGGGCGATATTCATCGAGAAACTCGGCTGGCCATTGCCGTTGGTCGATGGGCTCGAGATCGATCAATTCGATCGTCCCGATACGATTTACGTGGTCGGCAAAACGGAGTCCGGCGATATCTGCGGATGCGCTCGCCTGCTGCCCACGACGAGGCCCTACCTGCTCGGCGACGTGTTCCCCGATCTGATGGGCGACGCGGCGCCGCCCTGCTCGGCGCACGTGTGGGAAATCTCGCGATTTTCGTCGTCGATCCTCTCCGGAGGGCCGGACGCGCTGCGGCAGGCTCACCGCAATACGCGCATCCTGCTCGCGAAAATCGTCCGCTTTGCGCAGGCGGCCGGCGTGAAGCGGCTGATCACCGTTTCGCCGCTCGCGGTCGAGCGGCTGCTCAACCGTCTGAAAGTCCATATTCACCGCGCGGGTCCGCCGCGGCTGATCGACGGCAAGCCGGTGTTCGCGTGCTGGATCGAAGTGGACGACATCACGCTCCAAGCGCTCGACATCGAGCCGGCCGCCGATTCGGCCGCCGGCGCGCTGCGCCATTCGTGA
>YP_006277895.1_Burkholderia_pseudomallei
ATGATCGATACGACCGTCATAAGCGCCGCGCAACTGGATTCCACCGTCAAGGCAGCACTCGGCAATTATCGTCGGGCGATATTCATCGAGAAACTCGGCTGGCCATTGCCGTTGGTCGACGGGCTCGAGATCGATCAGTTCGATCGTCCCGATACGATTTACGTGGTCGGCAAAACGGAGTCCGGCGATATCTGCGGATGCGCCCGCCTGCTGCCCACGACGAGGCCCTACCTGCTCGGCGAGGTGTTCCCCGATCTGATGGGCGACGCGGCGCCGCCCTGCTCGGCGCACGTGTGGGAAATCTCGCGATTTTCGTCGTCGATCCTCTCCGGAGGGCCGGACGCGCTGCGGCAGGCTCACCGCAATACGCGCATCCTGCTCGCGAAAATCGTCCGCTTTGCGCAGGCGGCCGGCGTGAAGCGGCTGATCACCGTTTCGCCGCTCGCGGTCGAGCGGCTGCTCAACCGTCTGAAAGTCCATATTCACCGCGCGGGTCCGCCTCGGTTGATCGACGGCAAGCCGGTGTTCGCGTGCTGGATCGAGGTGGACGACATCACGTTCCAAGCGCTCGACATCGAGCCGGCCGCCGATTCGGCCGCCGGCGCGCTGCGCCATTCGTGA
>ABS28974.1_BviI_Burkholderia_vietnamiensis
TCGCAAAGTTATGGCATAAGGTCTTCATACAAGAACTCGGATGGACTTTGCCTACCGATAATGGCATCGAATTCGACAATTTCGATCACGCGGATACCCTTTACGTCATCGCCCGCGATCGCAACGGCGAAATCGTCGGTTGCGGCCGCTTGCTGCCGACCGACGAGCCTTATTTGCTCGGCGACGTGTTCCCGACCTTGATGGGCGACGCCGCGCTTCCCCATGCCCCCGACGTGTGGGAACTGTCCCGCTTCGCGATGAGCATGCCGCGCGGCGAGTCGTTGACCGCCGAAGAGTCGTGGCAAAACACGCGAGCCATGATGTCCGAAATCGTTCGCGTCGCGCACGCCCATGGCGCCAATCGCCTCATTGCGTTCTCCGTGCTCGGCAACGAACGGCTCCTGAAGCGCATGGGTGTCAATGTGCACCGCGCCGCACCGCCCCAGATGATCGAAGGCAAGCCGACCTTGCCGTTCGGGATCGAGACGAANCGAACAGA
>WP_006749594.1_BviIV_Burkholderia_ambifaria
ATGCTGACTTTATTGTCGGGAAGAAGCGCTGATTTGAGTCGCGAGACGATGAATCGACTTGCGGAGTTTCGGCATAAGGTCTTCATACAGGAACTCGGTTGGTCATTACCCACCGGCGACGGCATCGAATTTGACGACTTCGATCACGCGGACACCCTCTATGTGGTCGCTCGCGACCGCAACGGCGAAATCGTCGGATGCGGTCGGCTGCTGCCGACCGATGAGCCTTATCTGCTCGGTGAGGTGTTTCCGGATTTGATGGGCGGCGCATCCCTTCCCTGTGCGCGCAACGTGTGGGAACTGTCCCGCTTCGCGATGAGCATGCCGCGCGGCGAGTCGTTGACCGCGGAAGAGTCGTGGCAAAACACGCGCGCCCTGATGTCCGAAATCGTCCGTGTCGCGCATGCACATGGCGCCAACCGTCTCATTGCCTTCTCCGTGCTCGGCAACGAACGGCTGCTGAAGCGGATGGGCGTCAACGTGCATCGCGCTGCTCCGCCGCAAATGATCGACGGCAAGCCGACCTTGCCGTTCTGGATCGAGATCGACGAGCAAACGCGCGCGGCGCTGAATATCGACGCGCTGGAACACGGCGTGCCGTTCAACCTGTCGCGCGCCCGGCCTATGTCGCACGCGTTCGGACAAGCGGTGTGA
>YP_002232872.1_CciI_Burkholderia_cenocepacia
TCACGTGGCATGGGCGCCGAGCCATGTCACGGCGGCCAACAGCTCGTGCGCGTCGCACCCCAGGTTCGTGAACGTCGATCGGGTGATCTCGATTGCACCGATCAGGTAGGCTGGACGATCTGCGGTTTCGGCAGTGTCGAGGAGTTGGAGCGCCAGACCGCAACGCTGGTAAAGCCGTGCCACGGCGCGCGTCATGGCACCGATGACGCATGTGGCGCCCAGTGACGCGGCGATTGCGAGAATCGCTGGAAACAGCTGCATTCCAGTCGATGCGCGCATGGTCGGGTTCGCCCCACAGCGGGCGGCAAACCGCGACAGCTCCCAGACCGTGGGCGCGCGTGGCAAGTGCAGCGCCGCTGAAGGCGCGCACAGTGTCTGGAGCAAATACGGCTGTGTGGTCGGTATCAATCGTGCACACCCGCAAATGTGCTGAGCTTGATCGACCGAGACAACGTGAATCGTACGACCGCGATCAAATTGATCCCATTCGGTCAGGCTGGTCGCGTCCGCTCCGGGTAACTGCCAACCCAGTCGACCTACAAACACGTCGTATCGGAACACGCCGAGGCGTCGATGCATCGTGGTTGGCATGTCGTCGAAACTGCCAGCGAAGATGGATGGCAC
>CAD19535.1_cepI_Burkholderia_cepacia
TCAGGCGGCGATAGCTTGCCGGGCGGCCTGCCCCGGCTCGATTCCTAGCGCGGCAAACGTTTGCGGATCGATGTCGATCCAGCACGCGACCACCAGACGCCCATCTACCTGCTTCGGCGGGCCTGCGCGGTGCGCGTGTATGCCGATCCGGCGGAACAACCGCTCCATGCTCGCGAACGTCACGCCGATCAACTGCCGCGCGCCGAGCTGCGCCGCGCACTCGACGACGGCCGCGAGCATCGGGCGCACGGCCCATTCGGCGTTGCCCGGCCCGCCTTCGTCGTCGGTCGCCGCGAACCGGGACAGCTCCCAGACTGCGGCCGATTGCGGCAGCGGCATGTCTTCGGCGATCAGGTCGGCGAACAGCGACTTCAGCAGATACGGGCGCGTCGTCGGCAGCAGGCGCGCACATCCGCACATGTCGCCGCCGGCGTTTCGCGCGAACACGTAGACGGTATCGTCGCGATCGAACTGGTCGCGCTCGAAGCTTTCGTTCGCCGACGGGAGCGCCCAACCGAGCTGTTCGACGAACACACGGCGCCGATAGCGCCCGAGATCCGCTGCAAGTTCGTGTGGCAACCGCCCTTCCTCGTGAACGAAGGTCCGCAT
>YP_001777918.1_CciI_Burkholderia_cenocepacia
GTGTCATCCATCTTCGCTGGCAGTTTCGACGACATGCCAACCATGATGCATCGACGCCTCGGCATGTTCCGATACGACGTGTTTGTAGGTCGACTGGGCTGGCAGTTACCCGGAGCGGACGCGACCAGCCTGACCGAATGGGATCAATTTGATCGCGGTCGTACGATTCATGTTGTCTCGATCGATCAGGCTCAGCACATTTGCGGGTGTGCACGATTGATACCGACCACACAGCCGTATTTGCTCCAGACACTGTGCGCGCCTTCAGCGGCTCTGGACTTGCCATGCGCACCCACGGTCTGGGAGCTGTCGCGGTTTGCCGCCCGCAGCGCGGCAAACCCGACCATGCGCGCATCGACTGGAATGCAGCTGTTTCCATCGATTCTCGCAATCGCCGCGTCACTGGGTGCCACATGCGTCATCGGTGCCATGACGCGCGCCGTGGCACGGCTTTACCAGCGTTGCGGTCTGTCGCTCCAACTCCTCAGCACTGCCGAAACCGCAGGTCGTCCAGCCTACCTGATCGGCGCAATCGAGATCACGCGATCGACGTTCACGAACCTGGGGGGCGACGCGCACGAGCTGTTGGCCGCCGTGACATGGCTCGGCGCCCATGCCACGTGA
>AEK25606.1_cepI_Acinetobacter_baumannii
ATGAATATTATTGCTGGATTTCAAAACAATTTTTCAGAAGGCCTATATACCAAATTTAAAAGTTACCGCTACAGGGTATTTGTTGAATATTTGGGTTGGGAGTTGAACTGTCCAAACAATGAAGAACTAGATCAATTTGATAAAGTCGATACAGCTTATGTCGTGGCTCAAGACAGAGAATCCAATATCATTGGTTGTGCCAGACTACTACCCACCACACAGCCCTATTTACTCGGGGAAATATTTCCCCAACTTCTCAATGGAATGCCTATTCCCTGCTCACCAGAAATTTGGGAATTATCAAGGTTTTCAGCCGTAGATTTTTCAAATCCGCCTTCCTCTACCAGTCAGGCTGTGTCATCACCTGTCTCAATTGCAATTCTGCAAGAAGCAATTAATTTTGCAAGAGAACAAGGCGCAAAACAACTCATTACGACTTCTCCTCTTGGAGTAGAACGTTTATTACGTGCTGCGGGTTTTCGTGCCCATCGTGCAGGTCCACCAATGACGATTGATGGATATTCGATGTTTGCATGCTTGATTGATATCTAA
>YP_002234481.1_cepI_Burkholderia_cenocepacia
ATGCAGACCTTCGTTCACGAGGAAGGGCGGTTGCCACACGAACTCGCGGCGGATCTCGGGCGCTATCGGCGCCGCGTGTTCGTCGAGCAGCTCGGTTGGGCGCTCCCGTCGGCGAACGAAAGTTTCGAGCGTGACCAGTTCGATCGCGACGATACCGTCTACGTGTTCGCGCGAAACGCCGACGGCGACATGTGCGGATGTGCGCGCCTGCTGCCGACGACGCGCCCGTATCTGCTGAAGTCGCTGTTCGCCGACCTGGTCGCCGAGGACATGCCGCTGCCGCAATCGGCCGCCGTCTGGGAATTGTCGCGATTCGCGGCGACCGACGACGAAGGCGGTCCGGGCAACGCCGAATGGGCCGTGCGGCCGATGCTCGCGGCCGTCGTCGAATGCGCGGCCCAGCTCGGGGCGCGGCAGTTGATCGGCGTGACGTTCGCGAGCATGGAGCGGCTGTTCCGCCGGATCGGCATACACGCGCACCGCGCAGGCCCGCCGAAGCAGGTAGATGGGCGTCTGGTGGTCGCGTGCTGGATCGACATCGATCCGCAAACGTTTGCTGCGCTAGGAATCGAGCCGGGGCAAGCCGCCCGGCAAGCTATCGCCGCCTGA
>AAK70355.1_cepI_Burkholderia_vietnamiensis
ATGCGGACCTTCGTTCACGAGGAAGGGCGGTTGCCACACGAACTTGCAGCGGATATCGGGCGCTACCGGCGCCGCGTGTTCGTCGAGCAGCTTGGTTGGGCGCTCCCGTCGGCGAACGAAAGTTTCGAGCGCGATCAGTTCGATCGCGACGATACCGTCTACGTGTTCGCGCGAAACGCCGACGGCGACATGTGCGGATGTGCGCGCCTGCTGCCCACGACGCGCCCGTATCTGCTGGGTTCGTTGTTCGCCGACCTGATCGCCGAGGACATGCCGCTGCCGCAATCAGCCGCTGTCTGGGAGCTGTCCAGGTTCGCGGCGACCGACGACGAAAGCGGTTCGGGCAATGCCGAATGGGCGGTGCGCCCGATGCTCGCGGCGGTCGTCGAATGCGCGGCGCAGCTTGGCGCGCGGCAGCTGATCGGCGTGACGTTCGCGAGCATGGAGCGGCTGTTTCGCCGGATCGGCATACACGCGCACCGCGCAGGCCCGCCGAAGCAGGTAGATGGGCGTCTGGT
>AAK70351.1_cepI_Burkholderia_stabilis
ATGCGGACCTTCGTTCACGAGGAAGGGCGGTTGCCAAGCGAGCTTGCAGCGGAACTGGGGCGCTATCGGCGCCGTGTGTTTATCGAGCAACTCGGCTGGGCGCTTCCGTCTGCGAACGAGTGTTTCGAGCACGATCAGTTCGACCGTGACGATACGGTCTACGTGTTCGCGCGGGACGCCGGCGGCGACGTGTGCGGCTGTGCACGCCTGTTGCCGACCACGCGTCCGTATCTGCTGGAGTCGCTGTTCGCCGATCTCATCGCCGAAGACGTCGCCCTGCCGCAATCGGCGGCCGTCTGGGAACTGTCGCGGTTCGCGGCCACCGGCGACGAAGGCGGCGCGGGCAATGCCGACTGGGCCGTGCGGCCGATGCTGGCAGCCGTCGTCGAATGTGCTGCGCAGCTCGGCGCGCGGCAGTTGATCGGCGTGACGTTCGCGAGCATGGAGCGGCTGTTCCGCCGGATCGGCGTGCACGCGCACCGCGCCGGGCCGCCGAAGCAGGTAGATGGGCGTCTGGT
>AAG61123.1_cepI_Burkholderia_cepacia
ATGCGGACCTTCGTTCACGAGGAAGGGCGGTTGCCACACGAACTTGCAGCGGATCTCGGGCGCTATCGGCGCCGTGTGTTCGTCGAACAGCTCGGTTGGGCGCTCCCGTCGGCGAACGAAAGCTTCGAGCGCGACCAGTTCGATCGCGACGATACCGTCTACGTGTTCGCGCGAAACGCCGGCGGCGACATGTGCGGATGTGCGCGCCTGCTGCCGACGACGCGCCCGTATCTGCTGAAGTCGCTGTTCGCCGACCTGATCGCCGAAGACATGCCGCTGCCGCAATCGGCCGCAGTCTGGGAGCTGTCCCGGTTCGCGGCGACCGACGACGAAGGCGGGCCGGGCAACGCCGAATGGGCCGTGCGCCCGATGCTCGCGGCCGTCGTCGAGTGCGCGGCGCAGCTCGGCGCGCGGCAGTTGATCGGCGTGACGTTCGCGAGCATGGAGCGGTTGTTCCGCCGGATCGGCATACACGCGCACCGCGCAGGCCCGCCGAAGCAGGTAGATGGGCGTCTGGTGGTCGCGTGCTGGATCGACATCGATCCGCAAACGTTTGCCGCGCTAGGAATCGAGCCGGGGCAGGCCGCCCGGCAAGCTATCGCCGCCTGA
>AAG61138.1_cepI_Burkholderia_multivorans
ATGCAGACCTTCGTTCACGAGGGAAGGCAGTTGCCGATGCCCCAGGCGACGGACGTCGCGCGCTATCGGCACCGCGTCTTCGTCGAGCAGCTTGGCTGGACGCTGCCGTCCGCGGACGAAGGAATCGATCGCGATGCGTTCGATCACGACGACACGGTGTACGTTGCCGCGCGCGACGGCAGCGGCGCGATGTGCGGTTGTGCGCGGCTGCTGCCGACGACGCGTCCGTACCTGCTCGAAACGCTGTTCGCCGACCTGATCGCGCCCGACCTGCCGCTGCCGCGCTCGGCTGCGGTCTGGGAATTGTCGCGATTCGCTGCGAGCGGCGCCGACGGCGGCGCGTCGGGCGCCGATTGGGCCGTGCGGCCGATGCTCGCCGCAGTCGTCGCGTGCGCGGCCGAGCGCGGCGCNCGGCAGCTGATCGGCGTGACGTTCGCGAGCATGGAACGACTGTTTCGCAGGATCGGCGTGCACGCGCACCGCGCGGGGCCGCCGAAGCAGGTAGACGGACGTCTGGTCGTCGCCTGCTGGATCGACCTCGATCCGCAAACGTTTGCCGCACTGGGAATCGAGCCGGAGCGCATCGCCCGGCCCGCTATCGCCGCCTGA
>YP_002327281.1_cepI_Acinetobacter_baumannii
ATGAATATTATTGCTGGATTTCAAAACAATTTTTCAGAAGGCCTATATACCAAATTTAAAAGTTACCGCTACAGGGTATTTGTTGAATATTTGGGTTGGGAGTTGAACTGTCCAAATAATGAAGAACTAGATCAATTTGATAAAGTCGATACAGCTTATGTCGTGGCTCAAGACAGAGAATCTAATATCATTGGTTGTGCCAGACTACTACCCACCACACAACCTTATTTACTCGGGGAAATATTTCCCCAACTTCTCAATGGAATGCCTATTCCCTGCTCACCAGAAATTTGGGAATTATCAAGGTTTTCAGCCGTAGATTTTTCAAATCCGCCTTCCTCTGCTAGTCAAGCAGTGTCATCACCTGTCTCAATTGCAATTCTGCAAGAAGCAATCAACTTTGCAAGAGAACAAGGCGCAAAACAACTCATTACGACGTCTCCTCTTGGAGTAGAACGTTTATTACGTGCTGCGGGTTTTCGTGCCCATCGTGCAGGTCCACCAATGACGATTGATGGATATTCGATGTTTGCATGCTTGATTGATATCTAA
>EEY75913.1_cepI_Acinetobacter_calcoaceticus
GTGGAAGCACTTGTAATGAATGTTATTGTTGGATTCCAAAACAATTTTTCAGAAGGCCTATATACCAAATTTAAAAGTTACCGCTACAGGGTATTTGTTGAACATTTGGGTTGGGAATTAAACTGTCCAAATAATGAAGAACTAGATCAATTTGATAAAGTCGATACAGCTTATGTCGTTGCTCAAGATAGAGAATCCAATATTATTGGCTGTGCCAGACTTCTTCCCACCACTCAACCCTATTTACTCGGTGAAGTATTTCCTCAATTAATGAATGGAATGCCTATTCCTTGCTCACCAGAAATTTGGGAATTATCAAGATTTTCAGCCGTAGATTTCTCGAATCCACCTTCCTCTGCTAGTCAAGCAGTGTCATCTCCTGTCTCTATTGCAATTCTGCAAGAAGCGATTAAATTTGCAAGAGAACAAGGCGCAAAACAACTCATTACGACCTCACCTCTTGGTGTAGAGCGATTATTACGTGCTGCGGGTTTTCGTGCTCATCGTGCAGGTCCGCCAATGGTTATCGACGGATATGCTATGTTTGCGTGCTTAATTGAAGTGTAG
>ELX03529.1_Acinetobacter_baumannii
TTAGATATCAATCAAGCATGCAAACATCGAATATCCATCAATCGTCATTGGTGGACCTGCACGATGGGCACGAAAACCCGCAGCACGTAATAAACGTTCTACTCCAAGAGGAGAAGTCGTAATGAGTTGTTTTGCGCCTTGTTCTCTTGCAAAGTTGATTGCTTCTTGCAGAATTGCAATTGAGACAGGTGATGACACAGCCTGACTGCTAGAGGAAGGCGGATTTGAAAAATCTACGGCTGAAAACCTTGATAATTCCCAAATTTCTGGTGAGCAGGGAATAGGCATTCCATTGAGAAGTTGGGGAAATATTTCCCCGAGTAAATAGGGTTGTGTGGTGGGTAGTAATCTGGCACAACCAATGATATTAGATTCTCTGTCTTGAGCCACGACATAAGCTGTATCGACTTTATCAAATTGATCTAGTTCTTCATTGTTTGGACAGTTCAACTCCCAACCCAAATATTCAACAAATACCCTGTAGCGGTAACTTTTAAATTTGGTATATAGGCCTTCTGAAAAATTGTTTTGAAATCCAGCAATAATATTCAT
>YP_001779189.1_Burkholderia_cenocepacia
TCAGGCGGCGATAGCTTGCCGGGTAGTCTGCCCCGGCTCTATTCCTAGCGCAGCAAACGTTTGCGGATCGATGTCGATCCAGCACGCGACCACCAGACGCCCATCTACCTGCTTCGGCGGGCCTGCGCGGTGCGCGTGTATGCCGATCCGGCGGAACAGCCGCTCCATGCTCGCGAACGTCACGCCGATCAGCTGCCGCGCGCCGAGCTGCGCCGCGCACTCGACGACGGCCGCGAGCATCGGACGCACGGCCCACTCCGCGTTGCCGGGGCCGCCTTCGTCGTCGGTCGCCGCGAATCGGGACAACTCCCAGACGGCGGCCGATTGCGGCAGCGGCATGTCCTCGGCGACCAGGTCGGCGAACAGCGACTTCAGCAGATACGGGCGCGTCGTCGGCAGCAGGCGCGCGCATCCGCACATGTCGCCGTCGGCGTTTCGCGCGAACACGTAGACGGTATCGTCGCGATCGAACTGGTCACGCTCGAAACTTTCGTTCGCCGACGGGAGCGCCCAACCGAGCTGTTCGACGAACACACGGCGCCGATAGCGCCCGAGATCCGCCGCGAGTTCGTGTGGCAACCGCCCTTCCTCGTGAACGAAGGTCTGCAT
>YP_776005.1_Burkholderia_ambifaria
ATGCGTGCATACAAAGATCAATCCGAGGACACCATGCGAACCTTCGTTCACGAGGAAGGGCGGTTGCCGCACGAACTTGCAGCGGATTTAGGGCGCTATCGGCGCCGTGTATTCGTCGAACAGCTCGGTTGGGCGCTTCCGTCGGCGAACGAGAGTTTCGAGCGCGATCAGTTCGATCGCGACGATACCGTCTACGTGTTCGCGAGAAACGCCGGCGGCGACGTGTGCGGATGTGCGCGCCTGTTGCCGACCACCCGCCCGTATCTGCTGAAGTCGCTGTTCGCCGACCTGGTCGCCGAAGACGTCCCGCTGCCGCAATCGGCTGCCGTCTGGGAGCTGTCGCGGTTCGCGGCGACCGGCGACGAAGGCGGTCCGGGCAATGCCGAGTGGGCCGTCCGCCCGATGCTCGCCGCGGTCGTCGAATGCGCGGCGCAGTTGGGCGCGCGGCAGCTGATCGGCGTGACGTTCGCGAGCATGGAGCGGCTGTTCCGCCGGATCGGCGTGCACGCGCACCGGGCAGGGCCGCCGAAGCAGGTGGACGGTCGTCTGGTTGTCGCGTGCTGGATCGACATCGATCCGCAAACGTTTGCTGCACTTGGAATCGAGCCGGGACGGGCCGCCCGGCAAGCCATCGCCGCCTGA
>YP_001811255_Burkholderia_ambifaria
ATGCGAACCTTCGTTCACGAGGAAGGGCGGTTGCCGCACGAACTTGCAGCGGATCTAGGGCGCTATCGGCGCCGTGTATTCGTCGAACAGCTCGGTTGGGCGCTTCCGTCGGCGAACGAGAGTTTCGAGCGCGATCAGTTCGATCGCGACGATACCGTCTACGTGTTTGCGAGAAACGCCGGCGGCGACGTGTGCGGATGTGCACGCCTGTTGCCGACCACCCGCCCGTATCTGCTGAAGTCGCTGTTCGCCGACCTGGTCGCCGAAGACGTCCCGCTGCCGCAATCGGCTGCCGTCTGGGAGCTGTCACGGTTCGCGGCGTCCGGCGACGAAGGCGGTCCGGGCAATGCCGAGTGGGCCGTCCGCCCGATGCTCGCGGCGGTCGTCGAATGCGCGGCGCAGCTGGGCGCGCGGCAGCTGATCGGCGTGACGTTCGCGAGCATGGAGCGGCTGTTCCGCCGCATCGGCGTGCACGCGCACCGGGCAGGGCCGCCGAAGCAGGTGGACGGTCGTCTGGTTGTCGCGTGCTGGATCGACATCGATCCGCAAACGTTTGCTGCACTTGGAATCGAGCCGGGACGGGCCGCCCGGCAAGCCATCGCCGCCTGA
>AAK27305.1_Burkholderia_ambifaria
TCAGGCGGCGATGGCTTGCCGGGCGGCCCGTCCCGGCTCGATTCCAAGTGCAGCAAACGTTTGCGGATCGATGTCGATCCAGCACGCGACAACCAGACGACCGTCCACCTGCTTCGGCGGCCCTGCCCGGTGCGCGTGCACGCCGATCCGGCGGAACAGCCGCTCCATGCTCGCGAACGTCACGCCGATCAGCTGCCGCGCGCCCAGCTGCGCCGCGCATTCGACGACCGCGGCGAGCATCGGGCGGACGGCCCACTCGGCATTGCCCGGACCGCCTTCGTCGCCGGTCGCCGCGAACCGCGACAGCTCCCAGACGGCAGCCGATTGCGGCAGCGGGACGCCTTCGGCGACCAGGTCGGCGAACAGCGACTTCAGCAGATACGGGCGGGTGGTCGGCAACAGGCGCGCACATCCGCACACGTCGCCGCCGGCGTTTCTCGCGAACACGTAGACGGTATCGTCGCGATCGAACTGATCGCGCTCGAAACTCTCGTTCGCCGACGGAAGCGCCCAACCGAGCTGTTCGACGAATACACGACGCCGATAGCGCCCTAAATCCGCTGCAAGTTCGTGCGGCAACCGCCCTTCCTCGTGAACGAAGGTTCGCAT
>YP001117676.1_Burkholderia_vietnamiensis
ATGCGGACCTTCGTTCACGAGGAAGGGCGGCTGCCAAGCGAGCTTGCAGCGGAACTGGGGCGCTATCGGCGCCGTGTGTTCATCGAGCAACTCGGCTGGGCACTTCCGTCTGCAAACGAGCGTTTCGAGCACGATCAGTTCGACCGTGACGATACGGTCTACGTGTTCGCGCGGGACGCCGGCGGCGACGTGTGCGGCTGTGCGCGCCTGTTGCCGACCACGCGTCCGTATCTGCTGGAGTCGCTGTTCGCCGATCTCATCGCCGAAGACGTCGCCCTGCCGCAATCGGCGGCCGTCTGGGAGCTGTCGCGGTTCGCGGCCACCGGCGACGAAGGCGGCGCGGGCAATGCCGACTGGGCCGTGCGGCCGATGCTGGCAGCCGTCGTCGAATGTGCTGCGCAGCTCGGCGCGCGGCAGCTGATCGGCGTGACGTTCGCGAGCATGGAGCGGCTGTTCCGCAGGATCGGCGTGCACGCGCACCGCGCCGGACCGCCGAAACAGGTGGATGGCCGTCTGGTGGTCGCATGTTGGATCGATATCGACCCGCAAACGTTTGCGGCACTTGGAATTACGCCGGGACGGGCTGCCCGGCAAGCCATCGCCGCCTGA
>ABV89899.1_cepI_Burkholderia_pyrrocinia
CACGCCACGACCAGACGCCCGTCCACCTGTTTCGGCGGGCCTGCGCGGTGCGCGTGTATGCCGATCCGGCGGAACAACCGCTCCATGCTCGCGAACGTCACGCCGATCAACTGCCGCGCGCCAAGCTGCGCCGCGCATTCGACGACGGCCGCGAGCATCGGGCGCACGGCCCATTCGCCATTGCCCGGCCCGCCGTCGTCGTCGGTCGCCGCAAACCTGGACAGCTCCCAGACGGCCGCCGATTGTGGCAGCGGCATGTCTTCGGCGATCAGGTCGGCGAACAGCGACTTCAGCAGGTACGGGCGCGTCGTGGGCAGCAGGCGCGCACATCCGCACATGTCGCCGCCGGCGTTTCGCGCGAACACGTAGACGGTATCGTCGCGATCGAACTGGTCGCGCTCGAAGCATTCGTTCGCCGACGGGAGCGCCCACCCGAGTTGTTCGACGAACACGCGGCGCCGATAACGCCCGAGATCCGCTGCAAGTTCGTGTGGTAACCGCCCTTCTTCGTGAACGAAGGTCCGCAT
>ABV89901.1_cepI_Burkholderia_vietnamiensis
ATGCGGACCTTCGTTCACGAGGAAGGGCGGCTGCCAAGCGAGCTTGCAGCGGAACTGGGGCGCTATCGGCGCCGTGTGTTCATCGAGCAACTCGGCTGGGCACTTCCGTCTGCAAACGAGCGTTTCGAGCACGATCAGTTCGACCGTGACGATACGGTCTACGTGTTCGCGCGGGACGCCGGCGGCGACGTGTGCGGCTGTGCGCGCCTGTTGCCGACCACGCGTCCGTATCTGCTGGAGTCGCTGTTCGCCGATCTCATCGCCGAAGACGTCGCCCTGCCGCAATCGGCGGCCGTCTGGGAGCTGTCGCGGTTCGCGGCCACCGGCGACGAAGGCGGCGCGGGCAATGCCGACTGGGCCGTGCGGCCGATGCTGGCAGCCGTCGTCGAATGTGCTGCGCAGCTCGGCGCGCGGCAGCTGATCGGCGTGACGTTCGCGAGCATGGAGCGGCTGTTCCGCAGGATCGGCGTGCACGCGCACCGCGCCGGACCGCCGAAACAGGTGGATGGCCGTCTGGTCGTGGCGTGCTGG
>YP006335925.1_Burkholderia_sp.
GTGTTCATCGAGCAACTCGGCTGGGCACTTCCGTCTGCAAACGAGCGTTTCGAGCATGATCAGTTTGATCGTGACGATACGGTCTACGTGTTCGCGAGGGACGCTGCTGGCGACGTGTGCGGCTGTGCGCGCCTGTTGCCGACCACGCGTCCGTATCTGCTGGAGTCGCTGTTCGCCGATCTCATCGCCGAAGACGTCGCCCTGCCGCAATCGGCGGCCGTCTGGGAGCTGTCGCGATTCGCGGCCACCGGCGACGAAGGCGGCGCGGGCAATGCCGACTGGGCCGTGCGGCCGATGCTGGCAGCCGTCGTCGAATGTGCTGCGCAGCTCGGCGCGCGGCAGCTGATCGGCGTGACGTTCGCGAGCATGGAGCGGCTGTTCCGCCGGATCGGCGTGCACGCGCACCGCGCCGGACCGCCGAAACAGGTGGATGGCCGTCTGGTGGTCGCATGTTGGATCGATATCGACCCGCAAACGTTTGCTGCACTTGGAATTATGCCGGGACGGGCTGCCCGGCAAGCCATCGCCGCCTGA
>YP001583944.1_Burkholderia_multivorans
TCAGGCGGCAATGGCGGGCCGGGCGATGCGCTCCGGCTCGATTCCCAGTGCGGCAAACGTTTGCGGATCGAGGTCGATCCAGCAGGCGACGACCAGACGCCCGTCCACCTGCTTCGGCGGCCCCGCGCGGTGCGCGTGCACGCCGATCCTGCGAAACAGTCGTTCCATGCTCGCGAACGTCACGCCGATCAGCTGCCGCGCGCCGCGCTCGGCCGCGCACGCGACGACTGCCGCGAGCATCGGCCGCACGGCCCAATCGGCGCCCGACGCGCCGCCGTCGGCGTCGCTCGCGGCGAACCGCGACAGCTCCCAGACCGCGGCCGAGCGCGGCAGCGGCAGGTCGGGCGCGATCAGATCGGCGAACAGCGTTTCGAGCAGGTACGGACGCGTCGTCGGCAGCAGCCGCGCACAACCGCACATCTCGCCGCTGCCGTCGCGCGCGACGACGTACACCGTGTCGTCGTGATCGAACGCATCGCGATCGATCCCTTCGTCCGCGGACGGCAGCGTCCAGCCAAGCTGCTCGACGAAGACGCGGTGCCGATAGCGCGCGAGCTCCGTCGCCTGGGCGATCGGCAACTGCCTTCCCTCGTGAACGAAGGTCTGCATGATGTCCTCGGATGGGTTTTGGTATGCGTGCAT
>ABV89898.1_cepI_Burkholderia_ubonensis
GCCACGACCATCCGACCGTCGATCATCTTCGGCGGGCCGGCGCGGTGCGCGTGCACGCCGATGCGGCGGAACAGGCGTTCCATGCTGGCGAACGTCACGCCGATCAGCCGCTGCGCGCCGAGCTGCGCCGCGCACTCTACGACCGCCGCCAGCATCGGCCGCACGGCCCAGGCCGCGTTTTCCGCGCTGCCTTCGTCGCCGGTCGCCGCGAAGCGCGACAGCTCCCACACCGCGGCCGATTGCGGCAACGACATGTCCTCGGCGATCAGCTCCGCGAATAACGACTTCAGCAGGTACGGGCGCGTGGTCGGCAGCAGACGCGCGCATCCGCACATCTCGCCGCGGCCGTTCCGCGCGAATACATAGACGGTATCGTCGCGATCGAACTGGTCGCGCTCGAAACACTCGTTCGCCGACGGGAGTGACCACCCGAGCTGTTCGACGAACACTCGATGCCGGTAACGCCCGATATCCGCCGCGAGTTCGTGTGGTAACCGCCCTTCCTCGTGAACGAAGGTCCGCAT
>YP_006335925.1_Burkholderia_sp.
GTGTTCATCGAGCAACTCGGCTGGGCACTTCCGTCTGCAAACGAGCGTTTCGAGCATGATCAGTTTGATCGTGACGATACGGTCTACGTGTTCGCGAGGGACGCTGCTGGCGACGTGTGCGGCTGTGCGCGCCTGTTGCCGACCACGCGTCCGTATCTGCTGGAGTCGCTGTTCGCCGATCTCATCGCCGAAGACGTCGCCCTGCCGCAATCGGCGGCCGTCTGGGAGCTGTCGCGATTCGCGGCCACCGGCGACGAAGGCGGCGCGGGCAATGCCGACTGGGCCGTGCGGCCGATGCTGGCAGCCGTCGTCGAATGTGCTGCGCAGCTCGGCGCGCGGCAGCTGATCGGCGTGACGTTCGCGAGCATGGAGCGGCTGTTCCGCCGGATCGGCGTGCACGCGCACCGCGCCGGACCGCCGAAACAGGTGGATGGCCGTCTGGTGGTCGCATGTTGGATCGATATCGACCCGCAAACGTTTGCTGCACTTGGAATTATGCCGGGACGGGCTGCCCGGCAAGCCATCGCCGCCTGA
>YP_001583944.1_Burkholderia_multivorans
TCAGGCGGCAATGGCGGGCCGGGCGATGCGCTCCGGCTCGATTCCCAGTGCGGCAAACGTTTGCGGATCGAGGTCGATCCAGCAGGCGACGACCAGACGCCCGTCCACCTGCTTCGGCGGCCCCGCGCGGTGCGCGTGCACGCCGATCCTGCGAAACAGTCGTTCCATGCTCGCGAACGTCACGCCGATCAGCTGCCGCGCGCCGCGCTCGGCCGCGCACGCGACGACTGCCGCGAGCATCGGCCGCACGGCCCAATCGGCGCCCGACGCGCCGCCGTCGGCGTCGCTCGCGGCGAACCGCGACAGCTCCCAGACCGCGGCCGAGCGCGGCAGCGGCAGGTCGGGCGCGATCAGATCGGCGAACAGCGTTTCGAGCAGGTACGGACGCGTCGTCGGCAGCAGCCGCGCACAACCGCACATCTCGCCGCTGCCGTCGCGCGCGACGACGTACACCGTGTCGTCGTGATCGAACGCATCGCGATCGATCCCTTCGTCCGCGGACGGCAGCGTCCAGCCAAGCTGCTCGACGAAGACGCGGTGCCGATAGCGCGCGAGCTCCGTCGCCTGGGCGATCGGCAACTGCCTTCCCTCGTGAACGAAGGTCTGCATGATGTCCTCGGATGGGTTTTGGTATGCGTGCAT
>ELT71787.1_Burkholderia_cenocepacia
TCAGGCGGCGATAGCTTGCCGGGCGGCTTGCCCCGGCTCGATTCCTAGCGCAGCAAACGTTTGCGGATCGATGTCGATCCAGCACGCGACCACCAGACGCCCATCTACCTGCTTCGGCGGGCCTGCGCGGTGCGCGTGTATGCCGATCCGGCGGAACAGCCGCTCCATGCTCGCGAACGTCACGCCGATCAACTGCCGCGCCCCGAGCTGGGCCGCGCATTCGACGACGGCCGCGAGCATCGGCCGCACGGCCCATTCGGCGTTGCCCGGACCGCCTTCGTCGTCGGTCGCCGCGAATCGCGACAATTCCCAGACGGCGGCCGATTGCGGCAGCGGCATGTCCTCGGCGACCAGGTCGGCGAACAGCGACTTCAGCAGATACGGGCGCGTCGTCGGCAGCAGGCGCGCACATCCGCACATGTCGCCGTCGGCGTTTCGCGCGAACACGTAGACGGTATCGTCGCGATCGAACTGGTCACGCTCGAAACTTTCGTTCGCCGACGGGAGCGCCCAACCGAGCTGCTCGACGAACACGCGGCGCCGATAGCGCCCGAGATCCGCCGCGAGTTCGTGTGGCAACCGCCCTTCCTCGTGAACGAAGGTCTGCAT
>ELT60834.1_Burkholderia_cenocepacia
ATGCAGACCTTCGTTCACGAGGAAGGGCGGTTGCCACACGAACTCGCGGCGGATCTCGGGCGCTATCGGCGCCGCGTGTTCGTCGAGCAGCTCGGTTGGGCGCTCCCGTCGGCGAACGAAAGTTTCGAGCGTGACCAGTTCGATCGCGACGATACCGTCTACGTGTTCGCGCGAAACGCCGACGGCGACATGTGCGGATGTGCGCGCCTGCTGCCGACGACGCGCCCGTATCTGCTGAAGTCGCTGTTCGCCGACCTGGTCGCCGAGGACATGCCGCTGCCGCAATCGGCCGCCGTCTGGGAATTGTCGCGATTCGCGGCGACCGACGACGAAGGCGGTCCGGGCAACGCCGAATGGGCCGTGCGGCCGATGCTCGCGGCCGTCGTCGAATGCGCGGCCCAGCTCGGGGCGCGGCAGTTGATCGGCGTGACGTTCGCGAGCATGGAGCGGCTGTTCCGCCGGATCGGCATACACGCGCACCGCGCAGGCCCGCCGAAGCAGGTAGATGGGCGTCTGGTGGTCGCGTGCTGGATCGACATCGATCCGCAAACGTTTGCTGCGCTAGGAATCGAGCCGGGGCAAGCCGCCCGGCAAGCTATCGCCGCCTGA
>AAD12727.1_Burkholderia_cepacia
TCAGGCGGCGATAGCTTGCCGGGCGGCTTGCCCCGGCTCGATTCCTAGCGCAGCAAACGTTTGCGGATCGATGTCGATCCAGCACGCGACCACCAGACGCCCATCTACCTGCTTCGGCGGGCCTGCGCGGTGCGCGTGTATGCCGATCCGGCGGAACAGCCGCTCCATGCTCGCGAACGTCACGCCGATCAACTGCCGCGCCCCGAGCTGGGCCGCGCATTCGACGACGGCCGCGAGCATCGGCCGCACGGCCCATTCGGCGTTGCCCGGACCGCCTTCGTCGTCGGTCGCCGCGAATCGCGACAATTCCCAGACGGCGGCCGATTGCGGCAGCGGCATGTCTTCGGCGACCAGGTCGGCGAACAGCGACTTCAGCAGATACGGGCGCGTCGTCGGCAGCAGGCGCGCACATCCGCACATGTCGCCGTCGGCGTTTCGCGCGAACACGTAGACGGTATCGTCGCGATCGAACTGGTCACGCTCGAAACTTTCGTTCGCCGACGGGAGCGCCCAACCGAGCTGCTCGACGAACACGCGGCGCCGATAGCGCCCGAGATCCGCCGCGAGTTCGTGTGGCAACCGCCCTTCCTCGTGAACGAAGGTCTGCAT
>ACP43465.1_Burkholderia_vietnamiensis
ATGCAACCGGCCGCTTGCATCGGACTGCCGATCGATGCCGCGCCGGCCTGCGCGCCGAACGCCGCCGCCCGCCCTCGTCGCGCCTCGCGGCGAGGCCGCGCCGCGCGCGCGCATTGCCGTATCGCCGTATCGCCGCGCCTTCGTGTCGCGCAACAGCCTTCGAGACCGCGCACGCGTGCTTCTCGACCCTCACCGCTCATACGCGATCGGAACGCGCGCCGCCTTCGCGCCGACGATCGATCCATCGGAGAACCAAGCGCCATGTCATACATCATCGCGGGCCGATTGAACGAACTGCCGCCGCACGTCCAGACCGATCTCGGCGCGTATCGCTACGACGTGTTCGTGCGCCGGCTCGGCTGGACGATCGCCGGCCACTCGCTCGACGAACATGCGGAGTGGGACGAGTTCGACGGGCCGTCGACGATTCATGTCGTCGCGCTCGACGACGCGCGCGAGATCTGCGGCTACGCACGCCTGCTGCCGACGACGGGCCCGTATCTGCTGCGCGACGTGTTTGCGCATCTGCTCGGCTCGTCGCCCGCGCCGCAATCGCCTGCCGTCTGGGAAATGTCGCGCTTCGCCGCGTCGCGGCGGCGGCGAAGCGCGACCGAGCGCGAGCCGCTCGGCATGGCGTTCTTTCCGTCGGTGCTCACGGTGGCCGCGTCGCTCGGCGCGACGCGCGTGGTCGGCGTGATGACGCCATCGATCGAACGCCTGTACCGCCGCTCGGGCATCGCGCTGCATCGCCTCGGCAACGCGATGCCGGGCGCGGGCGGCAGCCTGTCCGCATGCTCGATCGATCTGCCGCGCCTCGCGTTCGCGCCGTTGGGCCGCAAGCAGTGCGCGGCGTGCCTGGCGATGCATTGA
>YP_111576.1_Burkholderia_pseudomallei
ATGTCATACATCATCGCGGGCCGATTGAACGAACTGCCGCCGCACGTCCAGACCGATCTCGGCGCGTATCGCTACGACGTGTTCGTGCGCCGGCTCGGCTGGACGATCGCCGGCCACTCGCTCGACGAACATGCGGAGTGGGACGAGTTCGACGGGCCGTCGACGATTCATGTCGTCGCGCTCGACGACGCGCGCGAGATCTGCGGCTACGCACGCCTGCTGCCGACGACGGGCCCGTATCTGCTGCGCGACGTGTTTGCGCATCTGCTCGGCTCGTCGCCCGCGCCGCAATCGCCTGCCGTCTGGGAAATGTCGCGCTTCGCCGCGTCGCGGCGGCGGCGAAGCGCGACCGAGCGCGAGCCGCTCGGCATGGCGTTCTTTCCGTCGGTGCTCACGGTGGCCGCGTCGCTCGGCGCGACGCGCGTGGTCGGCGTGATGACGCCATCGATCGAACGCCTGTACCGCCGCTCGGGCATCGCGCTGCATCGCCTCGGCAACGCGATGCCGGGCGCGGGCGGCAGCCTGTCCGCATGCTCGATCGATCTGCCGCGCCTCGCGTTCGCGCCGTTGGGCCGCAAGCAGTGCGCGGCGTGCCTGGCGATGCATTGA
>WP_001020935.1_Acinetobacter_baumannii
TTAGATATCAATCAAGCATGCAAACATCGAATATCCATCAATCGTCATTGGTGGACCTGCACGATGGGCACGAAAACCCGCAGCACGTAATAAACGTTCTACTCCAAGAGGAGAAGTCGTAATGAGTTGTTTTGCGCCTTGTTCTCTTGCAAAGTTGATTGCTTCTTGCAGAATTGCAATTGAGACAGGTGATGACACAGCCTGACTGGTAGAGGAAGGCGGATTTGAAAAATCTACGGCTGAAAACCTTGATAATTCCCAAATTTCTGGTGAGCAGGGAATAGGCATTCCATTGAGAAGTTGGGGAAATATTTCCCCGAGTAAATAAGGTTGTGTGGTGGGTAGTAGTCTGGCACAACCAATGATATTGGATTCTCTGTCTTGAGCCACGACATAAGCTGTATCGATTTTATCAAATTGATCTAGTTCTTCATTGTTTGGACAGTTCAACTCCCAACCCAAATATTCAACAAATACCCTGTAGCGGTAACTTTTAAATTTGGTATATAGGCCTTCTGAAAAATTGTTTTGAAATCCAGCAATAATATTCAT
>WP_001020944.1_Acinetobacter_baumannii
ATGAATATTATTGCTGGATTTCAAAACAATTTTTCAGAAGGCCTATATACCAAATTTAAAAGTTACCGCTACAGGGTATTTGTTGAATATTTGGGTTGGGAGTTGAACTGTCCAAACAATGAAGAACTAGATCAATTTGATAAAGTCGATACAGCTTATGTCGTGGCTCAAGACAGAGAATCCAATATCATTGGTTGTGCCAGACTACTACCCACCACACAGCCCTATTTACTCGGGGAAATATTTCCCCAACTTCTCAATGGAATGCCTATTCCCTGCTCACCAGAAATTTGGGAATTATCAAGGTTTTCAGCCGTAGATTTTTCAAATCCGCCTTCCTCTACCAGTCAGGCTGTGTCATCACCTGTCTCAATTGCAATTCTGCAACAAGCAATTAATTTTGCAAGAGAACAAGGCGCAAAACAACTCATTACGACTTCTCCTCTTGGAGTAGAACGTTTATTACGTGCTGCGGGTTTTCGTGCCCATCGTGCAGGTCCACCAATGACGATTGATGGATATTCGATGTTTGCATGCTTGATTGATATCTAA
>YP_001844795.1_cepI(BPSI)_Acinetobacter_baumannii
GTGGAAGCACTTGTAATGAATATTATTGCTGGATTTCAAAACAATTTTTCAGAAGGCCTATATACCAAATTTAAAAGTTACCGCTACAGGGTATTTGTTGAATATTTGGGTTGGGAGTTGAACTGTCCAAACAATGAAGAACTAGATCAATTTGATAAAGTCGATACAGCTTATGTCGTGGCTCAAGACAGAGAATCCAATATCATTGGTTGTGCCAGACTACTACCCACCACACAACCCTATTTACTCGGGGAAATATTTCCCCAACTTCTCAATGGAATGCCTATTCCCTGCTCACCAGAAATTTGGGAATTATCAAGGTTTTCAGCCGTAGATTTTGCAAATCCGCCTTCCTCTACCAGTCAGGCTGTGTCATCACCTGTCTCAATTGCAATTCTGCAAGAAGCAATCAACTTTGCAAGAGAACAAGGCGCAAAACAACTCATTACGACTTCTCCTCTTGGAGTAGAACGTTTATTACGTGCTGCGGGTTTTCGTGCCCATCGTGCAGGTCCACCAATGACGATTGATGGATATTCGATGTTTGCATGCTTGATTGATATCTAA
>WP_001020934.1_Acinetobacter_baumannii
ATGAATATTATTGCTGGATTTCAAAACAATTTTTCAGAAGGCCTATATACCAAATTTAAAAGTTACCGCTACAGGGTATTTGTTGAATATTTGGGTTGGGAGTTGAACTGTCCAAACAATGAAGAACTAGATCAATTTGATAAAATCGATACAGCTTATGTCGTGGCTCAAGACAGAGAATCCAATATCATTGGTTGTGCCAGACTACTACCCACCACACAGCCCTATTTACTCGGGGAAATATTTCCCCAACTTCTCAATGGAATGCCTATTCCCTGCTCACCAGAAATTTGGGAATTATCAAGGTTTTCAGCCGTAGATTTTTCAAATCCGCCTTCCTCTACCAATCAGGCTGTGTCATCACCTGTCTCAATTGCAATTCTGCAAGAAGCAATCAACTTTGCAAGAGAACAAGGCGCAAAACAACTCATTACGACTTCTCCTCTTGGAGTAGAACGTTTATTACGTGCTGCGGGTTTTCGTGCCCATCGTGCAGGTCCACCAATGACGATTGATGGATATTCAATGTTTGCATGCTTGATTGATATCTAA
>YP_371808.1_Burkholderia_sp.
TCAAGCGGCGATGGCTTGCCGGGCGGCCTGCCCCGGCTCGATTCCTAGTGCGGCAAACGTTTGCGGATCGATGTCGATCCAACACGCGACCACCAGACGTCCGTCCACCTGCTTCGGCGGGCCTGCGCGGTGCGCGTGTATGCCGATCCGGCGGAACAGCCGTTCCATGCTCGCGAACGTCACGCCGATCAACTGCCGCGCGCCAAGCTGCGCCGCGCATTCGACAACGGCCGCGAGCATCGGACGCACGGCCCATTCGGCGTTGCCCGGCCCGCCTTCGTCATCGGTTGCCGCGAACCGGGACAACTCCCAGACGGCGGCCGATTGCGGCAGCGGCATGTCTTCGGCGATCAGGTCGGCGAACAGCGACTTCAGCAGGTACGGGCGTGTCGTCGGCAGCAGGCGCGCACATCCGCACATGTCGCCGTCGGCGTTTCGCGCGAACACGTACACGGTATCGTCGCGATCGAACTGGTCGCGCTCGAAGCTTTCGTTCGCCGACGGGAGCGCCCAACCAAGCTGCTCGACGAACACACGGCGCCGATAGCGCCCGAGATCCGCTGCAAGTTCGTGTGGCAACCGCCCTTCTTCGTGAACGAAGGTCCGCAT
>WP_006752573.1_Burkholderia_ambifaria
ATGCGAACCTTCGTTCACGAGGAAGGGCGGTTGCCGCACGAACTTGCAGCGGATCTAGGGCGCTATCGGCGCCGTGTATTCGTCGAACAGCTCGGTTGGGCGCTTCCGTCGGCGAACGAAAGTTTCGAGCGCGATCAGTTCGATCGCGACGATACCGTCTACGTGTTCGCGAGAAACGCCGGCGGCGACGTGTGCGGATGTGCGCGCCTGTTGCCGACCACCCGCCCGTATCTGCTGAAGTCGCTGTTCGCCGACCTGATCGCCGAAGACGTCCCGCTGCCCCAGTCGGCTGCCGTCTGGGAGCTGTCGCGGTTCGCGGCGACCGCCGACGAAGGCGGTCCGGGCAATGCCGAGTGGGCCGTCCGCCCGATGCTCGCCGCGGTCGTCGAATGCGCGGCGCAGTTGGGCGCGCGGCAACTGATCGGCGTGACGTTCGCGAGCATGGAGCGGCTGTTCCGCCGGATCGGCGTGCACGCGCACCGGGCAGGCCCGCCCAAGCAGGTGGACGGTCGTCTGGTTGTCGCGTGCTGGATCGACATCGATCCGCAAACGTTTGCCGCACTTGGAATCGAGCCGGGACGGGCCGCCCGGCAAGCCATCGCCGCCTGA
>WP_006766138.1_Burkholderia_dolosa
ACCTTCGTTCACGAGGAAGGGCGGTTGCCACACGAACTTGCAGCGGATCTGGGGCGCTATCGGCGCCGTGTATTCGTCGAACAGCTCGGTTGGGCGCTTCCGTCGGCGAACGAAAGTTTCGAGCGCGATCAGTTCGATCGCGACGATACCGTCTACGTGTTCGCGAGAAACGCCGTGGGCGACGTGTGCGGATGTGCGCGCCTGTTGCCGACCACCCGCCCGTATCTGCTGAAGTCGCTGTTCGCCGACCTGATCGCCGAAGACGTCCCGCTGCCCCAATCGGCTGCCGTCTGGGAGCTGTCGCGATTCGCGGCGACCGGCGACGACGGCGGTCCGGGCAATGCCGAGTGGGCCGTCCGCCCGATGCTCGCCGCGGTCGTCGAATGCGCGGCGCAGCTGGGCGCGCGGCAGCTGATCGGCGTGACGTTCGCGAGTGTGGAGCGGCTGTTCCGCCGGATCGGCGTGCACGCGCACCGGGCAGGGCCGCCCAAGCAGGTGGACGGTCGTCTGGTTGTCGCGTGCTGGATCGACATCGATCCGCAAACGTTTGCCGCACTTGGAATCGAGCCGGGACGGGCCGCCCGGCAAGCCATCGCCGCCTGA
>WP_006396755.1_Burkholderia_multivorans
TCAGGCGGCAATGGCGGGCCGGGCGATGCGCTCCGGCTCGATTCCCAGTGCGGCAAACGTTTGCGGATCGAGGTCGATCCAGCAGGCGACGACCAGACGCCCGTCTACCTGCTTCGGCGGCCCCGCGCGGTGCGCGTGCACGCCGATCCTGCGAAACAGTCGTTCCATGCTCGCGAACGTCACGCCGATCAGCTGCCGCGCGCCGCGCTCGGCCGCGCACGCGACGACTGCGGCGAGCATCGGCCGCACGGCCCAATCGGCGCCCGACGCGCCGCCGTCGGCGCCGCTCGCGGCGAACCGCGACAGCTCCCAGACCGCAGCCGAGCGCGGCAGCGGCAGGTCGGGCGCGATCAGGTCGGCGAACAGCGTTTCGAGCAGGTACGGACGCGTCGTCGGCAGCAGCCGCGCACAACCGCACATCGCGCCGCTGCCGTCGCGCGCGACGACGTACACCGTGTCGTCGTGATCGAACGCATCGCGATCGATTCCTTCGTCCGCGGACGGCAGCGTCCAGCCAAGCTGCTCGACGAAGACGCGGTGCCGATAGCGCGCGAGCTCCGTCGCCTGGGCGATCGGCAACTGCCTTCCCTCGTGAACGAAGGTCTGCAT
>WP_010089676.1_Burkholderia_ubonensis
TTGCCACACGAACTTGCAGCGGATATCGGCCGCTACCGGCGCCGTATATTCGTCGAGCAGCTCGGATGGGCGCTCCCGTCGGCGAACGAAACCTGCGAGCACGACCAGTTCGACCGCGACGATACCGTCTACGTGTTCGCGCGGAACGGCAACGGCGAGATGTGCGGCTGCGCGCGTCTGCTGCCGACGACGAGCCCCTATCTGCTGAACACCTTGTTCGCGGATCTGCTCGCGGAAGGCGTGACGCCGCCGCAGTCGGCCGTGGTGTGGGAGCTGTCGCGCTTTGCCGCGACGGGCGAGGCCGGCTCGGCGGAAGCCGCCGCGTGGGCGGTGCGTCCGATGCTGGCCGCGGTCGTCGAGTGCGCAGCGCAGCTCGGCGCGCGGCAGCTGATCGGCGTGACGTTCGCCAGCATGGAGCGCCTGTTCCGCCGCATCGGCGTGCATGCGCACCGGGCCGGCCCGCCGAAGATGATCGACGGCCGGATGGTGGTCGCGTGCTGGATCGATATCGATCCGCAAACGTTTGCAGCGCTTGGAATCGTCCCGGGAAGCGGCGCCCGGCAAGCCATCGCCGCCTGA
>WP_010108729.1_Burkholderia_oklahomensis
TCAAGCCGCTTCGGCGCGCGGCGCGCACAGCTCCGGGTCGAGGCCGAGCGCGGCGAGCGTCTGGCTGTCGAGATCGATCCAGCATGCGACCACCATGCGCCCGTCGATCTGCTGCGCAGGCCCCGCCCGGTGCGCGTGCACGCCGATCCGGCGGAACAGGCGCTCCATGCTGAGGAACGTCACGCCGATCAACTGCTTCGCGCCGAGCCGCACCGCGCACTCGACGACGGCCGCGAGCATCGGCCGCACCGCCCAGGCCGGATTGCCGCCGCCGGTCGGATCTTCGGCGTTCGCGGCGAAGCGCGACAGCTCCCAGACGGTGGCCGACTGCGGCAGCGGCATGTCGTCCGCGACCAGGGTCGGGAACAGCTCCTCCAGCAGGTACGGGCGGGTCGTCGGCAGCAGCCGGGCACAACCGCAGATTTCCCCGTCGTCGTCGCGGGCGACCACGTAGACGGTATCGTCGCGATCGTACTGATCCCGCTCGAACCCTTCGCTTGCCGACGGCAACTTCCAGCCGAGCTGCTCGACGAAAACGCGGTGCCGATAAAGGCCCAGATCAGCCGCCAAGTCGCTCGGCAGGCGCCCATCGCCATGAACGAAAGTTCGCAT
>YP_002909043.1_Burkholderia_glumae
ATGCAAACTTTCGTTCACGAGGCAGGCCGCCTTCCCGCCCATATCGCCGCCGAGCTGGGTTCGTACCGTTATCGCGTGTTCGTCGAGCAGCTCGGCTGGCAGCTGCCGTCCGAAGACGAAAAATTCGAGCGCGATCAGTACGATCGCGACGATACCGTCTACGTATTGGGACGCGATGCGAATGGGGAGATATGCGGTTGCGCGCGGCTGCTGCCGACCACCCGCCCCTACCTGTTGCAGGAAGTGTTCCCGCACCTGCTGGCCGACGAGCATCCGGCGCCGCGCTCCGCCCACGTCTGGGAGCTGTCGCGCTTCGCGGCGACCCCCGAGGAAGGGGCCGATGCCGGCAGCCTGGCCTGGTCGGTGCGGCCGATGCTCGCCGCCGCCGTGGAGTGCGCGGCACGGCGCGGCGCGCGCCAGTTGATCGGGGTCACGTTCTGCAGCATCGAGCGGCTGTTCCGCCGGATCGGCGTGCATGCCCACCGGGCCGGCGCACCGGTGTCGATCGACGGGCGCATGGTGGTGGCATGCTGGATCGACATCGACGCGCAGACGCTGGCCGCGCTCGACCTCGACCCGGCGCTTTGCGCGTCGCAACCCGAAGCGGCCTGA
>WP_009897352.1_Burkholderia_thailandensis
ATGCGAACTTTCGTTCATGGCGACGGGCGCCTGCCGAGCGACTTGGCGGCTGATCTGGGCCTTTATCGGCACCGCATTTTCGTCGAGCAGCTCGGCTGGAAACTGCCGTCGGCAAGCGAAGGCTTCGAACGGGATCAATACGATCGCGACGATACCGTCTACGTGTTCGCCCGCGACGACGGCGGTGAAATCTGCGGCTGCGCCCGGTTGTTGCCGACGACTCGCCCGTATCTATTGAAAGAACTGTTCCCGGCGCTGGTCGCACACGACATGCCGTTGCCGCAATCCGCAGCCGTCTGGGAACTGTCGCGCTTCGCCGCGAACGCCGAGGATCCGGCCGGAACCGGCAATCCGGCGTGGGCGGTACGGCCGATGCTCGCCGCCGTGGTCGAGTGCGCCGCGCGGCTCGGCGCGAGGCAACTGATTGGCGTGACGTTTCTGAGCATGGAGCGCCTGTTCCGCCGGATCGGCGTGCACGCGCACCGGGCCGGGCCCGCGCAGCAGATCGACGGACGCATGGTCGTCGCATGCTGGATCGACCTCGATGCCCAAACGCTCGCCGCGCTCGATCTCGATCCGCTGCTGTGCGCACCGCCCGCCGAAGCCGCCTGA
>YP_004349066.1_Burkholderia_gladioli
TCAGGCGGCTTCGGCGGGCTCGGCGTGGCAGAGGGCGGGATCGAGGTCGAGCGCGGCCAGCGTCTGCGCGTCGATGTCGATCCAGCAGGCCACCACCATGCGGCCGTCGATCGAGACCGGCCGCCCGGCCCGGTGGGCGTGCACGCCGATCCGGCGGAACAGCCGCTCGATACTGCAGAAGGTCACGCCGATCAGTTGGCGGGCGCCGCGGCGGGCCGCGCATTCGACCGCCGCGGCCAGCATCGGCCGCACCGACCAGGCCAGGCTGCCGGCATCGGCACCGTCCTCGGGGGTGGCCGCGAAACGCGACAATTCCCACACTTCGGGAGAGCGGGGCGCCGCGATGTCGGCCGACAGCAGGTGCGGGAACACCTCGTGCAGCAGGTACGGTCGCGTGGTCGGCAATAGTCGCGCGCAGCCGCAGATGTCGCCGCTCGAATCGCGCCCGACGACATAGACGGTGTCGTCGCGATCGAACTGATCCCGCTCGTATTTATCGTCTTCGGACGGCAACTGCCAGCCGAGCTGCTCGACGAAAACGCGATAGCGGTACGACCCCAGATCGGCGGCGAGCTGGGGGGAAAGGCGGCCGGCCTCGTGAACGTAAGTCTGCAT
>YP_001893789.1_Burkholderia_phytofirmans
CTAAACGGTTGCCTGCTTGCGCGTCGCCCCTCCGCGACAGACTGCGCCGGACATCTCATCGCACGCATGCCCCGAATGTTCGCAAGGTTCGGGAAGGGATAGCTCTCCGAAGCGGGTGACGGAGGCCAGCAATATAAGCGGATCGCACTGGAGTCTCTGGAAAGTGGGAAGCCCCAGGTCGATTGAGCACGCAACGATGTCGGAATGGGCGGATGCATGAACGTTCATATCGTGCAGTTCCAGCCCGAAACGTCGGTACAGGCGGGCAACAGGCCGTGAGACCACGCCGATCACGCGTGTTGCGCCGAACGAGAGGGCGAGCGCCATGGCATACGGGAACAGGGACATGCCCGACGTCGAGCCCGTCCGGCGATCCGGTAGCCCTGAACCGGCGAATCGCGACATCTCCCATACCGAAGGGGATGACGGCAGGGGGCATGGACCTGCAAGTTCCGGAAAGACGTTGCGGAGCAGATAGGGCCCAGTGGTCGGCATAAGTCGGGCGCATCCACATACCTCGCCGCCTCCTGACAGCGCGACCAGATGGACAGTATTGGCTCCGTCGAACTCATCCCACTCGCTTGTGGCATCCTGGTGGACGCCGGGTATTTCCCAGTGCAGGCGCTCGACGAAGACCTTGTGGCGGAAGACTCCGAGACGGCGATGGATATCCGGTGGCAGCTCATCAAGCCTGCCGGCGACAATGAAAGACAT
>YP_777931.1_Burkholderia_ambifaria
TCAGCTCGGAGTCGGCGTGCGCGGACAGTCGATGCCGAGCGACGCGCACGTGATTTCATCGATCTCGATCCAGCACGCGAACACCGGCTTTCCGTCGATGATCTGCGGCGGCGCGGCACGGTGCGCATGAACGTTCAGACGCATCAGCAGCCGTTCGACGCCGAGCGGCGACACCGTGATGAGCCGTCGAACGCCGTTCGAGCGCGCGAATTCCACGATGTCCGCCAGCAATCTGCGCGTGTTCGCATGCGCGCGCTTGAGGCCGCCGGAATCGGCGCCGAGGATGTAGGACGAAAAGCGCGAGAGTTCCCAGATATCCGGCGCATTCGGCACCGGTGCCGCGCCCATCAGCCCGGGAAAAATCTCGCTCAGCAGGTACGGCCGGGTCGTCGGCAGCAGTCGGGCGCACGAGCAGATCGCGCCGCTATCCTCGCGACCGAAGATATGGATCGTGTCCGGTCGATCGAATTGATCGAACTCCTGCTGATTGACTACCGGAAGCTGCCAGCCCAGCTTCTCGATGAAGATTGCGTGTCGATACGACGCGAGTGCCGCGAGGTTCGATGCGGACAGTTGCGACGCGTTTCCGATAGTGGTTTGGTGCAT
>AAG61135.1_cepI_Burkholderia_multivorans
ATGCAGACCTTCGTTCACGAGGGAAGGCAGTTGCCGATCGCCCAGGCGACGGAGCTCGCGCGCTATCGGCACCGCGTCTTCGTCGAGCAGCTTGGCTGGACGCTGCCGTCCGCGGACGAAGGAATCGATCGCGATGCGTTCGATCACGACGACACGGTGTACGTCGTCGCGCGCGACGGCAGCGGCGCGATGTGCGGTTGTGCGCGGCTGCTGCCGACGACGCGTCCGTACCTGCTCGAAACGCTGTTCGCCGACCTGATCGCGCCCGACCTGCCGCTGCCGCGCTCGGCTGCGGTCTGGGAGCTGTCGCGGTTCGCCGCGAGCGGCGCCGACGGCGGCGCGTCGGGCGCCGATTGGGCCGTGCGGCCGATGCTCGCCGCAGTCGTCGCGTGCGCGGCCGAGCGCGGCGCGCGGCAGCTGATCGGCGTGACGTTCGCNAGCAAGGAACGACTGTTTCGCAGGATCGGCGTGCACGCNCACCGCGCGGGGCCGCCNAAGCAGGTAGACGGGCGTCTGGTCGTCGCCTGCTGGATCGACCTCGATCCGCAAACGTTTGCCGCACTGGGAATCGAGCCGGAGCGCATTGCCCGGCCCGCTATTGCCGCCTGA
>ACL67952.1_cinI_Rhizobium_etli
ATGTTCGTTATCATTCAGGCACATGAGTATCAGAAACACGCCGCCGTACTCGAGCAGATGTTCCGCCTGCGCAAGAAGGTCTTCGCCGACCAGCTCGGCTGGGACGTTCCCGTCATCGGCCCCTACGAACGCGACAGCTACGATTCGCTGTCTCCGGCCTACCTCGTCTGGTGCAACGACAGCCGCACGCGCCTTTATGGCGGCATGCGCCTGATGCCGACGACCGGTCCGACGCTTCTCTACGACGTCTTCCGTGAGACCTTTCCGGCCGCCGCCGATCTCGTCGCTCCGGGCATCTGGGAAGGCACGCGCATGTGCATCGACGAGGAGGCGATCGCCAGGGATTTCCCCAACATCGATGCCGGCCGCGCTTCTCGATGATGCTGCTGGCGCTCTGCGAATGCGCGCTCGACCACGGCATCCACACGATGATTTCCAACTACGAACCCTATCTCAAGCGCGTCTACAAGCGCGCAGGCGCCGAAGTGGAAGAACTCGGCCGGGCAGACGGCTACGGCAAGTACCCCGTCTGCTGCGGCGCCTTCGAAGTGTCTGACCGCGTGCTGCGCAAGATGCGCGCTGCCCTCGGCCTGACCCTACCCCTTTATGTCAGACATGTTCCGGCCCGCTCGGTCGTGACGCAATTCCTGGAGATGGCAGCATGA
>AAF89990.1_cinI_Rhizobium_leguminosarum
ATGTTCGTTATCATTCAGGCACATGAGTATCAGAAATACGCTGCCGTACTCGACCAGATGTTTCGTCTGCGCAAGAAGGTCTTCGCCGATACGCTCTGCTGGGACGTTCCTGTCATCGGCCCTTACGAACGTGACAGCTACGATTCGCTTGCTCCCGCCTATCTCGTCTGGTGCAACGACAGCCGCACCCGTCTTTATGGCGGCATGCGCCTGATGCCGACGACCGGCCCGACCCTTCTCTACGACGTCTTCCGCGAGACGTTCCCTGATGCCGCCGATCTTATCGCCCCCGGCATCTGGGAAGGCACGCGCATGTGCATCGACGAGGAGGCGATCGCCAAGGATTTCCCCGAGATCGACGCCGGCCGCGCCTTCTCCATGATGCTGCTCGCGCTTTGCGAATGCGCGCTCGATCACGGCATCCACACGATGATCTCCAACTACGAGCCCTACCTCAAGCGCGTCTACAAGCGCGCCGGCGCCGAGGTGGAAGAACTCGGCCGCGCAGACGGCTACGGCAAATATCCCGTCTGCTGCGGCGCCTTCGAAGTCTCGGACCGCGTGCTGCGCAAGATGCGCGCCGCCCTCGGCCTCACCCTACCCCTTTATGTCAGGCACGTGCCGGCCCGCTCGGTCGTGACCCAATTCCTGGAGATGGCAGCATGA
>WP_003593251.1_Rhizobium_leguminosarum
TCATGCTGCCATCTCCAGGAATTGCGTCACGACCGAGCGGGCCGGAACATGTCTGATATAAAGGGGTAGGGTCAGGCCGAGGGCGGTGCGCATCTTGCGCAGCACGCGGTCAGACACTTCGAAGGCGCCGCAGCAGACGGGGTGCTTGCCATAGCCGTCTGCGCGGCCGAGTTCTTCCACTTCGGCGCCTGCGCGCTTGTAGACGCGCTTGAGATAGGGCTCGTAGTTGGAAATCATCGTATGGATGCCGTGATCGAGCGCGCATTCGCAAAGCGCAAGCAACATCATCGAAAAGGCGCGGCCGGCGTCGATCTGGGGGAAATCCCTGGCGATCGCCTCTTCGTCGATGCACATGCGCGTGCCCTCCCAGATGCCCGGCGCGATGAGATCGGCGGCATCCGGAAACGTCTCGCGGAAAACGTCGTAGAGAAGGGTCGGGCCGGTCGTCGGCATCAGGCGCATGCTGCCGTAAAGGCGGGTCCGGCTGTCATTGCACCAGACGAGATAGGCAGGAGCCAGCGCATCGTAGCTGTCGCGCTCGTAAGGGCCGACGACGGGAACGTCCCAACCGAGCGTATCGGCGAACACCTTCTTGCGCAGGCGAAACATCTGGTCGAGTACGGCAGCGTATTTCTGATACTCATGTGCCTGAATGATAACGAACAT
>WP_007881628.1_Ochrobactrum_sp
ATGTATCTCCTTGTTAAAGAACACGAGTATCATAAGTACAGCGAATTGCTCGATCAGTCTTTTCGGCTCAGAAAGCGAATATTCGCAGACAAGCTCGGTTGGAGTGTTTCTGTTTCCGGGCCTTGGGAACGCGACCGTTATGACGATCTCAACCCAGCCTACCTTTTATGGTGCAATAACAACTCCACCCGGCTTTACGGCTGTGTGCGGCTGATGCCGACAACGGGACCAACACTTCTCTATGACGTTTTCCGCGACACATTCCCCGATGCCTACAATCTGATAGCTCCCGGCATTTGGGAAGGCACACGCATGTGCATCGACGACGAGGCAATCAGACACGATCTACCAGACCTGAGCCTTGGTCATGCCTTTTCGCTTCTGCTGCTCGCTCTCTGCGAAGTGGCACTGGACAATGGCATCGATACGCTCATTTCCAACTACGAACCTCATATGAGACGAATTTACAGTCGCGCCGGCGCTTCGTTTGAAGAACTTGGCCGGGCGGAGGGTTTTGGGCGTTTTTCGGTATGCTGTGGCGTATTCGAAGTTTCGTTGCGAGTGCTCTTGCAGATGCGTCAGAAAATCAAACTCACAAAGCCACTGTACAGAAGCCCAAAACTTAACAGCCCGAGAATGCCCGCCTTGTTTAACTTGGCGCGGGCACCGCTCATATCCTAG
>WP_006473114.1_Ochrobactrum_intermedium
ATGTACATTCTTGTTCAGGCTCACGAGTACCAAAAACATCGCGATCTCCTCGATCAGTCGTTCAGGCTCAGGAAGAAGGTCTTCGCGGACAAACTGGGTTGGGAGGTTTCAGTGTCCGGCCTGCGCGAACGCGACCGCTACGACGATTTGCACCCGGCCTATCTGTTGTGGTGCGATGAGGAGAAGCGACGGCTGTTCGGTTCCGTCAGACTGATGCCGACGACGGGCCCGACTCTGCTCTATGACGTATTCAGGGACACGTTTCCCGATGCCTGCGACCTCGTCGCACCGGGCATCTGGGAAGGCACAAGGATGTGCATCGACGAAGACGCGATTGCACCGGAAATACGACCCGATCGCGCGTTTTGCCTTTTGCTTCTGGCATTGTGCGAGGTCGCGCTCGACAGCGGCATCCATACGATGATCTCGAACTACGAACCGCATATGAAGCGCGTTTACCAAAAGGCCGGCGCGGAACTCGATGAGCTCGGTCGATCCGACGGGTACGGCCGCTTACCCGTCTGCTGCGGCGCGTTTGAGGTTTCGAACCGTGTCCTCGCCGAGATGCGGGAGAAGCTAAACGTAGCAGAGCGACTCTACCGCCGGCCCGCCTTTCCGAACCGGACTATTTCGGACTTCGCGCGAATATCAGCGTGA
>WP_003501811.1_Agrobacterium_tumefaciens
TTACACTCTGACCGAGGGGGTTGCCGGGGCTCTTTCAATCGATCGCGAGTAGGACGGCCGTTTATAGAGCTCGTCGACGACATTCAGTTTGTTTCGCATATTTGTCAAAACGCGCTGTGAGACTTCGAAAGCGCCACAGCAAACCGGGAAGCGCCCATAGCCGACGGCCCGGCCAAGCTCATCGAGCTCCGCCCCGGCACGCTCATAGATCCGGCTCATGTGGGGCTCATAGTTTGAGATCAGCGTTTCGATGCCGTTGTCCAACGCTATCTCGCACAGCGCCAGCAGCAGGAGGCAAAACGCCCGATCGGGACTCAACCCCGCCATATCGCGAGCGATCGCTTCCACATCGATGCACATGCGTGTTCCTTCCCAGATTGACGGTGCAACCAGATCGCAAGAGCCAGGAAAGGTGTCCCTGAACACGTCGTATAGCAGTGTCGGCCCGGTGGTTGGCATCAAGCGAACCGAACCGTAGAGCTGCGTTTGGTGCGTATCGCACCAAATAAGATACGCAGGTTTCAAGTCGTCGTAGATATCCCTCTCATAGGGGCCACAAGTGGCTACCTCCCATCCCAGCTGGTCGGCGAAAACCCGCTTTCTGAGGCGGAACGATTGATCGAGAAGGTCTTCGTATTTTCGATACTGATTTGCCTGGACAAGAATGTACAACTGCAT
>WP_003517354.1_Agrobacterium_tumefaciens
GTGTTCCTTCTTATCCAACCCTATCAGTATTATCGGTACGCAGGCCTGCTGGAGCAGTCGTTCCGATTGCGGAAGCGGATTTTTCACGATTGTCTTGGCTGGCAGGTCGATGTGCATCACGGTCTTGAACGGGACGCGTATGACGAGTTAGGTGCTGTTTACCTGGTCTGGTGTGACAAGGACGCGCACCATCTCTATGGCACGGTACGGCTCATGCCGACGACAGGGCCGACATTGCTGCATGATGTGTTCAGGCGAACTTTGCCGGCAGAGGATCTGGTGTCTCCAGCCACATGGGAAGGCACACGAATGTGCCTTGATGTCGACCTCCTCAGAGCGTCTCAACCGACGCTCAGCCCATCTAGAGCGTTTGGGTTCCTTTTGCTGGCCTTGTTTGAATGCGCCTTCGCGCATGGCATCAAAACACTTGTGTCGAACTACGAGCCGCCAATGGAGAGAGTATATCGGCGAGCGGGATTGATCGTGGAGGAGATTGGCCGTGCTGACGGTTACGGCCGGCTTCCGGTGTGTTGCGGCGTATTCGCTGTTTCAAACGAAACTCTCAATCAGATGCGAACAGTCCTTCGGGTTGCACAACCTCTATACAGGCGATTTTTGCCAGCGGCATCAGAAGCGGCCGCAGGACAAACGCCTCGAGGCTCGGACCACATCAAACCTCTTAGAAAAACGGAGTTCTTCTGGACCTGCAACGCAGCCAGCAGCCAGACGTGTCTCTCAAGGATGGGAGGAAAATACCTCGGATGA
>WP_007198755.1_Hoeflea_phototrophica
GACCGCTACGACACGCTCGGCCCGGCCTATCTGGTCTGGTGCAATTCGGAGCGCACGCGGCTTTACGGCTCTCTGCGCCTGTTGCCCACCACCGGCCCGACCCTGCTCTACGACACCTTCCGGGCGACCTTTCCCGGCGATGCCTGCCTGGCGGCGCCGGGCATATGGGAAGGCACGCGGCTTTGCATCGACAAGGCCAAACTTGGCGAAGATCACCCGGACATCCAACCGGTCCGCGCCTTCGGCCTGATGCTGCTGGCGCTTGGCGAGTGCGCGCTTGCCCATGGCATCCACACCATGGTGACGAATTACGAGCCGCATGTCTCGCGTGTCTACACGCGCACCGGCTTGTCAGTCGATGAGATCGGCCGGGCCGATGGCTACGGCCGCTTTCCGGTCTGCTGCGG
>ABY65936.1_CsaI_Pseudomonas_chlororaphis
ATGATCACTGTGATTTCACGGCATGAAAGCCAGCTTTCACCGACACTGCGCGACGACCTCGGCCGCTATCGCCATGCGGTCTTCATCAAGCAATTGGGCTGGCAACTGCCCGCCGGCACCCGCGAGTGCGGGCACGAGGTCGATCAGTTCGACCATGCCGACACCCGCTACACCCTGGCGCTGGACAGCGAGGAAAAGATCCACGGCTGCGCCCGCTTGCTGCCGACCACCCAGCCCTATCTGCTGGCGGACGTGTTCGGTTTTCTCTGCGACCGCCCCTTGCCACGGCAGCACGACACCTGGGAAATCTCGCGTTTCGCCGCCTCGGCCCTGGAAAACGGCAAGCTGCCGATGCGGGTGTTCTGGCACACCCTGCACACCGCCTGGACCCTGGGCGCGAACTCGGTGGTGGCGGTGACCACGCCAGCACTGGAGCGTTACTTCCTGCGCCATGGCGTGGCGCTGAGCCGGCTCGGCCAGCCGCAACGGGTCAACCGCGACTGCTTGCTGGCCCTGGACTTTGCGGCCTACCAGAAAAACGGCCGCGCCGCGNTTTACACGCAGTCAGCGGCCGTGGCTTCGCTGAATCAGGCAT
>EJL06334.1_CsaI_Pseudomonas_chlororaphis
CTACTCCCTGAGCGCCTGACCCGGCGGCGGCCCACCGCGTGTTGGCGGTGGGTTGCCGCGCAAAAATGCCTGATTCAGCGAAGCCACGGCCGCTGACTGCGTATAAAGCGCGGCGCGGCCGTTTTTCTGGTAGGCCGCAAAGTCCAGGGCCAGCAAGTGGTCGCGGTTGACCCGTTGCGGCTGGCCGAGCCGGCTCAGCGCCACGCCATGGCGCAGGAAATAACGCTCCAGCGCCGGCGTGGTCACCGCCACCACCGAGTTCGCCCCCAGGGTCCAGGCCGTGTGCAGGGTGTGCCAGAACACCCGCATCGGCAGCTTGCCGCCTTCCAGCGCCGAGGCGGCGAAACGCGAGATTTCCCAGGTGTCGTGCTGGCGCGGCAAGGGCCGGTCGCAGAGAAAGCCGAACACGTCCGCCAGCAGATAGGGCTGGGTGGTCGGTAGCAGCCGGGCGCAGCCGTGGATCTTTTCCTCGCTGTCCAGTGCCAGGGTGTAGCGGGTGTCGGCGTGGTCGAATTGATCGAGTTCCTGCCCGCACTGGCTGGCGCTGGAGGGCAGTCGCCAACCCAATTGCTTGATGAAGACCGCATGGCGATAGCGGCCGAGGTCGTCGCGCAGGGCCGGTGAAAGCTGGCTTTCATGCCGTGAAATCACAGTGATCAT
>YP006324019.1_Pseudomonas_fluorescens
CTAGGCAACGGCCGACTCTGCGTGTAACGCGATTTGGCCGTTTTTCTGCCAGGCCGGAAAACTCAGCGCTACCACATGGTCTTTATTCACGCGTTGCGGAGAACCGAGGCGGCTCAACTGCACGCCATGCCTGAGAAAATAACGTTCCAGCGCGGGTGTGGTCACCGCCACTACCCGATTGGCGCCCTGGCTCCAGGCATGGTTCAGGCTGTTCCACCAGACGCGCATCGGTAAGGTGCCTTCCTCCAGGGCGCGCGCGGCAAAACGCGACACCTCCCAGGTGTCGCTGCTTCGCGGGGTTGGCTGGTCGCACAGAAAACCGAACACTTGCGCCAGCAGATAAGGTTGCGTGGTCGGCAAGAGTCGCGCGCAACCGCAGACTTGGTGCTCGGCATCCAGGGCGAGGATATGACGAGCATCCGCGTGGTCGAACTGGTCGAATTCGCGTTGGGGCCGGGCGTGCGTGGAATCCAGTTGCCAGCCCAATTGCTGGATGAAAACTTCGTGTCGGTAGCGGCCCAGGTCGTCCTCAAGCGTTGCAGACAGTTCATGGTGACGACGGGTGATGATGCTGATCAT
>AAP32920.1_CviI_Chromobacterium_violaceum
TCAATGCGAATAATCGTACTCACGCCATTGTGCTGGGCATGCATCTGGCAATGCCACCCTCGACCGTAGCGAACGAATGACCTCGCCGCGGATCTGGCCCCAGTCGAAATAGCCGGCCATGGACAGCACTCCGCCGTCAAGCGGTCGCGGGACCCCCACGGGCCGGATGGGGAAACCAAGCGCGACCAGCCGGCGGTACATAGACGGCTCTACCACGAAATACATCCAGCGGATCTCGTTCCACTCCGCCCATTGCCACAAGCTGAGATACAGCAATCGGGAAGCGGAAGCGGTCAGTTTCCTGCCCAGCGTTTCCGTGTCCACCGCGAAACGCGAGATCTCCGCGCTTGCCCCCCCTTTGTACAAAATCTCGTCCGGCACCAATAGCCTGGAAAAGTCCTTTTCCAACATATAACGCTCGGTTCCCGGAGTAAACCTGACCGACCCCACCACCTGGCCATCCAGGCAGATCGCCAGATTATCGGAAATGGCGTCGTATTCATCCCTATCCAAGCCATTGCCGCACACCGGCAGCCAACGCAGATTCTCCCGGAAAATCTTGTGTCTGAACGCCAGCAGGTCGAGCAT
>YP_005195656.1_EanI_Pantoea_ananatis
TCAGACCGGCAGCGTCAGCGGCCAGGTAGTTACGGCGACGGGCGCGCAGCCCGTACGTGCAACAATATCCCCACCCAACTGCTGTTTATCGGCTTCCCCGGCTGGCAGCGTCAGCAGATAAATACGCTCTTTTTCCGTCAGAAAAGCTTCTTTGACCACGCTGATTTGCCATCCGGACCGTTTCAGTATTTTCAGCATTGCCCGGCTGACTATCGTGTAGATATGCGTATAAGCATTGTTCTGCGCCCAGTTAACCATAGCCAAAAACAGTACCTGGCTGACAGGATAGTGCTCACCCAGCAGTTCGCGCGCGCGGGCTTTATCAACAAAAAAACGGCTGGACTCGGTGCCGTAAGCGGGCAGGGGAACGTCGTCAAAACAGTGACGAAAGGTGTGGGTAATCATATTGGGGCGATCCAGGCAGGTAAAGCGGACACTGCACACTAACTGCCCTTCGCAGATACCCAGAATATAACGCGTCCCTGGGCCATCAAACTCATCTGACTCCATGCCCTGACTGCACACGACTTCCCATCCCAGGCGGTCGCTAAAAGTTTTTTTTCTGAGCTTATAAAGTTCTTCTGAACGTGTGGTTTGCAGCTCTTCATAACTGACGTCAAACAGTTCAAGCAT
>YP_003520250.1_EanI_Pantoea_ananatis
GTGAGGGCTGCAGTAACTTTTAGAGGAAATGGAATGCTTGAACTGTTTGACGTCAGTTATGAAGAGCTGCAAACCACACGTTCAGAAGAACTTTATAAGCTCAGAAAAAAAACTTTTAGCGACCGCCTGGGATGGGAAGTCGTGTGCAGTCAGGGCATGGAGTCGGATGAGTTTGATGGCCCAGGAACGCGTTATATTCTGGGTATCTGCGAAGGGCAGTTAGTGTGCAGTGTCCGCTTTACCTGCCTGGATCGCCCCAATATGATTACCCACACCTTTCGTCACTGTTTTGACGACGTTCCCCTGCCCGCTTACGGCACCGAGTCCAGCCGTTTTTTTGTTGATAAAGCCCGCGCGCGCGAACTGCTGGGTGAGCACTATCCTGTCAGCCAGGTACTGTTTTTAGCCATGGTTAACTGGGCGCAGAATAATGCTTATACGCATATCTACACAATAGTCAGCCGGGCAATGCTGAAAATACTGAAACGGTCCGGATGGCAAATCAGCGTGGTCAAAGAAGCTTTTCTGACGGAAAAAGAGCGTATTTATCTGCTGACGCTGCCAGCCGGGGAAGCCGATAAACAGCAGTTGGGTGGGGATATTGTTGCACGTACGGGCTGCGCGCCCGTCGCCGTAACTACCTGGCCGCTGACGCTGCCGGTCTGA
>WP_016192680.1_EanI_Erwinia_tracheiphila
ATGCTTGAACTCTTTGATGTCAGCTATGACGAACTGAAAACCACACGGTCAGAAGAACTCTACCGGTTGCGGAAAACAACCTTTAGTGACCGACTCGGGTGGGAAGTATTGTGCACCCAGGGAATGGAATCAGATGAGTTTGACGGGGACGGGACACGCTATATTCTTGGCCTGTCTGGGGACACGCTGGTTTGCAGCGTGAGATTTACTGGGCTTGAGCGGCCGAACATGATCACACACACTTTTAACGCCTGTTTCAACACTGTCAAACTACCGGACACGGGGATTGAGTCCAGCCGTTTTTTTGTAGATAAGGCCCGCGCTCGTGCTCTGCTTGGTGAGAGATTTCCCGTCAGTCAGGTTCTGTTTCTTGCAATGGTGAACTGGGCGCAACGAAGCGGTCACGACCACATACATACCATTGTCAGCCGTCCCATGCTGACCATAGTAAACCGCTCGGGCTGGCAGTTTACGGTGCTGAAGGAGGCTTTTCTCAGTGAACGGGAGCGTATTTACCTGCTGAAGCTGCCCGCCGGAGAGCAGGCACAGACCCAGCTTGCACAAGTAATTTTTGCTCAGACAAAGTGTGAAACCAACTCGCTGACTACCTGGCCACTGATGCTACCGATTTAA
>EHD21003.1_EanI_Brenneria_sp.
ATGCTTGAACTATTTGACGTTAGCTATGATGAGCTGACTGGTAAGCACTCTGATGAGCTTTACCGGCTGAGGAAAAAAACCTTCAGCGATCGTCTCGGATGGGATGTGGTGTGCAGTTACGATATGGAATTCGATGAGTTCGATAATCCCGCCACGCGCTATATACTTGGACTGTGTGAAGGGCAGCTGATTTGTAGCGTGCGTTTTACCGGTCTTGACCGGCCGAATATGATAACTCACACTTTCCAGGAATGTTTCGGCGACGTAACGTTACCGGTCTCAGGCGTTGAATCAAGCCGGTTTTTTGTCGACAAGACTCGCGCACGGCAGTTGCCTGGCTTACGTTATCCGGTAAGCCAGGCGCTGTTTCTCGCCATGATCAACTGGGCCCGGCGCCATGAGCGCAGCGCTATTCACACCATTGTGAGCCGGCCGATGCTGACTATCCTGAAGCGTTCGGGTTGGCAGATCAGGCCGCTCAAAGAGGCGTTTCTCAATGAGCGTGAGCGCATCTACCTGGTGTATCTCCCGACCGGTTCTGAAGACCAGGAAAGGATGGCATCCGGATTCGTCGCCTTGCCCGGATGTTCGTCCTTGTCCGTTATCACCTGGCCGCTGTCGCTGCCGGCATAA
>EIC82683.1_EanI_Serratia_sp.
ATGGAGTTCGATGAGTTCGATAACCCCAGCACTCGTTATATTCTGGGTCTGTGTAAAGGCCAGCTGATTTGTAGCGTGCGTTTTACCGATCTCGATCAACCCAACATGATTACTCACACTTTTCGTGAATGTTTTGATTCTGTTCCGCTGCCACTCGGTGGCATGGAATCGAGCCGTTTTTTTGTCGATAAAACGCGTGCGCGACAACTGCTTGGCGAACGCTTCCCGATTAGTCAGATTCTGTTTGTTGCCATGATTAACTGGGCACGACAAAACAACCGCGATGGGATCCATACTATTGTAAGCCGACCGATGCTGACTATCCTGAAACGCTCAGGATGGCAGATAGAGCCACTTAAAGAGGCTTACCTCAGCGAGCGGGAGCGAATCTATCTTGTATATCTGCCAACCACTGCCGAAGACCAGTCACAGATGGCCTCAGGGCTTGTTAACGACCTTGGCCATGCTGAATCTTCGGTGATTACCTGGCCGCTGTCGCTGCCGGTGTAA
>YP_002934276.1_Edwardsiella_ictaluri
TTAAGCCGATTGAAGGTTGAGCGCATCGGCGGATTTCAGTACCATGGGCCAACTCTGCAGAGCCTCCTCATCAAAAGGCTGATCCTGATTAATCCGCTCGATCAGCAGACGCTGATTAGCTGCATCCGTCGGTAAATAGACCAGATAGATATCCTGCACCTTCTCCGACACCCCTCGCTCCACCACGGTAATATTCCAGCCGGAACGGGTCAAAATCCGCAGCATCGAATGGCTGACAATCGTATAAATACCGCGGTGACCAGAGGCCATCGTATAGTTAATCATAGCGAGAAACAGTAGATGACACAGCGGGTATTGATTACCCAGCAGAGTTCGGGCGCGACGCTTATCGACAAAGAAGCGGCTAGATTCAAAAAACTGGCTGCTGGCCGGGATCTCACCTTTCTCAAAGTAGCGGAAAAACGTGCCGACAATCATATTGTGATGGCAGGTCTCAATTAAGCGTACGCTGCACACCACATCGTTATCCTTTACTCCCAACAGATAGATTGTATGTTTGCTGTCATACTCATCAAACTCCATCCCATCGCTGCAGGTTACCGCCCAGTTAAGCCGATCCTTAAACGTCCCCTTACGCAGGGAAAATAGCTCTGTTGATGCCGTTCTTGACAGAGACTGATAGTCAACATCAAAAATCTCAAACAT
>WP_005288961.1_Edwardsiella_tarda
TCAAACCGATTGAGCGCTAATCGTCTCTTCTTCTAGCAGCAAGGGCCAAGCTTGTAGCAATGCCTGCGGATAGGGTTGCTCCAAATCTTGATTAATCCGCTCAATCAGGCAACGCTGATTCTCAGCATCGGCCGGCAAATAGACTAAATAAATCGCCTGATCCTTTTCTGAAGTACCTTTCTCGACGACCGAAACATCCCAACCGGAGCGGGTCAGAATCCGTAGCATCGGATGGCTGACGATGGTATAAATCCCCTGATGGCCTGAGGATAAGGTGTAATTAATCATCGCCAAAAATAACAGATGACATAGCGGATATTGGTTGGCCAACAAGGTACGTGCCCGGCGTTTATCGACAAAGAATCGACTGGATTCGAAGAACTGGCTGCTGGCAGGGATCTCCGCCTTAGCGAAATACTGGCAAAAGGTACCCACAATCATGTTGTGATAACGCGTCTCGATTAAGCGCACGCTACACACCACATCATTATCCTTTACACCCAGTAGATAGGTCGTATGCTCGCTGTCATACTCATCGAACTCCATGCCATCGCTACAGTTGACAGCCCAATTCAAACGATCTTTAAACGTGCCTTTGCGCAATGAGAATAGCTCGGTAGATGTCGTTCTTGACAGCGACTGATAGTCAACAGCGAAAATTTCAAACATATCCAT
>AAA82096.1_esaI_Pantoea_stewartii
ATGCTTGAACTGTTTGACGTCAGTTACGAAGAACTGCAAACCACCCGTTCAGAAGAACTTTATAAACTTCGCAAGAAAACATTTAGCGATCGTCTGGGATGGGAAGTCATTTGCAGTCAGGGAATGGAGTCCGATGAATTTGATGGGCCCGGTACACGTTATATTCTGGGAATCTGCGAAGGACAATTAGTGTGCAGCGTACGTTTTACCAGCCTCGATCGTCCCAACATGATCACGCACACTTTTCAGCACTGCTTCAGTGATGTCACCCTGCCCGCCTATGGTACCGAATCCAGCCGTTTTTTTGTCGACAAAGCCCGCGCACGTGCGCTGTTAGGTGAGCACTACCCTATCAGCCAGGTCCTGTTTTTAGCGATGGTGAACTGGGCGCAAAATAATGCCTACGGCAATATCTATACGATTGTCAGCCGCGCGATGTTGAAAATTCTCACTCGCTCTGGCTGGCAAATCAAAGTCATTAAAGAGGCTTTCCTGACCGAAAAGGAACGTATCTATTTGCTGACGCTGCCAGCAGGTCAGGATGACAAGCAGCAACTCGGTGGTGATGTGGTGTCACGTACGGGCTGTCCGCCCGTCGCAGTCACTACCTGGCCGCTGACGCTGCCGGTCTGA
>WP_019105188.1_Pantoea_ananatis
ATGCTTGAACTGTTTGACGTCAGTTATGAAGAGCTGCAAACCACACGTTCAGAAGAACTTTATAAGCTCAGAAAAAAAACTTTTAGCGACCGCCTGGGATGGGAAGTCGTGTGCAGTCAGGGCATGGAGTCGGATGAGTTTGATGGCCCAGGGACGCGTTATATTCTGGGTATCTGCGAAGGGCAGTTAGTGTGCAGTGTCCGCTTTACCTGCCTGGATCGCCCCAATATGATTACCCACACCTTTCGTCACTGTTTTGACGACGTTCCCCTGCCCGCTTACGGCACCGAGTCCAGCCGTTTTTTTGTTGATAAAGCCCGCGCGCGCGAACTGCTGGGTGAGCACTATCCTGTCAGCCAGGTACTGTTTTTGGCTATGGTTAACTGGGCGCAGAACAATGCTTATACGCATATCTACACGATAGTCAGCCGGGCAATGCTGAAAATACTGAAACGGTCCGGATGGCAAATCAGCGTGGTCAAAGAAGCTTTTCTGACGGAAAAAGAGCGTATTTATCTGCTGACGCTGCCAGCCGGGGAAACCGATAAACAGCAGTTGGGTGGGGATATTGTTGCACGTACGGGCTGCGCGCCCGTCGCCGTAACTACCTGGCCGCTGACGCTGCCGGTCTGA
>YP_008136315.1_esaI_Serratia_plymuthica
TTACACCGGCAGCGACAGCGGCCAGGTGATCACGGACGATCTCGGACAACCAAGCCCGGTGACGATCCCCGATGCCATCCGGTTTTGATCTTCTGACCCTGTTGGCAGAAACACCAAGTAAATACGCTCACGCTCGGTGAGGAATGCTTCTTTGAGTACGCTGATTTTCCACCCTGAGCGCTGCAAGATTCTCAGCATCGCCCGACTCACGATGGTGTGAATGCCGTTGCGTTCATGGTGATGTCCCCAGTTGATCATGGCTAAAAACAGAGCCTGGCTGACAGGGTATTGTTCACCAAGCAGTTGTCGCGCCCGAGCCTTGTCGACAAAAAAACGGCTTGATTCGATTCCTTCGAAGGGGATATGCACGCTGTCAAAGCAGGAGCAGAATGTGTGGGTTATCATGTTGGGCTGGCTTAGGGCGATAAAGCGCACGCTGCAAACCAACTGTCCTTGGCATAGACCGAGAATGTAACGTGTGCGGGGGTTATCAAACTCATCAAACTCCATGTCGAGGTTGCATGCTACGTCCCACCCCAGACGGTCACTGAAGGTTTTTTTTCTCAGTCGGTAAAGCTCGTTCGAGTGCGTCACTTTCAGTTCTTCGTAACTAACATCAAATAGTTCAAGCAT
>ACR22886.1_esaI_Serratia_plymuthica
ATGCTTGAACTATTTGATGTTAGTTACGAAGAACTGAAAGTGACGCACTCGAACGAGCTTTACCGACTGAGAAAAAAAACCTTCAGTGACCGTCTGGGGTGGGACGTAGCATGCAACCTCGGCATGGAGTTTGATGAGTTTGATAACCCCCGCACACGTTACATTCTCGGTCTATGCCAAGGACAGTTGGTTTGCAGCGTGCGCTTTATCGCCCTAAGCCAGCCCAACATGATAACCCACACATTCTGCTCCTGCTTTGACAGCGTGCATATCCCCTTCGAAGGAATCGAATCAAGCCGTTTTTTTGTCGACAAGGCTCGGGCTCGACAACTGCTTGGTGAACAATACCCTGTCAGCCAGGCTCTGTTTTTAGCCATGATCAACTGGGGGCATCACCATGAACGCAACGGCATTCACACCATCGTGAGTCGGGCGATGCTGAGAATCTTGCAGCGCTCAGGGTGGAAAATCAGCGTACTCAAAGAAGCATTCCTCACCGAGCGTGAGCGTATTTACTTGGTGTTTCTGCCAACAGGGTCAGAAGATCAAAACCGGATGGCATCGGGGATCGTCACCGGGCTTGGTTGTCCGAGATCGTCCGTTATCACCTGGCCGCTGTCGCTGCCGGTGTAA
>YP_003261728.1_expI_Pectobacterium_wasabiae
TTATCCGACCGGTTCAGTCATAGGCTCGAAAGACAGTGGCCACTCTCGCAACTTACTTTCAACAAATTCCTGATTGTGATTTATACGACGAACTAGCACATCCTGGCTTTCATTATCGACAGGTAAAAAAAGTAGATAAACCCTTTCGTGTTTTTCTGACATACCCTGTTCAACAATCGAAATTTTCCAACCAGAACGTTTTAGTATTGTGAGCATAGGATGACTGACAATCGTATAAACACCATCATATCCTTTACTCTTTGAGTAATTCACCGTTGCCAAGAAGAACATCGTACTAACGGGATAAGAATTTCCTAGAATAGTTTTTGACCGCGCTTTATCTACAAAAAACCGGCTCGACTCGATATACTTCCCTTCCGGAATATCTATTTTTTCAAAATAAGGGAAAAACGTTCCAGTAATCATATTAGGATATTTCGTTTCAATTAGCCGAGAACTGCAAATAACCTGATCACCCTCTACACCGAAAAGATAAGTCGCATTATCATCATCATACTGATCGAATTCCATCCCGTTAATACATTTTACCGCCCAATTCAGCCTATCCTTGAACGTTTCTTTCCTAAGCGTAAACAATTCTTCCGATTTTTTTTCCGACAGTAGTGTGTAGCTTACATCGAATATTTCTAACAT
>WP_004956455.1_expI_Serratia_odorifera
TCATTCAGTGAAAGCCAACGATAACGGCCAATGTGTCAAGTTATTCTCGGCAAGGCTCTCATGCTGCTTTATTCGGTTAATCAGTTCCGCCTGGTTTTGGCTGTCGGTCGGTAGAAACAGCAGATAGATGGGCTTTTCCTTTTCTGACAGCCCTTGCTCAACCACAGAAATCCCCCAACCAGAACGTTTTAATATTGTCAGCATCGGATGACTGACGATGGTGAATATGCCTTCATAACCCGCATTGATTGAATAGTTAATCATGGCAAGAAACAGAATGGAACTGATAGGGAATCGACTATCAAACATCGATTTGACCCTTTTTTTATCCACAAAGAACCGGCTGGACTCCAGATAATTCCCTACTGGAATGTCGATCTTGTCAAAATAGCTGAAAAAGGTGCCGGTTATCATATTAGGATATTTCGTTTCTATAAATCTTACACTACAGATCACCGAACCATTATTGACGCCTAATAGATAGTTGGTGTTATTATTATCATAATCGTCAAATTCCATACCATTATTGCAATTTACCGCCCAATCGAGACGATCTTTGAAGGTTTCTTTGCGCAGTGTAAATAATTCTTCCGATACGTCATTGGCCAACAAACTATAATTTACATCAAATATCTCTAACAT
>ABV57377.1_expI_Erwinia_chrysanthemi
ATGTTAGAAATATTTGATGTGAGTTTTAGCTTAATGTCAAATAACAAGCTGGATGAGGTGTTTACACTACGCAAAGATACATTTAAGGACCGTCTTGACTGGGCAGTCAACTGTATTAATGGGATGGAGTTCGACGAGTATGATAATGAGCACACCACCTATCTTTTAGGCGTCAAAGAGGGGAAGGTGATTTGTAGCGTCCGGTTTATAGAAATAAAATACCCCAATATGATTACCGGCACGTTTTACTCTTACTTCGATAACCTCAAGATCCCCGAAGGGAATTATATTGAGTCCAGCCGTTTTTTTGTTGACCGTGATCGGGTAAGAAATTTAATTGGCACCCGCAATCCGGCATGTCTGACGTTATTCCTCGCTATGATTAATTACGCCAGAAAATACCATTACGACGGTATCCTCACAATTGTCAGCCACCCGATGTTGACCTTGTTAAAACGTTCAGGCTGGCGCATTTCCATCATTCAGCAAGGGCTCTCGGAAAAACAGGAGCGCATTTATTTGCTGCATCTGCCCACAGATGACGACAGCCGACACGCGCTGATTGAGCGCATTACCCAGATGACACAGGCCGAGTCCGAGCAGCTTAAGACCTTGCCTTTACTGGTTCCACTGGTTTGA
>YP_003002473.1_Dickeya_zeae
TCAAGCCAGTGGAACCAGTAAAGGCAAGGTCTTAAGCTGTTCGGATTCCGCGTTCGTCATTTGTGTTATGCGTTCAATCAGCGCATGTCGGCTTTCATCGTCAGCGGGCAAGTGCAGCAGATAAATACGCTCTTGTTTTTCCGATAACCCTTGCTGGATGATGGATATACGCCAGCCTGAACGTTTTAACAAGGTTAGCATCGGGTGGCTGACAATGGTGAGTATCCCATCGTAGCGACATTTTCTGGCGTAATTGATCATGGCAAGGAATAGCGTCAGACAGGCCGGGTTACGGGTACCAATCAAATTTCTTACCCGGTCACGATCAACGAAGAAGCGGCTGGATTCGATATAATTACCTTCAGGGATTTTGAGATTATCGAAATAAGAGAAGAATGTGCCGGTAATCATGTTGGGATACTGCATTTCGATAAATCTGACGCTACAAATAACTTTTCCTTCTTTGATACCTAAAAGATAGGTTGTCTTTTCATTATCATACTCGTCAAACTCCATCCCGTTAATACAGTTAACAGCCCAGTCCAGACGGTCCTTAAATGTATCTTTGCGTAATGTAAACACCTCATCCAGCTTGTTATTTGACATTAAACTAAAACTCACATCAAATATTTCTAACAT
>YP_003885141.1_expI_Dickeya_dadantii
ATGTTAGAAATATTTGATGTGAGTTTTAGCTTAATGTCAAATAACAAGCTGGATGAGGTGTTTGCACTACGCAAAGGGACATTTAAGGACCGTCTGGACTGGACCGTCAACTGTATTAACGGGATGGAATTTGACGAGTACGATAATGAACACACCACCTACTTGTTAGGTGTCAAGGAAGGAAAAATCATTTGTAGTGTCAGATTTATAGAAATGAAATATCCCAACATGATTACTGGCACATTTTTCTCTTATTTCGACGGCCTCAACATTCCCGAAGGGAATTATATTGAATCCAGCCGATTTTTCGTCGACCGCGATCGGGTGAGAAATTTGATTGGCACCCGTAATCCAGCTTGCCTGACATTATTTCTTGCCATGATCAATTACGCCAGAAAATATCATTATGATGGGATACTCACGATTGTCAGCCACCCGATGCTGACCTTGTTAAAACGTTCAGGCTGGCGCATTTCCATCATTCAGCAGGGGTTATCAGAAAAACAGGAGAAAATTTATCTGCTGCATCTGCCCACAGACGATGAAAGCCGATACGCGCTGATCGAGCGCATTACACGGATAACCAACGCCGAATCCGAGCAGCTTACGACCTTGCCTTTGCTGGTCCCACTGGCTTGA
>CBM41478.1_Erwinia_toletana
ATGTTAGAAATCTTTGACGTTAGTTTTGATATGATTTCGAATAATAAAATGGATGAAATGTTCACGCTAAGAAAAGGGACATTTAAAGACCGACTAAACTGGGCGGTTAAATGTACGGGTGAGATGGAATTTGATGAGTATGATGGTCAGCACACTAATTATCTATTGGGCATAAAAGATGAAAGTCTGGTGTGCAGTGTTCGTTTTATCGAAATGCAATATCCCAATATGATCGATGGCACTTTTTCGTCTTTCTTCAAAGATGTTAAGATCCCGCAAGGTAACTATATCGAATCCAGTCGTTTTTTTGTTGACCGGACCAGAGCAAAAAATCTTAACCCAGGGAAGAACCCTGTTGCCATCATGCTGTTTTTGGCGATGGTTAATTACGCCCAAAACTATCATTATGATGGCATACTGACGATTGTCAGCCATCCGATGCTCACCATATTAAAACGTTCCGGCTGGGGCATTAGCGTTATTTCTCAGGGGATATCTGAGAAAGACAAACCTGTGTATTTATTGCATTTACCAGTTGATAAGGAAAATCAGCAAATCCTGATTGACCGTATCAATCAGCATAACCGCATCGGGTCCGGCGCCTTCAATAAGTGGCCATTAGCGTTACCACTTATAAAGGAGCGGGTTGAATAA
>YP_003019698.1_Pectobacterium_carotovorum
TTAAGCCTGTACAATAGCGGCAGGCACTCGTAGAGGCCACTGCTTCAGTTCGTTGCCCATGAATGTTCCACTGCGGTTAATACGACGCGCCAATGCTTCCTGATTCTCATCATCAACGGGAAGGAAAACTAAATACACCCTTTCCTGCTTTTCTGATAAACCTTGCTCGACAACGCGGATTCCCCAGCCAGAACGTTTTAATATCGTTAGCATAGGGTGACTCACTATCGTATATATTCCATCATAACCTTTATCCCTTGAGTAATTAATCATTGAAAGAAATAGCATAGAACTAATTGGATATTCATTGCCGAGGATATCTTTTGCTCGTGATTTATCCACAAAGAACCGGCTAGATTCCAGATAATTCCCTTCAGGAATATTGATCTCCTTGAAGTAAGGGAAAAATGTCCCGGTAATCATGTTAGGGTATTTTGTTTCGATAAATCTCAGACTACAAATAACCGTGTTATCTTTTATGCCAAAAAGATAAGTCGTATTATTATTATCATACTGATCGAATTCCATTCCATCAGTACAATTCACAGCCCAATTCAGTCGATCTTTAAACGTCTCTTTTCTGAGGGTAAATAGCTCTTCTGATTTCGTTTCTGACAGCAAGGCGTGATTTACATCAAATATCTCTAACAT
>AAR92118.1_Pectobacterium_carotovorum
ATGTTAGAGATATTTGATGTAAATCACACCTTGTTGTCAGAAACGAAATCAGAAGAGCTATTTACCCTCAGAAAAGAGACGTTTAAAGATCGACTGAATTGGGCCGTGCAATGTACTGATGGAATGGAATTTGATCAGTATGATAATAATAACACGACTTATCTTTTTGGCATCAAAGATAACACCGTTATCTGTAGTTTGAGATTTATTGAAACAAAATACCCTAACATGATTACCGGGACGTTTTTTCCTTACTTCAAGGAGATAAATATCCCTGAAGGTAATTATCTGGAATCGAGTCGGTTCTTTGTAGATAAATCACGAGCGAAAGATATTCTCGGTAATGAATACCCAATTAGTTCGATGTTGTTTCTTTCGATGATTAATTACTCAAGGGACAAAGGTTATGATGGAATATATACGATAGTGAGTCACCCTATGCTGACGATATTAAAACGCTCTGGCTGGGGAATTCGCGTGGTCGAACAAGGTTTATCAGAAAAGGAAGAAAGAGTCTATTTGGTTTTTCTTCCCGTTGATGATGAGAATCAGGAAGCGTTGGCTCGTCGTATTAACCGTAGCGGGACATTTATGAGCAATGAATTGAAGCAGTGGCCTCTAAGGGTACCTGCCGCTATTGCACAGGCTTGA
>CAE45181.1_ExpI_Pectobacterium_atrosepticum
ATGTTAGAAATATTCGATGTAAGTTACACACTACTGTCGGAAAAAAAATCGGAAGAATTGTTTACGCTTAGGAAAGAAACGTTCAAGGACAGGCTTAATTGGGCGGTAAAATGTATTAACGGGATGGAGTTCGATCAGTATGATGATGATAATGCGACTTATCTTTTCGGTATAGAGGATGATCAAGTTATTTGCAGTTCTCGACTAATTGAAACGAAGTATCCTAATATGATTACCGGAACATTTTTTCCCTATTTTGAAAAAATAGATATTCCTGAAGGGAAATATATTGAGTCGAGTCGGTTTTTTGTAGATAAAGCGCGGTCAAAAACTATTTTAGGAAATTCTTATCCCGTTAGTACGATATTCTTCTTGGCAACGGTGAATTACTCAAGGAGTAAAGGATATGATGGTGTTTACACTATTGTCAGTCACCCTATGCTTACAATACTGAAGCGTTCTGGTTGGAAAATTTCGATTGTTGAGCAGGGTATGTCAGAAAAGCAGGAAAGAGTCTATCTGCTTTTCTTACCTGTCGATAATGAAAGCCAGGATGTGCTAGTTCGTCGTATAAATCACAACCAAGAATTTGTTGAAAGTAAGCTACGAGAGTGGCCACTGTCTTTCGAACCTATGACTGAACCGGTCTGA
>WP_005968053.1_Pectobacterium_wasabiae
TCATCCGACCGGTTCAGTCATAGGCTCGAAAGACAGTGGCCACTCTCGCAACTTACTTTCAACAAATTCCTGATTGTGATTTATACGGCGAACTAGCACATCCTGGCTTTCATTATCGACAGGTAAAAAAAGTAGATAAACCCTTTCGTGTTTTTCTGACATACCCTGTTCAACAATCGAAATTTTCCAACCAGAACGTTTCAGTATTGTAAGCATAGGATGGCTGACAATCGTGTAAACACCATCATATCCTTTACTCTTTGAGTAATTCACCGTTGCCAAGAAGAACATCGTACTAACGGGATAAGAATTTCCTAGAATAGTTTTCGACCGCGCTTTATCTACAAAAAACCGACTCGACTCAATATATTTTCCCTCTGGAATATCTATTTTTTCAAAATACGGAAAAAATGTTCCGGTGATCATATTAGGATATTTCGTTTCAATTAGCCGAGAACTGCAAATAACCTGATCATCCTCTACGCCGAAAAGATAAGTCGCATTATCATCATCATACTGATCGAACTCCATCCCGTTAATACATTTTACCGCCCAATTCAGCCTATCCTTGAACGTTTCTTTCCTAAGCGTAAACAATTCTTCCGATTTTTTTTCCGACAGTAGTGTGTAGCTTACATCGAATATTTCTAACAT
>YP_005803136.1_expI_Erwinia_pyrifoliae
TTAATTATTATGGCGTCCGCGCAGCCCAAAATTGGCGGAAACGCCGAAAGTGGGTAACACCTCTTCAGGAGTGAAGCGCCGTGAGCCACGAAATTTTGCTGCAAGACAAGGCTGGTTTACCGGTATTTTTATCGAAAACAGATTATCTTCCGACTGAACAACCCCCGGCATCAGAGACTGATAACTGATTTGATGTTGGTCAAACATCTTTTCCAGCATCGGCGTTGCAGCACTATACAGATAATGTATGCCTGATTGCTCAGCCAGCTGTGTCGCATGCCACAGGATATTCAGCGGCAATTCAGCATCAATTTCCATCCGGGCAGAAAAGCGTGACATCTCCCAAAAGATGTCTTGTTCTCCTGTACTTGGCGTACCCCCTGCTTCCAAGCCGCTGCTGCCGGACAAACGGCCAGCCATCAGACGAGCATAACCACAAATGCCATACTGCGCAGTCCAGGCGATCAAACAGATAACATCAGAACAATCGTAACGATCGTACTCCTGCCCGGGAGAACTGAGACGTGAGGGAATAGCCCATCCTTCGCTTTTAACAAACACGTTATAGCGATAACTCCCTAACTCTGCCAGAAAGGAGGATGGCAT
>YP_001908005.1_Erwinia_tasmaniensis
TTAGTCAAGATGTTCGGGCAGGCCAAAACTCACCGAAGCGGCGAAGGTAGGCAAGACCTCTTCAGGGCTGAAGCACCGTACGCCGCAAAACTTTCCAGCCAGATTCGGCTGGTTTACCGGAATTTTTACCGCGAATAAATTATCTTCGGACTGAACAATTCCCGGCATTAACGATTGATAGCTGATGTCATGCTGGTCAAGTATCTTTTCCAATAACGGCGTTGCAGCACTGTACAGATACTGTAATCCTGATTCTTTAGCCAGCTGCGTCGCATGCCACAAAATGCTCAACGGCAGTTCTGCATCAACTTCCAGCCTGGCAGATAAGCGTGACATCTCCCAGGCTGCGTCATTTTCACCGCCGCCGGGCTCTTTTCCCGCTTCCAAACCCCCTTTGTCTACAAGGGGGCTGGCCATCAGGCGAGCATAGCCACAAATGCCATGCTGCGCGCTCCAGGCAATCAGACAAATAACATCGGAACAATCGTAGCGGTCGTACTCCTGCCCAGGCGTACTCAGACGGGGGGGTATCGACCATCCCTCTTCTCTGACAAAAACGCTGTAGCGGTAACTTCCCAGCATCGCCAGTAACGAGGATGGCATATCCCCGATCCTGGTTTGGATAATTTTCAT
>CBA20362.1_expI_Erwinia_amylovora
ATGAAAATCATTCAGACCAAGCTCAGGGATATGCCATCCTCTTTACTGGCAGAGTTAGGGAGTTATCGCTACAACGTGTTTGTCAAAAGCGAAGGATGGGCTATTCCATCACGTCTGAGCTCACCCGGGCAGGAGTACGATCGTTACGATTGTTCAGATGTAATCTGTCTGATCGCCTGGACTGCGCAGTATGGCATTTGTGGTTATGCCCGCCTGTTGGCCGGCAGCAGCGGCTTGAAAGCAGGGGTTACACCTGGTACGGCTGAAAATGACACCGTTTGGGAAATGTCGCGCTTGTCTGCCCGGCTGGAAATTGATGCTGAATTGCCGTTAAATATTCTGTGGCATGCGACACAGCTGGCTGAACAATCAGGAATACATTTTCTGTATAGTGCTGCAACGCCGATGCTGGAAAAGATGTTTGACCAACATCAAATCAATTATCAATCTCTGATGCCGGAGGTTGTTCAGTCCGAAGATAATCCGTTTGCGATAAAAATACCGGTTAACCAGCCCTTTCTTGCGGCAAAATTCTGTGGCGCTCGGCGCTTCAGTCCTGAAGAGGTGCTACCCACATTCGGCGTCTCCGCCAATTTTGGGCTGCGTGGACGCCATAAAGATTAA
>YP_003740954.1_Erwinia_billingiae
ATGAAAATTATCCAAACGAAGCTCAGGGATATGCCGTCCTCTTTGCTGGCAGAACTGGGAAGTTACCGTTACAACGTCTTTGCCCGCGGGGAAGGGTGGTCAATTCCTTCCCGCCTGAGTACCCCGGGCCAGGAGTACGATCGTTTCGATCGCTCTGACGTGGTCTGGCTGATTGCCTGGAAGGCTCAACATGGCATCTGCGGCTGTGCCAGGTTGATGCAGTGGCAGGATCCGGAAGCCGGCTCGGCTGCCGATATTAACGAGAAAAAAAGCCAGGCGCCGGTGCCGGTCTGGGAAATGTCGCGTTTCTCGGCCAAGCTGGATATTGATGCCGAGCTGCCGTTAAGCATCTTATGGCACAGCGTGCAGCTAGCCGAGCAGTCGGGAATTGAGTATCTCTACAGCGCCGCTACGCCGATGCTTGAGCAGATGTTCGAGCAGCACCGGGTGGTTTATGAGCCGCTGAATGCTGGCGTGATCCAGTCGGAGGATAACCTGTTCGCGGTCAGGATCCCGGTGAATCAACCCGAGCTGGCGGAAAAGTTCCACGGTGCGCGTCGTTTCAGTCCGGAAGAAGTGTTACCCACGCTGGGTGTTTCCGTCAGCTGGAGTGCCAGAGGCCGCTAA
>WP_017802536.1_Erwinia_toletana
ATGAAGATTATTCAAACCCAGCTAAAGGATATGCCATCTTCGTTGTTGGCGGAATTAGGTAGTTACCGCTACAACGTTTTTGCCCGTGGAGAAGGCTGGTCTATTCCATCGCGATTGCGGACGCCCGGTCAGGAATATGATCGCTTTGACCGTTCGGATGTCAGCTGGTTAATTGCATGGAGTGCAAAACATGGCATCAGTGGCTGTGCGCGCCTGATGAAGTGGCAGGATACGGAAGTCAGCGAGGGGATCACTGTGCCCTTTAATGCTGATATGACCTGGGAGATGTCGCGTTTCTCTGCCCGGCTGGAAATCGATAAAGAGTTACCACTGAATATTTTGTGGCATGCGCTACAGATGGCGGAAAATGTCGGTATTGAACATGTGGTCAGCGCAGCAACCCCGATGCTGGAAAAAATGTTTGAGCAGTATCAGGTAAATTATGAGCCATTAACCCCTGGGCTGATTCACTCTGAGGATAATTTATTTGCGGTTAAGATCCCGGTTAAACAGCCGACGCTGGCGGATAAATATCATGGCGCACGCCGTTTTAGCCCGGAAGAAGTACTGCCTTCGCTGGGGGTTTCCGTGAACTGGCATGCGCGTGGTCGTTAA
>EFL92111.1_Candidatus_Regiella
ATGATGGAAATATTTGATGTTAGCTATAATAAACTGTCCGATAAAAGATCAATGGAATTATTTTCTCTTAGAAAGAGTGTCTTCAAAGATCGCCTAGATTGGGCTGTCAATTGTTTTAATGGAATGGAATTCGATGAGTATGACCATCCTAATACAACTTATCTATTAGGGGTACACGACAATACTGTGATTTGCAGTCTGCGGCTCATAAACATAAAAAATCCCAATATGATCACCGGAACGTTTTATCGTTATTTCAACCAGATAAATATTCCAGAAGGAAACTATATTGAATCAAGCAGATTTTTTGTTGACAAAGAAAGAGTACAAAATATGAGTTGCAACCAATATCCGGTGAGTACCATGCTTTTTCTGGCTGCGTTGAATTATTCAAGAAAATTTGATTACGAGGGGATATTAACTATCGTAAGTCATGCAATGTTTATTATAATGAAACGTTCCGGCTGGCATCTCACTGTACTTGAGAAAGGATTATCAGAAAAAAATGAAAAAGTTTACTTACTATGCTTGCCTGTTGATACCGAAAATCAAAACATCCTAATCAATTGTATAAATCGAAAGAAAATTTTGTTAAAAAATAAGGAGTGGCCATTGTCTTTTACACTCACTGAGCCCGTTTAA
>CCP06848.1_expI_Erwinia_amylovora
ATGAAAATCATTCAGACCAAGCTCAGGGATATGCCATCCTCTTTACTGGCAGAGTTAGGGAGTTATCGCTACAACGTGTTTGTCAAAAGCGAAGGATGGGATATTCCATCACGTCTGAGTTCACCCGGGCAGGAGTACGATCGTTACGATTGTTCAGATGTAATCTGTCTGATCGCCTGGACTGCGCAGTATGGCATTTGTGGTTATGCCCGCCTGTTGGCCGGCAGCAGCGGCTTGAAAGCAGGGGTTACACCTGGTACGGCTGAAAATGACATCGTTTGGGAAATGTCGCGCTTGTCTGCCCGGCTGGAAATTGATGCTGAATTGCCGTTAAATATTCTGTGGCATGCGACACAGCTGGCTGAACAATCAGGAATACATTTTCTGTATAGTGCTGCAACGCCGATGCTGGAAAAGATGTTTGACCAACATCAAATCAATTATCAATCTTTGATGCCGGAGTTTGTTCAGTCCGAAGATAATCCGTTTGCGATAAAAATACCGGTTAACCAGCCCTTTCTTGCGGCAAAATTCTGTGGCGCTCGGCGCTTCAGTCCTGAAGAGGTGCTACCCACATTCGGCGTCTCCGCCAATTTTGGGCTACGTGGACGCCATAAAGATTAA
>EOS96620.1_Erwinia_tracheiphila
TCAACGGTTGCCTCCGGTCCATGTTGGGGAAACACCAAAAGTTGGCAACACTTCTTCAGGACTGAAACGACGCGCACCACAAAACCGGGAAGCCAGACGAGGCTGATTTGTCGATATCTTTACTGCAAAAAGGTTTTCTTCGGACTGAATAAAACCTGCCGATAACGGTTGATAATCAACGTGGTGCATGGCAAACATCTGCTCCAACATTGGCGTTGCCGCGCTGTAAAGGCAATCAATCCCGGCCTGTTCTGCCAGTTGAACACTGTGCCAAAGAATGGCTGGCGGTAAATCTGCATCAATATCGAGACGCGCTGAGAAACGCGACATTTCCCAGACGCGACCTTCCATCTCATTTACCGGACGAACGGTGCCTTCCATCAATCCCGTGTCCACCGGAATAGACCAGGGCATCAAACGCGCACAACCGCAGATCCCCATTTGTGCATTCCAGGCGATAATCCAGACCACATCAGAATGATCGTAACGATCATACTCCTGCCCGGGAGTGCTCAGGCGAGCTGGCAAAGGCCACCCATCCCCTCGAGCGAAGACGCTATAACGGTAACTGCCCAACTCCGCCAACAGAGAGGATGGCATATCTCTCAACTTGGTATAGATAATCTTCAT
>WP_019106211.1_Pantoea_ananatis
ATGAAAATAGTTCAAACGCAGTTAAAGGATATGCCATCTTCCTTGCTTGCCGAGCTTGGCAGTTACCGTTATAGCGTGTTTGCACGGGGTGAAGGTTGGTCGATTCCGCCGCGTCTGAGCACGCCTGGGCAAGAGTACGATCGTTTTGATCGCTCTGATGTAACCTGGTTGATCGCATGGAGTGTACGCAATGGTATCAGTGGCTGTGCGCGATTAATGCCCTGGACTGAACCCGAGCAAACGGAAGGTATCGTTTTACCGTTCAACCACGAAAAAGTCTGGGAAATGTCGCGTTTCTCAGCGCGGCTGGAGGTCGATGCTGAGTTGCCACTTACGATTCTCTGGCATGCTGTTCAACTGGCCGAAATTAGCGGTATTGAATTTATTATCAGCTCGGCCACGCCGATGCTGGAAAAGATGTTCGAGCAGCATCAGGTCGTTTATCAGCCCTTAACGCCCGGACTGATTCAGTCGGAAGATAACCTGTTTGCCATCCGTATTCCCGTCAGCCAGCCAGCACTGGCAGAAAAATACCGTGGTGCACGTCGCTTCAGCCCGGAGGAGGTTCTGCCTTCATTGGGCGTCTCGGTTAACTGGCACCCGCACGGTTGA
>ACQ67592.1_Candidatus_Hamiltonella
ATGATAAAAATATTTGATATAAATTACACTCTACTATCTGAAAAAAAATCAAATGAGCTGTTTTGTATCAGGAAACAGATATTTAAAGATCGGCTTGATTGGTCTGTTACTTGTAACAATAATATGGAATATGATAATAAAAATGCCACTTATATTTTGGGTATTTATTCCGATCAAGTAATATCTGGACTCAGATTTATTGATATGAAAAATAACAATATGATCACAGGCGCTGAATTTGATTCTTTTTTTGAAAAAAAAGAGGTGATTAAAGAAAATCATCTTGATGCCAGTCGATTATTTATCGATAAAGAAAAAATTAAAAATCTTGATTTAAATACTTATCCACTCAGCGCCATGCTTTTTTTAGCTATGATTAATTATGCTATCACTTTTCTTTATGACGGAATTTATGCAGTTGTTAGCCAACCCATGTTGATTATTTTTAAACGTTCAGGATGGCTTATAAAGGTTATAGAGCATGGTATTTCAGAAAAAAAAGAGAATGTCTATTTGATCCATATGCCTGTAGATAAAAAAAATCAAAAAATTTTAATCGATTATGTCAATCGAATGAATATAAAAAAGAATATCTCTAAAAAGAATATCTCTAATATTACCGATCTTTATAATTGGCCCTTATGTTTTGGTATCTGA
>YP_001906897.1_expI_Erwinia_tasmaniensis
TTAGATGGAAGAGTCGGACGTCAGTGGCCAGGCGTCCAGCATGCTTTCATCCATTGTGCTGATTTTTCTGGATATTCTATCTTTCAGCGCCTCCTGGCTTTCTTGGTCTACATGGCCCAGCAACAGATGAACAGGCTCATTTTTTTCGGAAATGCCCGTTTCAAGCAGCGAGACATTCCATCCAGAGCTTTTGATGATATGTAGCATCGGATGACTGGCGACGGCCAGAATGCCGTCATAATGATGCTGCCTCGCATAGTTGATGAGCGAGAGAAATAAAACCAAAGTAACGGGAAATCTGCGTCCCAAAAGAGTATGGGTTCTTTCTTTATCTACAAAAAAGCGCGTGGATTCAATGAAGTTCCCTTCGGGAATAGACACATTTTTAAAAAATGAAGAAAATGCGCTGTTCAACATATTGTCGTCTTTCATATCAATCATCCGCGTGCCGCAAATTATCATTCCATTTTCAACTCCAAAAATGTAGTTGGTTTTTTCATTATCAAACTGATCCAGTTCCTTCCCTTCAGAACAGTTTACGGCCCATTGTAGTCTGTCTTTGAAGGTGTTTTTTCTTAGGACAAACAGATCTTCTGATTTTTCGTTGCTCATTAATGAATAGTTAACGCTGTAAATATTAAACAT
>EMF05894.1_Serratia_marcescens
ATGTTTAATATTTACAGCACCAACTACGCATCAATGAGCACCGAAAAATCAGCAGATCTTTATGTTTTAAGGAAAAATGTCTTTAAAGACAGGCTGCAATGGGCCGTGAACTGTTCAGACGGCAAGGAGCTGGATGAGTTTGATAATGATAAGACAAACTATATATTTGGCGTAAAGGACAACATGATAGTTTGTGGTACCAGGATGATTGATATGAAACACAAGAATATGCTGAACAGCGCATTTTCCTCTTTCTTTCATGATGTCGTCATTCCAGAAGGGAATTTCATCGAATCCACACGCTTTTTCGTCGATAAAGAAAGAACCCAATCACTGCTGGGTCGCCGGTTCCCTGTAACTCTGGCGCTGTTCTTGTCGCTGATCAACTATGCGCGGCAACACGGCTATGACGGCATACTGGCCGTCTCCAGCCATCCTATGTTGCATATCATCAAAAGCTCCGGCTGGAACGTCACGCTGCTGAAAACAGGCATATCGGAAAAGAACGAGCCCGTTCATTTGCTGTTGGGCCACGTTGATCGTCAGAGCCAGGAGGCATTAAAAAACAGAATATTCAAAAAGTTGAATACGCAAGACGAGCACATGCTAAACGCCTGGCC
>YP_003941574.1_Enterobacter_lignolyticus
ATGTTTAATGTTTACGTGGTTAATTTTTCAGCGCTGAGTCATGGAGAAACGGAGGATTTTTTTATGTTAAGGAAAAATATTTTTAAAGATCGTCTGCAATGGGCAGTAAATTGCATAGATGGAAAAGAGTTTGATCAATTCGATAATGAAAAAGCAGATTATATTTTTGGTGTAAAAAACGGAGTGATAATATGTAGCACCAGAATTATAGATATGAAATATCAAAATATGCTCAATGACACATTTTCAGGGTTCTTTAGTGATGTAGTGATTCCTGAAGGGAAATTCATTGAATCTACTCGTTTTTTTGTTGATAAAGAAAGGGTGAATCACCTTCTTGGGAAAAACTATCCTGTATCTCGGGTATTATTCCTCTCGTTGATTAACTATGCTCAGCGTAATCATTATGACGGCGTCCTGGCGGTCGCCAGTCATCCTATGATGCACATAATCAGACGGTCTGGGTGGAATGTTACGGTACTCAAAAAAGGGATGTCTGAGAAAAATGAACCAGTCTATTTACTGCTGGGACATACCGATACGATGAGTCAACGGCAGCTGAAAACCATGATAGCTAACCGGTACGAGGTTCTGGATGGCAGTAGGCTGAGTGACTGGCCTCTGTCCGAGGGTAGTTATTTATAA
>YP_048233.1_expI_Pectobacterium_atrosepticum
ATGTTAGAGATATTTGATGTAAATCACACCTTGTTGTCAGAAACGAAATCAGAAGAGCTATTTACCCTCAGAAAAGAGACGTTTAAAGATCGACTGAATTGGGCCGTGCAATGTACTGACGGAATGGAGTTTGATCAGTATGATAATAATAACACGACTTATCTTTTTGGCATAAAAGATAACACCGTTATCTGTAGTTTAAGGTTTATCGAAACAAAATACCCTAACATGATTACTGGAACATTTTTCCCTTACTTCAAGGAGATAAATATTCCTGACGGGAATTATCTAGAATCTAGTCGGTTCTTTGTGGATAAATCACGGGCGAAAGATATTCTCGGCAATGAATATCCAATTAGTTCGATGTTGTTTCTTTCGATGATTAACTATTCAAGAGATAAAGGCTATGATGGAATATATACGATAGTGAGTCATCCTATGCTAACGATATTAAAACGTTCTGGCTGGGGAATTAGCGTAGTTGAACAAGGTCTGTCAGAAAAGGAAGAAAAGGTCTATTTAGTTTTTCTTCCCGTTGATGATGAGAATCAAGAAGCTTTGGCTCGTCGTATTAACCGCAGTGGGACATTTATGAGCAATGAATTGAAGCAGTGGCCTCTACGGTTACCTGCCGCTATTGCACAGGCTTGA
>YP005976282.1_LasI_Pseudomonas_aeruginosa
TCATGAAACCGCCAGTCGCTGTTCCACCAGCACTCCCCCGTAAAGCGCGATCTGGGTCTTGGCATTGAGTTCGATGCGCAAGGCCACCGCGCGCTCGATGCCGATCTTCAGGTGCGGACCGAAGCGCGATACGTCCAGGCCGGCACGGATCATCATCTTCTCCACGCCTACGGTGGTTACCGTCACCAGCGTCTGGATGTCGTTCTGCAGGCTGTAGCGGGCCAGCGCGCGCATCGCCTCCAGCGTACAGTCGGAAAAGCCCAGCGAGCCTTTCTGTCCAGAGTTGATGGCGAAACGGCTGAGTTCCCAGATGTGCGGCGAGCAAGGCGCTTCCTTGCCGTGCAGAAGCTCCGGGAAGGTGTTCTTCAGCATGTAGGGGCCAGTGGTATCGAGAATTCGCCAGCAACCGAAAACCTGGGCTTCAGGAGTATCTTCCTGGATCAACATGTAATAAGGACTGAGTGCGTCATAACCATCGATTTCCATCTCGTCGATGACACTAACGTCCCAGCCTTTGCGCTCCTTGAACACTTGAGCACGCAACTTGTGCATCTCGCCCAGCAGTTTTTTATCGAACTCTTCGCGCCGACCAATTTGTACGATCAT
>YP001927659.1_Methylobacterium_populi
TCAGGAGGCGAGCCGGGCGACGCTCGCCCGCGGCGGGGCGAGCACCGAACGGATGTCGCCGCGCTTGTTCTGCAATTGGCGCAGCGACCGCCGGTCGAAGGCCGCCTCCACCGCGACGATCTCCTCGCCCTCGATCTCGTGGGGCAGGCCGAGGGGGATGGCGCGCAGATGCAGCTGCAGCAGGCGCAGAATCCAGCTCGTCGGCATCTCGGAGACGAAGCTGGTGATCCCCCGCGGCAGGCCCCACTCGACGATCGCCGTCATCAGGGCGAGCGCCGTCGGGTTGAGCCGCCGGCCCGAGGTCCGCGCGCATTCGGCGACACAGATCCGGCCCCACTCGACGATGTGCGGGCCCGACGGCGCCGCTCCCTCGCAGAGCTGCGGCAGCACCATCGGCAGCAGGTAGGGCCGGGTCGTCGGCAGGAGGCGGGAATAGCCGATGACGGACTCGCTCTCATCGAGGGCGAGCAGATGGACCGCGTGCTCGTCGTCGAACTCGTCGATCTCGCGCCGGTCGGGCCGGGCGAGGTTCGACCAGCCCAGCTCCTCGACGAAGACCCGATGCCGCAGGCGGAAGGCCTGATCGATGGCACCGGCATAGTCCTGCATGTTCTCAGCGGTCACGACATGGATCAT
>WP009863282.1_Magnetospirillum_magnetotacticum
TCAGGAGGCGAGGCGGGCGACGCTGGTCCGCGACGGCGCCAGGACGGAGCGGATGTCGCCGCGCTTGGTCTGGAGCTGGCGCAGCGAGCGGCGGTCGAAGGCGGCCTCGACCGCGACGATCTCCTCACCCTCGATCTCGTGAGGCAGGCCGAGGGGGACGGCATGCAGATGCAACTGCAGGAGGCGGAGGATCCAGCTCGTCGGCAT
>YP002497058.1_Methylobacterium_nodulans
TCAGGCCACCGCCAGGACCGGGCGGTCCTCGCCGCGCACGGCGCGCAGCTGGCGCAGGGTGCGCTGGTCGAATCGCGCCTCGACGGCGATGATCTCCTCGCCCTCGATCAGGCGCGGGAGGCCGAGTGGATAGGCCCGGAAGTGCAGCTGGATCAGCCGCAGGAGCCAGGAGGTGGGGTTCTGCGAGATGAACCGGTTGACGCCCCGCGGCAGGCCCCATTCCACGACGGCCGTAGTGAGCGCGAGGGCGACCGGATTGAGGCGCCGGCCCGAGATCCGGGCCCGGTCCGAGACGCAGATCCGGCCCCATTCCCAGATATGCGGCGCAGACGGCGCCGGCCCGTCGCACAGCTCGGGCAGCACGGTCGAGAGCAGGTAGGGTCGTGTCGTTGGAAGAAGACGAGAGTATCCGACAAGCTCATCCTCGCGCATCGCCAGCAGATGCACGGCGTGCTCATCATCGAACTGGTCGATCTCGCGCTGATCCGGCTTGGCGAGATCGCTCCAGCCCTTGTCCTTGACGAAGATGTCATGACGGAGCCGATACACCTGCTCCATCTCGGCCGCATGGCGGTGGATGTTGGTGGCGTCGACGAGGTGAATCAT
>YP001758390.1_Methylobacterium_radiotolerans
GTGATCCATATCGTCACACCCGCCAACGCGGATCGCTATGCCGACGCGATGGAGCAGGCTTGGCGCCTGCGCCACGCCATCTTCGTCGGAGAGAAGGGTTGGAGCGAGCTGGCCCGTCCGGACGGCCGCGAGATCGACCAGTTCGACACGCCGCACGCGGTCCACTTCCTCGCTATGGAGGACGACACTGTCGTCGGCTACAGCCGACTCCTGCCGACCACGCGCCCGCATCTCCTGTCGGACGTGCTCCCGCAGCTCTGCGAGGGCGAGCGGCCGGTCGGACCGCAGATCTGGGAATGGACCCGCCAGGGCGTCGCCCGCTCGCACCGGGCGAAGGGCCGCGTCGTCAATCCGGTCTCGATCGCCCTGCTTACCGGGATCGTCGAGTGGGGCCTCGCCCACGGGGTCCACAGCCTGCTGCTGCAGATGCCGACCCTCTACATGATCCACGTCATCCAGCTGCATTTCCGCCCGCAGCCGCTCGGCCTGCCGGTCCAGATCGCCGGCGAGGAGATCATGGCGGCGACCGCCCGATTCGACGCCCGCACCCTGGCCAAGCTCCGCGCGGTCCGCGGCGACAGTCGCTCGGTCCTCGTCTCCGAACCCGCTTACCTGGTGGCCTGA
>WP009798367.1_Nitrobacter_sp.
ATGGGCGGAGAAGTTCAAATGATTCACATCGTAACGGCTGAGAATATTGGTGCCTATCAGGACGAGATGGAGCAGGCTTATCGGCTGCGTCACAATGTCTTTGTCGATGAAATGGGTTGGGAAGATCTGCGCAAACCTGACGGCCGGGAGATCGACCAGTTTGACGACGGGCGCGCGCTCCACATGCTCTACATCGAAAACGATCGCGTCCTTGGATATCAACGGATGTTACCGTCGATGCGTCCGCACCTCCTCACGGAAGTGCTTCCGCATTTGTGCGAAGGCGATTTCCCTGTCGGACCGCATATTTGGGAATGGACGCGCTATTGCGTGACACGGGAACATCGCGACCGCGGACGCATTCTGAGCCCGGCCGGCAACCAGCTTTTGTCGTCTATCGTTGAATGGGGCCTGGCGAGCGGCGTCAATAAGATCATCATCGAGATGAACCCGTTGTGGCTTCTTCGCTTGGTGCAATTGAATTTTCGGGTGACGCCCCTCGGATTGCCGCAGCAGATCGGGAAGGACTCGATTATTGCCGTTACTGCGGCGTTTGACCGGCGCACGCTGAAAAAACTTCAGGAAATGCGAGGCAACGTCGCCCCGGCCATTGTCGCCCAACCTGAAGCCGATCAGCGACTTCGTGCCTAG
>YP576272.1_Nitrobacter_hamburgensis
CTAAGCGAGCGACCGCCGGTCGGCTTCCGGTTGGGTCACAATGGCCGGGAGGTCATTGCCACGCATCTCTTGCAGCTTTCTAAGTGTACGTCGGTCGAACGCCGCGGTAACGGCGACAATGGAGTCCTCCCCGATCTGTTGGGGTAAACCAAGGGACGTCACGCGGAAGTGCAATTGCACCAAGCGAAGCAGCCACAACGGATTCATCTCGATGACGATTTTTTTGACGCTATTCGCCAGGCCCCATTCGACAATGGATGACAAAAGAAGGTTGCCGGCCGGACTCAGAATACGCCCACGATCGCGATGTTCACACGTCACGCAATAGCGTGTCCACTCCCAAACATGCGGCCCTACAGGGAAATCGCCTTCACACAGGTTGGGCAACACCTCGGTGAGGAGGTGAGGGCGCATCGTGGGTAGCATTCTTTGATATCCCAGGACGCGACCCTCGTCGACGTGGAGCATGTGGATTGCGCGGCCGTCGTCAAACTGGTCGATCTCCCGGCCATCAGGCTTCCGCATATCCTCCCATCCCATTTCGTCAACAAAGACATTGTGACGCAATCGATAAGCCTGCTCCATCTCGTACTGGTACGCACCGATATTTTCCGCCGTGACGATGTGAATCAT
>YP674865.1_Chelativorans_sp.
ATGCTTCTTATCATAAACTCACAGAACGCCCATCGTCACCGCAAGGAAATGGATGAGGCCTTCCGCCTGCGCCACAGGATCTTTGTCGAAGAAAAGGGTTGGACGGATCTTCGCAGCGACCATGGCCGCGAGACGGATCACTTTGACGACGAGCACGCGGTTCACATGCTCTACATCACCGATGAACGCGTCGTCGGCTATCAGCGCATGTTGCCGACAACACGGCCTCATATCCTCTCGGAGGTGCTCCCTGAACTGTGCGAAAGCGAGCGACCAGCCGGACCTGAAATCTGGGAATGGACACGTTACTGCGTCGAGCCAGGCTACCGCGAGCGGGGCCGGATGCTGAGCCCGGTGGCGAATGCTCTTCTTTCCGGGATTGTCGAATGGGGGCTCGAGACGGGCGTTTCGACGATCCTGATCGAGATGAACCCGCTCTGGCTGCTGCGTCTTGTTCAACTTCATTTCAGAGTCGTGCCGCTTGGAATTCCCAGACCGATCGGCGGCGAGGAAACGCTTGCGGTAGCCGCGAGCTTCGACCGTCGCACTCTTGCGCGGCTGCGGGAAATGCGGAACTCCGGCAAGCCCGCGTCCGCGTCATGA
>WP007568043.1_MevI_Methylobacterium_sp.
TCATGCGTGCAGCCTCCGCTCGGCCGGCACAGGCAGCCGGACCGCCGGCGCCCGCGGGGCGTGCAGGGACGTCTCGTGCAAGGGCGAGGCCTGGAGGCCGAAGAACGCGCGGGAGGACGCCACCGTGTCGGGCATCAGCCGGGCGTAGACCGCCAGGATCGCGTGGCCGTTGTAGCGGGTCGGCAGCCCCAGCGGCTCGACGTCCCAGCCGCAGGACATCAGCCGGTTGACCAGGATCGGGTGCGTCTGCGCCAGCAATCCGTCGAGGCCGCGCGCCCGCGCCACCTCGGCCGCGGCGGTGAAGATCCCGGCGGTGGCCGGGTCGATCAGGCCGGTGCGCCCCTCGCGCCGGGCCGGCAGCGTGCCGCAGCGGGTCCACTCGTAGACGGTGGCGCCCCGCGGCGCCGGCCCGCGCTGCGCCAGGTGCGGATAGACCTCCGTCAGCAGGTGCGGCCGGGTCGTCGGCAGGAGCCGCGTATAGGCGGTGATCTCGCCGCCTTCGAGATAGGCCAGGTGGATGCAGCCGGGGCCGTCGAACTGGTCGATCTCGCGGCCGTCGGGCCGGCGGCACGCCTCCCAGTTGAGCCGTTCCACGAAGAGCGCGTGCCGGAACCGATAGATCTTCTCCAGCAACGCCCCTTGCTGGGAAATATTGTCGTCGTCGATAACCACAACCAT
>YP001776814.1_Methylobacterium_radiotolerans
CTAGAGCGCAAGTGTGGGGCGGTCCGTGGTTGCCGAGGACGCACGCAGGACTGGCGTCTTCAAGTCCGAGCCATGAGCCGAGAACGCCGCCTGCGCGATCGTCAGCGTCTGCGGAACCAAGCGCGCGTAGATCGGCAGAAGGAGAGCCCCATCATAGGTCGTCGGCAGCGCGAGGGGCTCGACATCCCAGCCCATGTCCATAACGCGATCCACGAGGACCGGGTGGGTCTGCACGAGCAACCCGTCGAGATCCAGGACCTCGACGGCACGTGCCACCGCGGCGAACGCCGCCCGCGTCAGCGCGCTCGGCCCCTTCGCTTCCCGCTTTTTCGGCGAGACGGCATGGCGGGTCCATTCGTAGATCCGCGGCCCAGCCGGCGACCGCGCCCCCTGCATGATCTCCGGGTAGACGTCCGTCACCAGGTGCGGCCGCGTGGTGGGCAGGAGCCGTGCGTAAGAGATGATCTCGCCGTGTTCCTCGCCGACGATATGGATGCTGTGAGGACTGTCGAACTGATCCCGCTCGCGGCCGTCCGGTTTCCGGCACGCCTCCCATCCCAGATGGTCGACGAAGAAGCTGTGCCTGAACTTGTAGATACGCTCGGCCAGATCGGGAAGATCCCGATCGATGTCGCCGGTCACCAGCCTGAACAT
>YP002966879.1_MsaI_Methylobacterium_extorquens
TCAGGCCGCCTTGGCGAAGTGGCGGGGGAGGATTGCGTGGCCGCGCAGGCCGGCATGCCTGCGGACGCTGGCGAGGCTGTCCTCGGAGATCGGGACCTTCACGGCGATCGTGGGCTGACCTTCGATCATCTGCGGGACCCCGAGAGGTCTCGTCTTGAAGCCCACGCTGTGCACCCGTGGCAGCCACCACGTCTCGGCCACTGCCGTCACGGTCTCGATGCCCTCGTCCAGGCAGTACTGCTGCATGGCCGCCAGGAGGCGGCAGTCGGTGCGACCGTACCGCCTTTCTCTTACGACGAAGTATCTCGTCCATTCCCAGACGTCCGGTCCCGTGGGGATCCCCCGGCTGCCATGGACGAGATGGGGGAACACCTCCGAGATCATATGGGGGCGCGTGGTCGGGTAGAGCCTCTGCCCGCCGACGAGTTTGCTCCCATCGACCGCGAGCAGGTAGACCGCGTGCTCGTCGTCGTAGGCGTCAACGTCGCGGCCGTCGGGCTTCCTGAGGGCCTCCCAGCCCTTCTCGCCGACAAAGATGTCGTGGCGGACCCGATGGTGCAGCTCGATCAGATCTGCGTAGCGGGCGCGGTTCTCGTTCGTGATGACGTGAATGTCGGTCAT
>YP006374290.1_MsaI_Tistrella_mobilis
ATGATCCGTGTGGTGGGGGCCGCAAACCGATGGCGTCACCGGGCGGCGATCGAGGCACATCATCGCATCCGCCACGAGATCTTCGTCGGCGAGCGCGGCTGGCACGAACTGGCCCGGCCCGATGGCCGCGAGATCGACGCCTTCGACGGGCCCGACGCGATCTATGTGCTCGCCATGGCCGGCGCTGAGGTGACCGGCGGCTTCCGACTGTGCCCGACCACAGCGCCGCATATGCTGAGCGAGGTCTTCCCGCATCTGGTGACCAACGGCCCGCTACCGCGCGGCGACCATGTTCTGGAATGGACGCGGCTGTTCGTCGCGCGCGATCACCGCTCGGGCCGGACCTATTTCGAACTGCTCGCCGCCCTGCAGAGCCTGTGCCTCCATGCCGGCATCCGCGAGGTGACCGGGGTGATCGAAAGCTGGTGGCTGCCCAGATTTCACGAAGCGGGCTTCGCGGTGCGGCCGCTGGGTCTGCCCCAGATGGTGGCAGGCCAGCCGACGCTTGCCATCGCCATCGCCATCGACCGCGCCGCACTCGCCCGGGTCCGCGAACTGGGCCATCTGCGGCCACCCCCGCCGCTCGCTTCCCCACCCCTCGCCGCTTCAGGGGGCGAGGGTGCCAGCCGTTTCATGACCGATACCCAACCCGCCCCGCAACCAGGGAGACCCGGATCGTGA
>AEX57288.1_PhzI_Pseudomonas_chlororaphis
ATGCACATGGAAGAGCACACACTGAGCGAAATGGACGATGAGCTGAAACTCATGCTCGGCCGCTTTCGGCACGAACAATTCGTCGAGAAACTCGGATGGCGGCTGCCCGCCCATCCGAGCCAGGCAGGTTGTGAATGGGATCAATACGACACCGAACACGCCCGCTACCTCCTGGCGTTCAATGCAGACCGCGCCATCGTTGGCTGCGCCCGGCTGATTCCCACCACGCTCCCCAACCTGCTTGAAGGGGTGTTCAGCCATGCCTGCGCCGGGGCGCCGCCCAAGCATCCAGCCGTCTGGGAAATGACTCGCTTCACCACCTGCGAACCGCAATTGGCGATGCCGTTGTTCTGGAGAAGCCTCAAGACGGCCGCCCTGGCGGGCGCAGAGGCCATCGTCGGGATCGTCAACAGCACCATGGAGCGCTATTACAAAATCAACGGAGTCCACTACGAACGGCTGGGCCCGGTCACGGTGCACCAGAATGAGAAAATCCTCGCCATCAAACTCTCGGCCCACCGCGAGCACCATCGCAGCGCGGTCGCACCGTCAGCCTTCATGTCCGGCACATTATTGAAAGAGACAGCTTGA
>YP005196288.1_PhzI_Pantoea_ananatis
TCAACCGTGCGGGTGCCAGTTAACCGAGACGCCCAACGAAGGCAGAACCTCCTCCGGGCTGAAGCGGCGTGCACCACGGTATTTTTCTGCCAGTGCTGGCTGGCTGACGGGAATACGGATGGCAAACAGGTTATCTTCCGACTGAATCAGTCCGGGCGTTAAGGGCTGATAAACGACCTGATGCTGCTCGAACATCTTTTCCAGCATCGGCGTGGCCGAGCTGATAATAAATTCAATACCGTTAATTTCGGCCAGTTGAACAGCATGCCAGAGAATCGTAAGTGGCAACTCAGGATCGACCTCCAGCCGCGCTGAGAAACGCGACATTTCCCAGACTTTTTCGTGGTTGAACGGTAAAACGATACCTTCCGTTTGCTCGGGTTCAGTCCAGGGCATTAATCGCGCACAGCCACTGATACCATTGCGTACACTCCATGCGATCAACCAGGTTACATCAGAGCGATCAAAACGATCGTACTCTTGCCCAGGCGTGCTCAGACGCGGCGGAATCGACCAACCTTCACCCCGTGCAAACACGCTATAACGGTAACTGCCAAGCTCGGCAAGCAAGGAAGATGGCATATCCTTTAACTGCGTTTGAACTATTTTCATCAT
>YP003930460.1_phzI_Pantoea_vagans
ATGATGAAAATAGTGCAAACGCAATTAAAGGATATGCCATCCTCTTTGCTTGCCGAACTCGGCAGCTACCGTTATAGCGTTTTTGCGCGTGGCGAAGGGTGGTCAATCCCTCCGCGCCTGAGCACGCCAGGACAGGAGTATGATCGCTACGATCGATCAGATGTCACCTGGCTAATCGCATGGAATGCGCGTGAGGGCATTAGTGGCTGCGCGCGTCTGATGCCCTGGTTCGAACCTGAGCAGAGTGAAGGCATTGTGTTGCCTTTCAGCCATGAGAAAGTGTGGGAGATGTCGCGCTTCTCGGCACGGCTGGAAGTCGACGCGGAACTGCCGCTGAACATTCTCTGGCACGCGGTACAGCTGGCAGAGCTGAACGGCATGGAATACATCATCAGTTCGGCAACGCCGATGCTGGAGAAGATGTTTGAAGAGCATGGCGTGGTGTATGAGCCGCTGACGCCGGGACTCATTCTGTCAGAAGATAATCTGTTTGCGATCCGTATTCCGGTCGTTCAGCCCGCTCTGGCAGAGAAATATCGGGGAACACGTCGTTTCAGCCCGGAAGAGGTGCTGCCAACGCTGGGCGTGTCGGTTAACTGGCAGGCGCACAGTTAG
>EJL00186.1_PhzI_Pseudomonas_chlororaphis
ATGCACATGGAAGAGCACACACTGAACCAAATGAGCGACGAGCTGAAACTCATGCTCGGCCGCTTTCGGCACGAACAGTTCGTCGAGAAACTCGGATGGCGGCTGCCGGCCCATCCGAGCCAGGCAGGTTGTGAATGGGATCAATACGACACCGAGCACGCCCGCTACCTCCTGGCGTTCAATGAAGACCGCGCCATCGTTGGCTGCGCCCGCCTGATTCCCACCACGTTCCCCAACCTGCTTGAAGGAGTGTTCGGCCATACCTGCGCCGGGGCCCCGCCCAAGCATCCAGCCATCTGGGAAATGACTCGCTTCACCACCCGCGAACCGCAACTGGCGATGCCGTTGTTCTGGAGAAGCCTCAAGACAGCCAGCCTGGCGGGCGCAGATGCCATCGTCGGGATCGTCAACAGCACCATGGAGCGCTATTACAAAATCAACGGCGTCCACTACGAACGACTGGGCCCGGTCACGGTGCACCAGAATGAAAAAATCCTCGCCATCAAACTCTCGGCCCACCGCGAGCATCACCGCAGCGCAGTCGCACCGTCAGCCTTCATGTCCGACACATTATTGAGAGAGACCGCTTGA
>YP003740954.1_Erwinia_billingiae
ATGAAAATTATCCAAACGAAGCTCAGGGATATGCCGTCCTCTTTGCTGGCAGAACTGGGAAGTTACCGTTACAACGTCTTTGCCCGCGGGGAAGGGTGGTCAATTCCTTCCCGCCTGAGTACCCCGGGCCAGGAGTACGATCGTTTCGATCGCTCTGACGTGGTCTGGCTGATTGCCTGGAAGGCTCAACATGGCATCTGCGGCTGTGCCAGGTTGATGCAGTGGCAGGATCCGGAAGCCGGCTCGGCTGCCGATATTAACGAGAAAAAAAGCCAGGCGCCGGTGCCGGTCTGGGAAATGTCGCGTTTCTCGGCCAAGCTGGATATTGATGCCGAGCTGCCGTTAAGCATCTTATGGCACAGCGTGCAGCTAGCCGAGCAGTCGGGAATTGAGTATCTCTACAGCGCCGCTACGCCGATGCTTGAGCAGATGTTCGAGCAGCACCGGGTGGTTTATGAGCCGCTGAATGCTGGCGTGATCCAGTCGGAGGATAACCTGTTCGCGGTCAGGATCCCGGTGAATCAACCCGAGCTGGCGGAAAAGTTCCACGGTGCGCGTCGTTTCAGTCCGGAAGAAGTGTTACCCACGCTGGGTGTTTCCGTCAGCTGGAGTGCCAGAGGCCGCTAA
>YP002649215.1_Erwinia_pyrifoliae
TTAATTATTATGGCGTCCGCGCAGCCCAAAATTGGCGGAAACGCCGAAAGTGGGTAACACCTCTTCAGGAGTGAAGCGCCGTGAGCCACGAAATTTTGCTGCAAGACAAGGCTGGTTTACCGGTATTTTTATCGAAAACAGATTATCTTCCGACTGAACAACCCCCGGCATCAGAGACTGATAACTGATTTGATGTTGGTCAAACATCTTTTCCAGCATCGGCGTTGCAGCACTATACAGATAATGTATGCCTGATTGCTCAGCCAGCTGTGTCGCATGCCACAGGATATTCAGCGGCAATTCAGCATCAATTTCCATCCGGGCAGAAAAGCGTGACATCTCCCAAAAGATGTCTTGTTCTCCTGTACTTGGCGTACCCCCTGCTTCCAAGCCGCTGCTGCCGGACAAACGGCCAGCCATCAGACGAGCATAACCACAAATGCCATACTGCGCAGTCCAGGCGATCAAACAGATAACATCAGAACAATCGTAACGATCGTACTCCTGCCCGGGAGAACTGAGACGTGAGGGAATAGCCCATCCTTCGCTTTTAACAAACACGTTATAGCGATAACTCCCTAACTCTGCCAGAAAGGAGGATGGCATATCCTTGAGCTTGGTTTGAATTATTTTCAT
>YP001908005.1_Erwinia_tasmaniensis
TTAGTCAAGATGTTCGGGCAGGCCAAAACTCACCGAAGCGGCGAAGGTAGGCAAGACCTCTTCAGGGCTGAAGCACCGTACGCCGCAAAACTTTCCAGCCAGATTCGGCTGGTTTACCGGAATTTTTACCGCGAATAAATTATCTTCGGACTGAACAATTCCCGGCATTAACGATTGATAGCTGATGTCATGCTGGTCAAGTATCTTTTCCAATAACGGCGTTGCAGCACTGTACAGATACTGTAATCCTGATTCTTTAGCCAGCTGCGTCGCATGCCACAAAATGCTCAACGGCAGTTCTGCATCAACTTCCAGCCTGGCAGATAAGCGTGACATCTCCCAGGCTGCGTCATTTTCACCGCCGCCGGGCTCTTTTCCCGCTTCCAAACCCCCTTTGTCTACAAGGGGGCTGGCCATCAGGCGAGCATAGCCACAAATGCCATGCTGCGCGCTCCAGGCAATCAGACAAATAACATCGGAACAATCGTAGCGGTCGTACTCCTGCCCAGGCGTACTCAGACGGGGGGGTATCGACCATCCCTCTTCTCTGACAAAAACGCTGTAGCGGTAACTTCCCAGCATCGCCAGTAACGAGGATGGCATATCCCCGATCCTGGTTTGGATAATTTTCAT
>AAC18898.1_Pseudomonas_fluorescens
ATGCACATGGAAGAGCACGCGCTGAGCGCAATGGACGACGAGCTTAAACTCATGCTGGGTCGCTTTCGGCATGAACAATTCGTCGAAAAACTAGGGTGGCGATTACCTATTCCACCGCACCAGGCCGGTTATGAATGGGATCAATACGACACCGAGCACGCCCGCTACCTCCTGGCGTTCAACGAGCATCGTTCAATCGTCGGCTGCGCCCGGCTGATACCTACCACATTCCCTAATCTGCTGGAGGGTGTATTCAGCCATGCCTGCGCAGGCGCACCACCCAGGCATCCCGCCATTTGGGAAATGACACGCTTCACCACCCGCGAACCGCAACTGGCCATGCCTTTGTTCTGGAAAACCCTCAAGACCGCGAGCCTGGCGGGTGCCGATGCCATCGTCGGAATCGTCAACAGCACGATGGAACGCTATTACAAGATCAACGGGGTCAAGTACGAACGCCTGGGGTCGGTTATCGACCATCAGAACGAAAAAATCCTCGCCATCAAACTCTCGGCTCACCGCGAACACCACCGTGGCGCCCGCTTACCTTCAGGCTTCACGTCTGAGGCGTTATTGGAAGAGACTGCTTGA
>CAO97127.1_Erwinia_tasmaniensis
TTAGTCAAGATGTTCGGGCAGGCCAAAACTCACCGAAGCGGCGAAGGTAGGCAAGACCTCTTCAGGGCTGAAGCACCGTACGCCGCAAAACTTTCCAGCCAGATTCGGCTGGTTTACCGGAATTTTTACCGCGAATAAATTATCTTCGGACTGAACAATTCCCGGCATTAACGATTGATAGCTGATGTCATGCTGGTCAAGTATCTTTTCCAATAACGGCGTTGCAGCACTGTACAGATACTGTAATCCTGATTCTTTAGCCAGCTGCGTCGCATGCCACAAAATGCTCAACGGCAGTTCTGCATCAACTTCCAGCCTGGCAGATAAGCGTGACATCTCCCAGGCTGCGTCATTTTCACCGCCGCCGGGCTCTTTTCCCGCTTCCAAACCCCCTTTGTCTACAAGGGGGCTGGCCATCAGGCGAGCATAGCCACAAATGCCATGCTGCGCGCTCCAGGCAATCAGACAAATAACATCGGAACAATCGTAGCGGTCGTACTCCTGCCCAGGCGTACTCAGACGGGGGGGTATCGACCATCCCTCTTCTCTGACAAAAACGCTGTAGCGGTAACTTCCCAGCATCGCCAGTAACGAGGATGGCATATCCCCGATCCTGGTTTGGATAATTTTCAT
>Pseudomonas_putida_AAZ80476.1
TCAATGGCAGTTATTCTTGATGGCCGCCTCCAATGCCGACGTCGTCTTCTCATTCAACTCGATGCGCAACGCCACCGCACGCTCGACACCAATTTGCAACGCCGGGCCGAAGCGGCTGATATCCAACCCCAGGCGGATCAACATTTTCTCGACCCCCACCGTGGTCACCGTGACGAACTGTTTCACGCCACAGCCAATGGCATAGCTGACGATCGCATGAATAGCCTGCGTGGTGCCCTGGGAGAAGCCGAACCGATTGCCGTCCGGCAGCTCGATGGCAAAGCGGCTCAGCTCCCAGATGGCGTCGGAGCACGGTGCAGGATGCCCATGCAGCAGTTCGGGGAAGGTATGCGCCAGCATGTTCGGGCCCGTGGTCGGCAGTATCCGCCAGCACCCACAGACATAGCCCGCCTCGTCATCGCGGTTGATGATCATGTAATAGGGGTCGAGCGCATCGTAGCCATCGATCTCCATGTCATTGATCAGCGGGATGTCCCACATCTTTTTAACTTTGAAGATACGTGCCCGAAGTTTATGCATGGCATTCAGCGCTTGCGGGTCGATGTTAGTGCGGCGATCAATGGAGATAAGCAT
>ACL67951.1_RaiI_Rhizobium_etli
ATGTTGCGGATACTCACCAAAGACATGCTCGATACCGATCGACGTGCTTTCGATGAAATGTTTCGGGCTCGCGCCGCCGTCTTTCGCGATCGGCTGGGATGGCAGGTCGATGTTAGGGATGGGTGGGAAAGGGACCGATACGACGAGGCTGAGGATCCCGTCTATCTCGTCACGCACCAACCTTCCGGCACGCTGACAGGTTCGCTGCGCCTGCTGCCGACCACCGGAGCGACGATGCTCAAAAGCGAGTTCCGGCATTTCTTCGACCAGCCCATCGACGTCGATAGCCCGACGACCTGGGAATGTACCCGCTTTTGCCTTCATCCGCATGCCGGGCAAATGGAGCAATCGCGCGCAGTCGCCACGGAGCTGCTCTCAGGGCTTTGCGATCTTGCGCTCGAGACCGGGATCGAGAGCATTGTCGGCGTCTATGACGTCGCGATGATTGCTGTGTACCGCAGGATCGGTTGGAGACCGACGGCGCTTGCCCGATCCCGGCCGGAGATCGGCAAGCTGTATGTTGGCCTATGGGATGTGACGGCGGAGAATTGTCGGACACTTAGGGGCATTCTGTCCCAACTTCAGGAGCAAGCCTCTCCCAATCCTGCCGGAGCCCTTGTCGATGCCGGCATGCGGTAA
>WP006559140.1_RaiI_Acetobacter_tropicalis
ATGGTGTACACATTCTCATACGCGCAGCGGCATCAGTATGCAGACGCATATAACAAGATGATGCAGGCCCGTGGCCGGGGCGGGGAATGGTATGATGCGGGGTCTTCTCTTCTGAACCGCCCGGAAGAAGATGTGTTCGACCGTGAATACAACCCGCTTTATATTGTCTCCCTGAACGAACAGGGGGAGCATGCAGCTTCTCTGCGGGTGTTGCCCACTACAGGCCCCACCATGTTGCGGTGTGATTTTCAGGCCTGTTTTGAACCGTGCCCGGATATTGCCAGCGCCCATGTGTGGGAGTGCAGTTGCCTGTGTGGCACAGCGGACAGCACCAGCCCGGCGGGCCGCGCCACCACCATTGAGACCTCCAAAACGCTGTGCCGCATGGCGTTGGAAAACGGTGTGCAGCAGATTACGGGCATTTACGGCAAGAGCATGATGCGTCTGTTCCGCCGTATCGGGTGGGAGCCCAACATTCTGGCGCAGACACCTGCGGAAGAAGGCGCGTTGTGCCTTGGGCTGTGGGATGTCTCATCGTTGGCGCTGCGCCATATGGCGGAACGCCAGATCCTGCCGTTTTAA
>YP006561609.1_RaiI_Phaeobacter_gallaeciensis
ATGCTTCGCTATGTATATGCACACGACCTGCACCAGCACCGTGAATTGGCTCATTCGATGTTCGTGGACCGCGCGGATCAGTTCAAGACGCGGCTTGGGTGGGATGTCACGGTAGATGCCCAAGGAGAAGAGCGCGACGAGTATGACGCGCTTGATCCGCTCTATGTGATTTGGGAGCAGGCCGATGGCCGTCACGGCGGCTCAATGCGGTTCCTGCCCTCCACAGGCCCGATCATGGTCAATGATGTCTTTCCTGACCTGACCGGAGGTGACGCCATCAGCAGCCCGCTGATCTGGGAATGCACGCGGTTCTGCCTCTCACGCGATGTGAGTGGTAATGTCGCCGGGGCGCTTACCTTGGCTGGGCTGGAGATCATGCGGAATTTCAACATTGCTCACTTTGCAGGCGTGTTTGATCGCCGGATGGTAAGAATCTACCGATCGCTCGGTTTTAGTCCGGACGTCATTGGCACCATGGGCGAAGGGCGGGACCGGATTTGCCTTGGTCTCTGGGATTATTCGGTGGAGGCCTATCACCGCGTCGCACAGAAGGCGGGTATCCAGCCGGAGCTCTCGACATTGTGGTTTGATCGTTCGTTCGGTGGGGCCGTAGAGCCGGGATCCGTTGCCCTGACAGGCTGA
>CAD20929.1_RaiI_Rhizobium_leguminosarum
ATGTTGCGGATACTCACCAAAGACATGCTCGAGACCGATCGACGTGCTTTCGATGAAATGTTCCGGGCACGCGCCGCCGTTTTTCGCGATCGGCTAGGATGGCAGGTCGATGTCCGGGACCAGTGGGAAAGGGACCGATACGACGAGGCGGAAGATCCCGTCTATCTCGTCACGCAACGACCTTCCGGCACGCTGACGGGTTCGCTGCGCCTGCTGCCGACCACAGGAGCGACGATGCTCAAAAGCGAGTTCCGGCATTTCTTCGATCAGCCTATCGACGTCGATAGCCCGACGACCTGGGAATGTACCCGCTTTTGCATTCATCCGCTCGCCGGACAGATAGACCAATCGCGCACGGTCGCCACCGAACTGCTCTCAGGGCTTTGCGATCTTGCGTTCGACACGGGTATCGAAAGCATCGTCGGCGTCTATGATGTCGCAATGGTCGGGGTGTACCGCAGGATCGGCTGGAGGCCGACGCCGCTTGCCCGATCCCGGCCCGAGATCGGCAAGCTGTATGTCGGACTATGGGACGTGACGGCGGACAATTGTCGGACACTTCGGGCCAACCTGTCTCGACTTCTGGAGCAAGCCTCTCCCAATCCTGCCAGAGCTCTCGCCGATAGCGGCATGCGGTAA
>CAK08866.1_raiI_Rhizobium_leguminosarum
ATGTTCGTTATCATTCAGGCACATGAGTATCAGAAATACGCTGCCGTACTCGACCAGATGTTTCGCCTGCGCAAGAAGGTCTTCGCCGATACGCTCGGCTGGGACGTTCCCGTCATCGGCCCTTACGAACGCGACAGCTACGATTCGCTCGCCCCCGCCTATCTCGTCTGGTGCAACGACAGCCGCACCCGCCTTTATGGCGGCATGCGCCTGATGCCGACGACAGGCCCGACCCTTCTCTACGACGTCTTCCGCGAAACGTTTCCTGATGCCGCCAATCTTATCGCCCCCGGCATCTGGGAAGGCACGCGCATGTGCATCGACGAAGAGGCGATCGCCAAGGATTTCTCCAATGTCGATGCCGGCCGCGCCTTCTCCATGATGCTGCTTGCGCTTTGCGAATGCGCGCTCGATCACGGCATCCATACGATGATTTCCAACTACGAGCCCTACCTCAAGCGCGTCTACAAGCGTGCCGGCGCCGAAGTGGAAGAACTCGGCCGTGCAGATGGCTACGGCAAATACCCCGTCTGCTGCGGCGCCTTCGAAGTATCGGACCGGGTGCTGCGCAAGATGCGCGCCGCCCTCGGCCTCACCCTACCCCTTTATGTCAGGCACGTGCCGGCCCGCTCGGTCGTGACCCAATTCCTGGAGATGGCAGCATGA
>EDZ41216.1_raiI_Rhodobacteraceae_bacterium
TCAAGCGAATTCTGATACTTTTGGGGCGTCTGATCCGAAGGCACGCTCGAACCAGAGCTTTGAAAGTGCGGCAGAAATTCCTGCTTTTTGTGCGACACGCATACGCGCTTCATCGGTGAAAGACCAAAGTCCGACGCTAATTTTCTCGCGACCGTCACCTGTGCTGCCCAGCACCTCAGGGCTTGCCCCTATCATGCGATAGATGCGCACCATGCGCGCATCAAACACACCGACAAAATGCTTCACCCCAAAGTTCTCCATGACCTCGCCCCCAGCCAGCATTAAGGCTGCGGCTGTGCGCGGCTCTGTGTTGCGTGCAAGACAAAATCGGGTGCATTCCCAGATAAATGGATTGCGCACATCACCGCCACCAAGGATCTCAGAGAAGTGTTCATTCACCATTGTACGCCCCGTGCTGGGCAGTAACCGCATCGAGCCACCGTGCGTACCATCCGCTTTTTGATAGATCACATAGAGAGGGTTGTGGCTGTCGTATTCATCGCGCTCATAGCCATTGTCTTCAAGCTTCACATCCCAACCAAGCCGTATTTTGAATTGATCCGCACGGTCGAGAAACATGGTTTCTTTCAACAAGGGCGCTGTCTTAAGTTCATTTGCATACAA
>EEB86238.1_Roseobacter_sp
TTAGCCGCAAATCGCAACATCAAGGCTGCGCTCCGCCCCGAAACGCTGCTCGAACCAGTACCGCGACTGAACCAAAGACACCCCCGCACGCCGTGCAACCTGTTGCTGCGCGGCCTCGTCAAACTCCCACAGACCGACGCTGATCTTGGCCGCCCCCTCACCACTGCTGCCCAGAATTTCCGGCGAAGACCCCGTCATGCGATAAATGCGCACCATACGGGCATCGAACACACCCGCAAAATGAGACACGCCGAAACCTTGCATGATCTCGCCGCCGCCCAACATCAGGGCAGCCGCCACATGCGCCGGTGCCCCCTTGGCCAGACAGAACCGCGTGCATTCCCAAATCAACGGGCTTTTGATCGGCCCGGTCAACAAATCCGCAAAATGCTCGTTCACCATCACCCTGCCGGTGGTTGGCAAAAACCGCATCGACCCGCCATGGGTCCCATCAGGGCGCTCCCAGATCACATAAAGCGGATTAAGGTCGTCGTACGCGTCCCGCTCGAACCCGTTCGCATCAACCGTTACGTCCCAATTCAGGCGCATCTTGAACTGCTCTGCCCGATCCCGAAACATGCTGTGTGCCAAACGCGGATGCGATGCTAGTTCATCGCCATAAAGATATCGCAACAT
>WP010055101.1_Rhizobium_etli
GACAATTGTCCGCCGTCACATCCCATAGGCCAACATACAGCTTGCCGATCTCGGGCCGGGATCGGGCAAGCGGCATCGGCCTCCAGCCGATCCTCCGGTACACAGCAACCATCGCGGCGTCATAGACGCCGACAATGCTCTCGATACCGGTGTCGAGGGCAAGATCGCAAAGCCCTGAGAGCAGTTCCGTGGCGACTGCGCGCGATTGCTCAATGTGTCCGGCATGCGGATGAAGGCAAAAGCGGGTACATTCCCAGGTCGTCGGGCTATCGACGTCGATAGGCTGATCGAAGAAATGCCGGAACTCGCTTTTGAGCATCGTCGCTCCGGTGGTCGGCAGCAGGCGCAGCGAACCCGTCAGCGTGCCGGAAGGTCGTTGCGTGACGAGATAGACGGGATCTTCGGCCTCGTCGTATCGGTCCCTCTCCCATTGATCCCGGACATCGACCTGCCATCCCAGCCGATCGCGAAAAACGGCGGCGCGAGCCCGGAACATTTCATCAAATGCACCTCGATCGGTCTCGAGCAT
>WP008532057.1_Rhizobium_sp
ATGCTCGAGACCGATCGGCGTGCCTTCGATGAAATGTTTCGTGCGCGCGCCGCCGTCTTTCGCGACCGGCTGGGATGGCAGGTCGATGTCAGGGACGAGTGGGAAAGGGATCGTTACGACGAGACGGAAGATCCCGTCTATCTCGTGACGCAATGGCCTTCCGGCGCGCTGACGGGCTCGCTGCGCCTGCTGCCGACGACGGGGGCCACGATGCTGAAGAGCGAGTTCCGTCAATTCTTCGACGAGCCTTTCGACGTCGACAGCCCGACGACATGGGAATGCACCCGCTTCTGCGTTCATCCGCTTGCCGGGGAGAGCGGTCAAAATTCGTCGCGCACGGTCGCGACCGAGCTTCTTTCCGGCCTTTGCGATCTTGCTCTCGATACCGGCATCGAAAGCATCGTCGGCGTCTATGACGCCGCGATGATCGGCGTCTATCGCCGGATCGGCTGGCGGCCGACCCCGCTTGCCAAATCCCGGCCGGAGATCGGCAACCTCTATGTCGGCTTGTGGGAGGTGACGGCGGAGAACGGCTGCACGCTTCGCGCCAATCTCTCCCGGCTGATCGAGCAGGCCTCCCACAATCCTGCCGAGGCGGTTGCCGAAAGGCACGGCGGCATTAGGTGA
>WP003568726.1_Rhizobium_leguminosarum
ATGTTGCGGATACTCACCAAAGACATGCTCGAGACCGATCGACGGGCTTTCGACGAGATGTTTAGAGCACGCGCCACTGTTTTTCGCGATCGGCTGGGATGGCAGGTCGATGTCAGGGACCAGTGCGAAAGGGACCGGTACGACGAGACGGAAGACCCTGTCTACCTCGTTACGCAACGGCCTTCCGGCACACTGACAGGCTCGCTGCGCCTGCTGCCGACCACCGGGGCAACGATGCTTAAAAGCGAGTTCCGGGATTTCTTTGATCAGCCCATCGACGTCGATAGCCCGACATGCTGGGAATGTACCCGCTTTTGCCTTCATCCGCTTGTCCAAGACGCCGATCAGAATTCGTCTCGCACAGTGGCGACCGAACTGCTCTCGGGGCTTTGCGATCTGGCGCTCGACACCGGTATCGAAAGCATCGTCGGCGTTTATGACGCCGCGATGATCGGCGTCTATCGGCGGATCGGCTGGAAACCGACGCCGCTCGCCCGATCGAGGGCCGAGATCGGTAATCTGTATGTCGGTTTATGGGACGTGACGGCAGACAATAGCAGGACGCTTCAGGCCAACCTGTCCCGACTTTTGGAGCAGGTGTCCCCCTCTGCTGCAGCAACGGTCATCGGCGAAGGACTTGGCGGCATCCGGTGA
>EOQ78140.1_RhlI_Pseudomonas_aeruginosa
TCACACCGCCATCGACAGCGGTACGCCCTGCAGCCATTCCGGGTGGTAGCGCAGCAGCATCTCCAGGCCGCGCTCCTGGTAGGCCGGGAAGCTGATCGCGACCAGCGTCTCGCCCTTGACCTTCTGCGGCGGGCCGAGGCGCTGGAGGATCACGCCGTTGCGAACGAAATAGCGCTCCATGGCCGTGGTGGTCACCGCCACCACCGAACTGGCGCCCAGGTACCAGGCGCATTGCAGGCTGGACCAGAATATCTTCATCGCCAGTTGCGGATCGTCCGCCGCGCTGGCGGCGTAGCGCGAAAGCTCCCATACCGACGGATCGCTGGGCGGGGTTTCGCTGCACAGGTAGGCGAAGACTTCCTTGAGCAGGTAGGCGTCGGTCGTCGGCAACAGGCGGGCACAACCGCAGATACCCTGGCGGCCCATGGCGACGATGTAGCGGGTTTGCGGATGGTCGAACTGGTCGAACTCCTGGTCGCGGACCCTGGAGGTGGAGACCACGTCCCAGCCCAGCTTCTCGATGAAGACCTGATGCCGGTAGCGTCCCAGCTCGGCGATCATGGCGGCGGAAAGCCCTTCCAGCGATTCAGAGAGCAATTCGATCAT
>WP003155942.1_RhlI_Pseudomonas_aeruginosa
ATGATCGAATTGCTCTCGGAATCGCTGGAAGGGCTTTCCGCCAGCATGATCGCCGAGCTGGGACGCTACCGGCACGAGGTCTTCATCGAGAAGCTGGGTTGGGACGTGGAGTCCACCTCCAGGACCCGCGGCCAGGAGTTCGACCAGTTCGACCATCCGCAAACCCGCTACATCATCGCCAGGAGCCCGCGCGAAGGCATCTGCGGCTGCGCCCGCCTGCTGCCGACCACCGAGGCCTACCTGCTCAAGGACGTCTTCGCCTACCTGTGCAGCGAGACCCCGCCGAGCGATCCGTCGGTCTGGGAGCTCTCGCGCTACGCCGCCGGCGCCGCGGACGACCCGCAACTGGCGATGAAGGTGTTCTGGTCCAGCCTGCAATGCGCCTGGTACCTGGGCGCCAGCTCGGTGGTGGCGGTGACCACCACGGCCATGGAGCGCTATTTCATCCGCAACGGGGTGGTCCTCGAGCGCCTCGGTCCGCCGCAGAAGAACAAGGGCGAGTCGCTGGTCGCGATCAGCTTCCCGGCCTACCAGGAACGCGGCCTGGAGATGCTGCTGCGCTACCATCCGAGTGGCTGCGGGGCGTGCCGCTGTCGATGGCGGTGTGAACGGATTTTCCCCGGGCCGCTGAGCGACTCCAGGTCCTCCCGGAATTTGGCCGCGGCCGCCGACTTGCGTAGTCTCTCTGCGGTCCGCCATCCCGAGGAGCCGCCATGCCGAAATCCATCCGCCATCTCATCCAGGCCCTGGCCTGTCTCGTACTGCTGGCCAGCGCCAGCCTGCAGGCGCAGGAAAGCCGTCTCGATCGCATACTCGACAGCGGTGTGCTGCGCGTGGGCAGCACCGGTGACTACAAGCCATTCAGCTACCGCACGGAGCAGGGCGGCTACGTCGGTTTCGACGTGGACATGGCGCAGCGCCTGGCCGAGAGCCTGGGCGCCAGGCTGGTACTGGTGCCGACCAGTTGGCCGAGCCTGA
>YP004106954.1_Rhodopseudomonas_palustris
CTAGGCGACGCGCAATACAGGCGCCCAGAGCACTGGCCCGGAAAGTCCGCCTGCCCCACGGAGTTTCGCGAGCGCCGCACTGGAGATATCCAGATATCCAGCGACGGCGAGAGTGTTCCCAATCTTAGAGGGAGCGCCGATTCGACGTAGCGGCCACCCAGCGCGCCGCAGGATCCTTTCCATTCGGGCGTCGGTAACGGTAACAATATCGCTCAGATGCCGCGAAAGCCCAAATTCCACCATGCCAGCAAACAACTCGTAGGTGGCACAAGCTATTCCGTGTTCTCCTTTTGGTGTGTCGAGTCTAGCGTCGATCGCAAAGCGGCTGCTTTCCCATATCTGCGGACTCATGGGCATCGGCTGACCATTCAGAAGCGCGGGAAATGTGTCGCGGAGCATCGTCGGTCCCTTGGTTGGAAGCAGGCGGACGCAGCCTTGTACCCGGCCGTCGTCCGAGAGTTGGGCGAGGTATGCCGGATGCAACGAGTCGAACTTGTCAACTTCCATGTCGCCGCTAATTTGAACGTCCCAGTCCATCCGGACCTTGAAGACGCGATGTCGTAGTTGGTGTATTGCAAAGAGCGTATGGGAGAATTCGCCGTACCAAGGCTCCGTGATGAGCTGAATCAT
>ADU43692.1_Rhodopseudomonas_palustris
ATGATCCATGTAGTCACTGGCGAGAATGTCAACCTCTACAGTCGAGAGATGGAGCAGGTCTATCGGTTGAGACATAAGATCTTCGTAGAGGAAATGGGATGGGAAGCGCTCCGTCGGCCGGATGCTCGCGAGATCGACCAATTCGACGATAGTGCTGCGGTTCACATGCTCTATATCGAAGACGGAAGTGTAATTGGATACCAGCGAATGTTGCCGTCGGTGCGGCCGCATCTGCTTACTGAGGTGCTAAGGCATCTGTGTGATGGCGACCCGCCTCGTGGTCCGGAGATATGGGAGTGGACGCGCTACTGCGTGTCACGAAGCTGTCGAGATCGCGGTCGAATGTTGAGCCCAATTAGCTGTGCGCTTCAGCTAGGGATGGTCGAGTGGGGGATCGACCACGGGGTTTCCCAGTTCATCATCGAGACAAATCCAATTTTTTTACTACGGCTGATCCAGCTCAATTTTCGCATCACCCCGCTCGGAATCCCCAAGCAGGTTGGAAAGGACAGCGTCATTGCTGTTACGGCTGCTTTCGACGGAAGGACCCTTGATCGCCTAAGAGAGGTGAGGGGGGACAACCAAAGAGTTATCATTCCCCGGCCGGAGCGTGCTCGGATCTCGCGCGCATAG
>ABD05128.1_Rhodopseudomonas_palustris
TCATGACAGCTCCATGATGTTGGGAAGGGGATTGCGGTCGACATTGTCGAGGCCCCGCCACTGCAGCGCCGGGCCGGGGACCGACCGGCGCGCGCAGATCTCCAGCCAGGCCTGATCGTCGACATCGACCAACACCGCGGTGGTCGACATGCCGGCGATGTCCTGTGGCAGTCCGAGCGGACGCGCGCGCCAGCCCTGATCCAGCAGCCGCGGCAGCCACCAGGTTTCCAGCACGATGGTAAAAGCCGACAGGCCGATGGCGAGGCCGTATTCCATCGCTGCAGCCTGGATCACCGCCTCGGCGCGGGGCCCGGCGTGCTCGCCCCGCCTGTTCGGGACGACGAAGATCCGCGACAATTCGTAGACGTCGGGGCGCCGCACCGGAGTTTCCAGTGCGAGCTGCGGGAAGACGTCGCTCAGCAACGTCGGCGACGTCGTCGGTACCATCCGCATGCCGGCGACGATTTCGCCGTTCTGTAGGCCGAGCAGGTACACCGTGTCATCGGTGTCGAACTGATCGATCTCGCTGCCATCGGGCCGAGCCAGTTCGGTCCACTTCCGTTCAACGACATAGATCTGGTGGCGAATACGAAACTGCTGCTCGATCAGATCCGCGTAGAACTCGCGGTTCTCGCGGCGCACGACGTGAACGTCCAT
>YP004106681.1_Rhodopseudomonas_palustris
ATGCAGGTTCATGTCATCCGTCGGGAGAACCGGGCGCTCTACGCCGGTCTGCTCGACAATTATTTCCGGATTCGGCACCAGATCTACGTCGTCGAACGCGGCTGGAAAGAGCTGGCGCGGCCCGACGGCCGCGAGATCGATCAGTTCGACACCGAAGATGCGGTGTATCTGCTCGGCGTCGACAACGACGAGATCGTCGCCGGCATGCGAATGGTGCCGACCACCTCGCCCACGCTGCTCAGCGACGTATTTCCTCAACTGGCCCTCGCCGGCCCGGTTCACCGGTCGGACGCCTACGAGCTGTCGCGGATCTTCGTGGTGCCGCGCAAGCGCGGCGAACATGGCGGACCGCGCGCCGAGGCGGTGATCCAGGCGGCCGCGATGGAATACGGACTGTCGATCGGACTGTCGGCGTTCACCATCGTGCTGGAAACCTGGTGGCTTCCCCGGCTGGTGGATCAAGGCTGGAAGGCCAAGCCGCTCGGTCTGCCCCAGGACATCAACGGCTTCTCGACCACCGCGGTGATCGTCGACATCGATGACGAGGCCTGGGTCGGAATCTGCAGCCGCCGGTCGGTGCCCGGCCCAACGCTGGAATGGCGCGGTCTCGAGGCCGTGCGTCGCCAATCGCTTCCGGAATTTCAGGTGATCCGATGA
>YP531903.1_Rhodopseudomonas_palustris
TCACGGCGTGAGCCCGCCCAGCGCCGGCCGATCATCCGGGACCGGCCGATTAGACAGCGCATCGCCCCGAGCGAGCTGTGCCTTGCGGACCCGTTGCTGGAGATCGTGGGACACCTGCGGGCTGACCATCCATCGCCCAGCATAGAGATGTCCGACCTCCGCCCGAGATCGCGCCAGCACGACCGGCGACCATCCGATGCGGCGATAGACCCTGCTCATCGCGGCGTCGTAGACGCCGACAATGCGGTCGATCCGGGAGCGCAGCGCCAGGTCGCAGAGCCCTGCGAGAAGTTCGACCGCGACGGCATGGGCGGCGCCGGGCGGAACGGTCGGATGCACGCAGAACCGCGTGCATTCCCACGCCAGCGGGCTCTGGATCTCGACCGGCGGATCGAAGAAGTCACGGAACTCGTTGTCCAGCATGCACTGGCCGTTGGCGCGCAGCAGCCGCAATGAGCCGGTCGAAAAACCGCAATCATCCAGCGTCACCAGATAGATCGGATCGGCCTGCGTGTCGTAATAGTCGATCTCCATGCCGTCGACGACATTCAGGGACCAGCCCAGCCGGTCGCGCAGCACGATGGCGCGGGCCCTGAACATTTGGTCGAAGAGCGGATTGGTCGCATCGCGCCGTGTCAAGACTTTCAGCAT
>YP_530592_Rhodopseudomonas_palustris
TTAGGCGAGCTTGCGCTGCAATGCGCCCGCAGGTTGCGGTATCGGCTCCAGCACCGGCACGCCGATGCCTGCGGTGCGCCGGACCCGCTCCAGCGAGTCCTCGCCGATCTCGAACATCACCGCCATCAGCGTTTCGCCATTGACCTCGCGCGGCAGGCCCAAGGGGTGAACCCGAAATCCGGCGTCCTGCACCACCGGCATCCGGAACGAACGGATCACCGCGGTGACCGCGCAGAGCCCTTGTTGCAGGCCGTATTCCTGCAGTCCGGCGAGCAGTTCGTAGTAGGTGCTGCCGCCGCGCCTGTCGCGCGACACCGACATCCTGGTCATTTCCAGCATATCGCTGCGTTGCGGCACCGCTCCGTCGACCAGATAGGAAAAGACCTCGCTCAGCATGTGCGGCGCCTGCGTCGGATACAGCCGGAAACAACCGATCACCCGTTCGTCGTCGAGGGCCACGACATAGACGGTCTTCTCGTTGTCGTACTGATCGACCTCGTAGCGGCCGTCCTTCTCGAAGTCGGTCCAGCCGCGCTCCTTGACGAAGATCTCGTGGCGGAAGCGGAACTGGCGCTCCAAGATTTCGCGGTAGCGGAGTTGATTGGCCTGGTCGATCACCCGGATCAT
>YP001991324.1_Rhodopseudomonas_palustris
GTGATCCACCTTGTTACCGCTGAGAATTTTACGCAGTACGAGGGCCTGATGGAGCAGGCGTTCCGGCTGCGCCACTCTGTGTTCGTCGACGAAATGGGTTGGGAGGAGTTGCGGCGAGCAGACGGTCGCGAGGTCGACCAGTTTGACGACGGCCATGCCGTTCACATGCTCTATGTGGAGGACCAGAAGCTGCTCGGATATCAACGGCTTCTTCCGTCGATCCGGCCCAATTTGCTCTCGACCGTTCTTCGTCATCTCTGCGATGACGAGCCGCCCGCCGCCGCCGACGTTTGGGAGTGGACGCGCTATTGCGTTGCACCGGGGTGCCGTGATCGCGGGCGGATGCTGAGCCCAATCGGCAACATGCTCCTCTCAGGAATCGTGGAGTGGGGAATTCAAAACGGGGTCTCGAAGATCATCATCGAGATGAACCCCATCTGGCTACTTCGCCTGGTTCAACTGCACTTTAGGGTCGCTCCACTGGGAGTTCCCCACGAGGTCGGTAAGGACAGCGTGGTGGCTGTGACGGCGGCCTTCGACCAGCGCACTCTGCTGCGTCTCAGAGAGACGCGCGGCGATGACCGCCCAATGCTCGCCGCGATGGAGAAGAGCGGGTTGAGCCGAGCTGCCTCGAACTGA
>YP005720096.1_SinI_Sinorhizobium_meliloti
TCAGGCGGCGCGTGCCGTTTCAAGCGACATCGGGCGATCGAGAACGGTGCCCTCGATGGAGGCCACCGCCTTCATCGTTTCGAGCAGGTTCCTGCTCACCTCCCACGCGATGGCGACCGCATGGACGGAGCCGATCCTGTGCGGATCGGCGATGCGCTCCCCAGGGCAACCCATGCGGCGGAACATTCGCTCCAGGAACACATCGGTGACCGTGACGATATGGCTGATGCCCGAGGCAAGGCTCATTTCGCCCACACCGCACATCAGTTCGGCCGCGGCGATGGTGACCTGGTTCGATGCGCGATCCTGGGAGATTTCGGGATCGATGCAGAAGCGGCTCGATTCCCACACCGACGCACTACGGATTTCCGGATTGTCCCCGAGCAGGATCGGGAACGTATCGTCCAGCATATTCGGACCGAGCGTCGGAAGGAGCCTGAGGGAGCCACGAATCTTGCCGGTGTCCGGCGAGTACGACATGACATAGAGCGGATTGGCCTTGTCGTAGTGGTCGATTTCCCAGTCCCCTTCGGTCTTGACGTCCCATTTCAAGAAGTCGTGGAACACGCGCTTACGCAGCCGGAACATCTCGTCGATGGCCTGGGGGTGCTGGCTGCGACCGTTTCCGTTCACTATCCTGATCAT
>EKF59638.1_SinI_Agrobacterium_albertimagni
TCAGGCGGCCTGCGCTGCCGTCAGGGTGATCGGCGCTTCGAGCACGCTGCCGTCGATGGCGGCCACAGCCTTCATCCGCTCGAGCAGATCCTGCGACACCTCCCAGGAGACCGCCACCGCCTGGACCACGCCGATCCGCTGGGGCGCGCCGATCCGGATGCCGGGGCAGCCCATGCGCTTGAACATGCGCTCCAGGAAGACGTCAGTGACGGTAACGATGTGGCTGAGGCCGGATGCGAGGCCCAATTCGCCCACGCCACACATCAGTTCGGCTGCCGCAATCGTCACCTGGTTGCTCGCCCGGTCCTGGGAAATCTCCGGATCGATGCAGAAGCGACTGGATTCCCAGACTGCGGCGCTACGGATTTGCGGTCCATCACCGAGGAGGACGGGAAAGGTGTCGTCGAGCATGTTGGGGCCGAGCGTCGGCAGGAGGCGCAATGACCCTCGCAGTTTTCCCCCGTCGCCATAGGAGAGGACATAGAGAGGGTTGGCTCGGTCGTAGTCGTCGATCTCCCAGGCGTCACGCACCTGGACTTCCCAGCCCAAAAGGTCATGGAAGACCCGCTTTCGCAGCCTGTGCATGGCGTCGATATCGGCGGGAAACTGATTGCGACGCGTGCCGTTGATGATCCTGATCAT
>WP009109481.1_Rhizobium_sp.
ATGATCCGGATCATCAATGGCGTGAATCGCAAACGCCACCCACATGAAATCGATGCCATGCATCGCTTGCGCAAGACCGTCTTTCACGACCTTCTGGGATGGGATGTCAGCCTGCGCGGTGACTGGGAAATTGACCACTACGATCAGGCCAATCCGCTCTATATCCTGTCCTACAGCGACAGCGGACGCCTGCGGGGAGCACTGCGCCTGCTGCCGACCCTCGGACCGAACATGCTCGATGACACGTTTCCGGTGCTGCTTGGCGATCAGAGCGAAATCCGCAGCGCCGCCATCTGGGAATCGAGCCGTTTTTGCATCGATCCACAAATCTCGCAGGACCGCGCCAGCAATCAGGTCACCATCGCCGCGGCCGAACTGATGTGCGGCGTCGGTGAGCTTGGGCTTGCCTCGGGACTGAGCCAGATCGTCACCGTCACCGATGTCTTCCTGGAACGCATGTTCAAGCGCATGGGCTGCCCCGGTATGCGCATTGCTGATCCCCAGCGGATTGGCTCTGTCCAGGCCGTTGCCGTCGCATGGGACGTGACGGAGGCGTTGCTTGAGCGGATGAAACATGTCGCATCGATCTCTGGCAGCGTCCTTGATCAGCCGATGACGCTTCAAACGGCGCGCGCCGCCTGA
>YP_002220095.1_Acidithiobacillus_ferrooxidans
ATGCAGGTTATAACCGGGCCAGCTGAAGTTTTACCGAATAATCTGTATGCGAAGGTGGCCGGCTACCGACATCAAGTCTTTGTCGAGCAGCTTGGGTGGGCATTGCACACGGAGAACGGGATGGAGTCGGACCAGTTCGATCGGGCGGACACCGTGTACGTGGTAGCGCAAGATGACAACGGCCATATATCCGGTTGCGCTCGCCTCCTCCCCACCTCGCGCCCCTATCTGTTGGGCGAGATCTTTCCCCAGTTACTCAACGGACTGGCACCACCATGTTCTCCCGAAGTTTGGGAACTGTCGCGCTTTGCGGCCGTGGATCTGAATGGCCAAGCCAAGATGCCAGGGCAGTTTTCATCCTCGGGTGCGCGAAAACTGCTGGAGGAATCCGTCGCCTGCGCCGTTTCGCACGGGGCAAAACGGCTGATCACGGTGTCGCCGATCGGCGTGGAGCGGCTATTGTCTCGATCTGAATATCACGCACATCGAGCGGGCCCGCCGATGATCATCGGCGGGCACCCGATATTTGCATGCTGGATAGATCTGGACTAA
>YP_004752610.1_Collimonas_fungivorans
TCAGACGTCAATCAGGCAAGCGAAAATGCGATGGCCGTCTATCAGCATTGGCGGCCCCGAGCGGTGCGCCTTGAAGCCGCCGCGCAGCAGCCAGCGCTCGATGCCTATCGGCGAGACGGTGATCAGGCGCTTGGCGCCGCGCCGGGCGGCGCAGTCTATCGAGGCTTGCAGCAGCTGGTAGGCGTTGGAGGAGGAAACCTGCGCCAGCGGCGTTTCATTCTTCTTGCTGAAATCGACGGCGGCAAAACGCGACAGCTCCCACACTTCGGTGGTGCAGGGCGGCGCCGCGCCCTTGAGCAGCTGCGGGAAGACTTCGCTCAGCAGATAGGGTTGGTTGGTCGGCAGCAGGCGGGCGCAGCCGTTGACTTCGCCCTGGTTATCCTGCGCCACGACATAGACCGTATCGGCATGGTCAAACTGGTCCAGTTCTGCGCCGTCCTTGGTCTCCAGTTTCCATTGCAGGGTTTCGACAAAAACCTTGTGGCGATAGCTGGATATTTTCGAAAATAGCTCACTTGACAACTCGGCAGCGGCCCCGGAAATGACGTTCAT
>WP_010458661.1_Acidovorax_radicis
GTGGAAGCACTTGTAATGAATGTTATTGCTGGATTTCAAAATAATTTTTCAGAAGGCCTATATACTAAATTTAAAAATTACCGCTATAGGGTATTTGTTGAATATTTAGGTTGGGAGTTGAACTGTCCTAATAATGAAGAACTAGATCAGTTTGACAAAGTCGATACCGCCTATGTCGTCGCTCAAGATAGAGAATCTAATATTATTGGTTGTGCCAGATTACTACCAACTACTCAACCTTATTTACTTGGTGAGATATTTCCTCAATTACTTAATGGAATGCCTATTCCTTGCTCACCAGAAATTTGGGAGTTATCAAGATTCTCAGCAGTAGATTTCTCAAATCCGCCATCTTCAGCTAGTCAAGCTGTGTCATCGCCCGTCTCTATTGCAATTCTGCAAGAATCTATCAACTTTGCAAGGGAACAAGGCGCAAAACAACTCATTACCACCTCTCCTCTGGGGGTAGAGCGGTTATTACGTGCTGCGGGTTTTCGTGCTCATCGTGCAGGCCCACCCATGGTTATTGATGGCTATGCGATGTTTGCATGCTTGATTGATGTGTAG
>WP_002061910.1_Acinetobacter_baumannii
ATGAATATTATTGCTGGATTTCAAAACAATTTTTCAGAAGGCCTATATACCAAATTTAAAAGTTACCGCTACAGGGTATTTGTTGAATATTTGGGTTGGGAGTTGAACTGTCCAAACAATGAAGAACTAGATCAATTTGATAAAGTCGATACAGCTTATGTCGTGGCTCAAGACAGAGAATCTAATATCATTGGTTGTGCCAGACTACTACCCACCACACAACCTTATTTACTCGGGGAAATATTTCCCCAACTTCTCAATGGAATGTCTATTCCCTGCTCACCAGAAATTTGGGAATTATCAAGGTTTTCAGCCGTAGATTTTTCAAATCCGCCTTCCTCTACCAGTCAGGCTGTGTCATCACCTGTCTCAATTGCAATTCTGCAAGAAGCAATCAACTTTGCAAGAGAACAAGGCGCAAAACAACTCATTACGACTTCTCCTCTTGGAGTAGAACGTTTATTACGTGCTGCGGGTTTTCGTGCCCATCGTGCAGGTCCACCAATGACGATTGATGGATATTCGATGTTTGCATGCTTGATTGATATCTAA
>WP_004354914.1_Thauera_phenylacetica
ATGGAAATCCTTGCAGGTACGCAGCGCACCCTGGCCAACGACATGATGGGTCGGGTGGCCCGGTTCCGGTACCGGGTCTTCGTCGAAATGCTGGGCTGGGACCTGCCGTGCCGCGACGGGCTCGAACTGGACCAGTTCGACCGGGAGGATACGGTGTACCTGGTCGCCCGCAAAGGGGAAGAGGTGGTCGGCATGGCGCGCCTGCTGCCGACCCACAGACCCTACCTGCTGGGCGAAGTGTTTCCGCAACTGATGGGCTCGCTGCCCGTGCCCAGGGATCCCGAGGTGTGGGAGCTCTCTCGCTTCACGGCGGTCGATCTCGAGGCGGGGCCCGTTGGCGGCGCGGCCAGGCAGTTCTCCTCGCCGGTTGCGGTCAATCTGCTGCGCTCGGTGCTCAAGGTGGCTGCCGAGCATGGTGTTCAACGTCTCATCACCGTGTCGCCGCTCGGGATTGAGCGGCTGCTGCGCCGTGCGGGCTTTCTGGCCCACCGTGCCGCATCTCCCATGGTGATCGATGGCCATCCCATCTTCGCCTGCTGGATCGAAGTGCCTCAATTGAAGAGCCATTGA
>YP_003624231.1_solI_Thiomonas_sp.
ATGCAGATCGTGTCAGGATCCCCGGCGCAGCTTCAACAGGGCTTGCACGCCAGCGTCGGGCGCTATCGCCATCGGGTGTTTGTAGAGAAGCTCGGCTGGGACGTGCCCTCTCAGGAGGGCATTGAAGCCGACCAGTTCGATCGCCCGGATACCGTCTATGTTGTCGGCCGAGATGATCAGGGGCATGTCTGTGGCTGTGCTCGGTTACTGCCCACCACCCGACCCTATCTTCTGGGCGAGGTGTTCCCGCAGTTGTTGAGCGGCCTCGCCCCGCCTGCATCCCCCGATGTCTGGGAGTTGTCGCGATTTGCGGCCACAGATTTCAACAGCGAGGCCACCTCTGCGCTGGGAAAGATGTCCTCAGAAGCGGCTATTGAATTGATGTGCGCGTCGATTGCTTGCGCCGCTGAGCAAGGTGCCAAGCGGCTGATTATGGTGACGAATATCGGGGTGGAAAGATTGCTGCGGAGAGCTGGCTTTCAAGCACACCGCGCGGGGCCACCTATGATTATTGATGGGCATCCGATTTTTGCCTGCTGGGTTTTGTGCGCGTAA
>YP_004688785.1_solI_Cupriavidus_necator
TCATCGCGTCATCTCTCCGATGTGATGGGAGTTCAGCGGGTCCTCCTGACTGTCCGATGAGTCGGCGTCGGCCGGGCACAGGGACCGCTGATCTGCGTCGCCCATCGCGCTCTGGTATTGCCCGGTATCGATGCGACACGCAAAGAGTTGTCGCCCGTCGATGGCGACCGGCGATGCTGTCTTGAAGCGCAATCCGGCGCGCTGAAGAAGCCGCTCGATGCCGACGGGAGAGACTGACACAAGTTCGCTTGCACCGAGTTCCGCTGCGCACATAATGGTCGCGCGCAGCAGGGCCGTGGCCGAACGGGAAGAGAACTGCACATTGCCCGGCAACGCCGGCGCTTTGAGTTCCACCACCGCGAAGCGCGAGATCTCCCAGATGTTGGGAGACGCCGGAGCCGGCGAGCCGTGCAGTAGCGCCGGAAAGATGTCGCGAAGCAGGTATGGGCCGGTAGTGGGCAACAGGCGCGCCATGCCACGGATCGCACCACTATGCTTGTCCAGTGCCACCACATACACGGTATCTTCACGATCGAACTGATCGAGTTCGATCCCATCGGGACAAGGCAGCTTCCAGCCCAGGCGCTGCACGAAGACTTCGTGCCGATAGCGCGCAAGGCGCGACATCATGGCCGGCTGCAGGTGGGTCGATTCCCCCGAGATAATACGCACACTTTCCTCCGAGCACTCTGCTGTGTCCGGATTAGATCGCCTCAT
>YP_002261164.1_Ralstonia_solanacearum
CTACTGCAGCACAGGTCCCGTCGCGACGGACGCGCTCGGGATACCCAGCGCGGCGCAGGTCGATGCATCGATATCGATCCAGCACGCCACGACCGGCCGGCCGCCGATGCATCGCACCGGCCCGGCCCGATGGGCGCGCACACCGATGCGGCGGAACAGCCGGACCATGCTGACGAAGGTCGCCCCGATCAGCCGCCGCGCCCCGCGTTGCGCCGCGCATTGCACGACGGAGGCCAGCATCGGGCGCACGGCCCACTCCGCGCGCCCGGACCGCAGGTAAGGCGCGCCGGACCGCGCCGCGAAGCGGGAGAGCTCCCACACCTCCGGCGATTCGGGGGGCGGCATGCCATGCATGAGCAACGACGCAAAGACTTCCTTCAGCAGATAGGGCCGAGTGGTCGGCAGCAGGCGCGCGCAACCGCAGATGGTCCCGCCCGCATCCCGGGCAACGACGTAGACCGTATCGTCACGGTCGTACTGGTCGCGCTCGAAGGTGCCGTCGGCCATGGGCAACTGCCAGCCGAGCCGCCCCACGAAGACCTGATGCCGATAGTGCGCCAGCGCCGCATCGATGCCTTCGGGCAGCTGTCCACCGCCATGAACGAATGTGCGCAT
>CCA85665.1_solI_Ralstonia_syzygii
CTATTGCAATACCGCACCCGGCGCGACAGACGCGCCCGGGATGCCCAGCGCGGCGCAGGTCGATGCGTCGAGATCGATCCAGCACGCGACGACCGGCCTGCCGCCGATGCATCGTACCGGGCCGGCATGATGGGCACGCACACCGATGCGGCGGAACAGCCGGACCATGCTGACGAAGGTCACGCCGATCAATTGCCGCGCCCCGCGCTGCGCCGCGCATTGCACGACGGAAGCGAGCATCGGCCGCACGGCCCAGTCCGGACGTCCGCCCCGCGCGCGGGGCGCGCCGGAACGCGCCGCGAAACGCGAGAGCTCCCACACACCCGGCGACTCCGGGGCCGGCATGCCCTTCATCAGCAACGGCGCAAACACGTCCTTCAGCGGATAGGGCCGCGTGGTCGGCAACAGGCGCGCGCAACCGCAGATGGTCCCGTTCGCATCGCGGGCGACGACATAGACCGTGTCGTCGCGGTCATATTGGTCACGCTCGAACATGCCATCGGCCATGGGCAACTGCCAGCCGAGCTGCCCGACGAAGATCTGGTGCCGATAGTGCGCAAGCGCCGCATCGACACCTTCGGGCAGCCGCCCATCGCCATGAACAAATGTCCGCAT
>YP_006060658.1_solI_Ralstonia_solanacearum
GTGAGGGTGCTTTTTGGCGATCGGGAAACACTGAAACCGGTCGCTGTTTCCAATCTTGGTCGCTATCGCTACAAAGTATTCGTCGAGCGCCTGAAGTGGCACTTGCCCTGCGAAGCGGGGCATGAATTCGACCAGTTCGATCGCAGCGACACGAAGCATTTGATCGCGCTGGGTCAGGGCGAGGACATCGTCGGTTGCGCACGGCTGCTGCCGACCACGCACCCCTATTTGCTGGAAAGCGTCTTTCCGGCCCTGCTGAATGGCCAGCCGCCACCGAGCAGTCCCGAGGTGTGGGAGTTGTCGCGATTCGCGGCGGTCGATTTCAGTGAAGACAAGCCCTCGGTGCTGAAGCAGTTTTCCGTGCGGGCCGCGGTGGAGTTGCTGCGCATCAGCATGGCGTGCGCGAAACGCTGCGGCGCCAGGAAGCTGGTTACGGTTTCTCCAATGGGGGTGGAGCGCTTGCTTGCATGGGCCGGATTTTCCTGGGTGCGTGCGGGCAATCCCCTCAGGTTCGGAGATGACCTGATTGTGGCCGGATATATCGACGTCGCTTGA
>YP_005945958.1_SolI_Oligotropha_carboxidovorans
TCATTGTAGTCGAGCCGGTATGACATCTTCGACGCTCACTTCCATGCATCTGCGCGCTGCCGCGAAGTGACCGAATACGTCTCCCTTGATTCCTAACACCCGCCGCGATCGAGCAACTGTCGTCGGGGTCAGATGAGCCTCCAGCGCTACGACCGATTCACCGCCGTAAATTACAGGAAGAGCAAGCGGCCGCGCTTCCCAGCCGAGCTGCAGCAATTTCGTAATCCATTGCGGAGCAGCCTGCGCGATAAGCGAAGATATGCCCCTCTGCTCACAAAATTCTGCGATAGCTACGAATAGGCGTCGCCCCCCAAGCGAAAGGGTAGATGTCTCGCTCAGCGGGTAAGTGAAGAGCCGCGTCCATTCCCAAACATCTGGACGTCGCGGAGCAATCGCGCCATCCAGCAATTCTGGATAGACATCATGAAGGAGGTGCGGGCCTGTTGTAGGCAGCAGTCGCGAATACGCGCAGACCTTGTCACAATCCAGTCCGACGACATGAATTGCGGCATCGCAATCAAACTGGTCACGCTCGCGACCGTTGGAGCAACGCAGTGCGGTCCAGCCCATCCGGTCAACAAAAATCTCATGACGAAGACAAAAGACCGCATCCATCAAGGCAGAATGGTTGGAGACGTCTCGTCCGCGGATGACGCTGATCAT
>CCA87921.1_solI_Ralstonia_syzygii
TTGTGTAATTGCGGGTATGGTGATTTTTTAAAAACATTAAACGGCATGCAAATAGTCGTGAGTCACAGCGCTAATAAAAATGAGCAAGATACGCGCTTCATATTTTTCAGGAGGGGTGGTGTGAGATTTATTTTCGGCGATAGGGAAACGCTGAAGCCAGCCATTGTTTCAAATCTCGGCCACTATCGCTATAAGGTATTCGTCGAGCGCTTGAAGTGGCACTTGCCCTGTGAAGAAGGGCGTGAATGCGATCAGTTCGATCGTACTGACACCATGCACTTGATTGCGCTGGGTGATCGCGAGGAAATCGTCGGTTGCGCGCGGCTTCTGCCGACCACGCGCCCCTATTTGCTGGAAAGTGTCTTTCCGGCCTTGCTGAATGGTCAGCCACCGCCGAGCAGTCCCCAGGTGTGGGAGTTGTCGCGGTTCGCGGCGGTTGATTTCAGTCAGGATAGGCGATCAGTGATGAAGCAGTTTTCTGTGCGTGAAGCAGTGGAGTTGATGCGCATCAGCATGGTGTGCGCAAAATACTGTGGCGCTAGAAAACTGGTCACGGTTTCTCCAATGGGAGTGGAGCGCTTGCTTGCATGGGCCGGATTTTCTTGGGTGCGTGCCGGCAGGCCCCTAGAGTTCGGAGGCGAGCTCGTTGTGGCTGGTTACATCGATGTCGCATGA
>CBJ35051.1_solI_Ralstonia_solanacearum
TTGTGTAATTTCGGGCATGGTGATTTTTTAAAAACATTAAACGGCATGCAAATAGTCGTGAATCACAACGCTAATAAAAAAGAACAAGATCCGCGCTTCATGTTCTTCAGGAGGGGTGGTGTGAGATTTATTTTCGGCGATAGGGAAACGCTGAAGCCAGCCATCGTTTCAAATCTAGGTCACTATCGCTACAAGGTATTCGTCGAGCGCTTGAAGTGGCACTTGCCCTGCGAAGAAGGGCGTGAATTCGATCAGTTCGATCGTAGTGACACCATGCACTTGATTGCGCTGGGTGATCGCGAGGAAATCGTCGGTTGCGCGCGGCTTCTGCCGACCACGCGCCCTTATTTGCTGGAAAGTGTCTTTCCGGCCTTGCTGAATGGTCAGCCAGCGCCGAGCAGTCCCCAGGTGTGGGAGTTGTCGCGGTTCGCGGCGGTTGATTTCAGTCAGGATAGGCGATCAGTGATGAAGCAGTTTTCTGTGCGTGAAGCAGTGGAGTTGATGCGCATCAGCATGGTGTGCGCAAAATACTGTGGCGCTAGAAAACTGGTCACGGTTTCTCCAATGGGAGTGGAGCGCTTGCTTGCATGGGCCGGATTTTCTTGGGTGCGTGCCGGCAGGCCCCTCGAGTTCGGAGGCGAGCTCGTCGTGGCTGGGTACATCGATGTCGCATGA
>CBI09220.1_solI_mine_drainage_metagenome
TTAACGTGGTCGCTCCAGTTCAATCCAACACGCGAATATCGGATGCCCATCAACGACCATCGGCGGCCCCGCCCGATGCGCATCAAAACCCGCCCTGCGAAGCAGCCGCTCGACTCCAAGCGGAGAAACGGTAATTATCCGCTTCGCGCCATGTGCGGCGGCACAAGCAATCGATTCCCGAAGCAACTCGATCGCAACCGGCGAAGAAAACTGCCCCGGCGTCGAGGCCGGGCTATTCAAATCCACCGCCGCAAAGCGCGAAAGCTCCCAAACATCCGGGGAGCTCGGCGGCAACAAGCCGTTGAGAAGCTGGGGGAACACTTCTCCCAAGAGATAGGGGCGAGTAGTGGGGAGTAGCCGGGCACAACCGGAGACATGGCCTTCGTCATCCTGTGCCACGACATACACGGTATCTGGGCGGTCGAACTGATCCAGTTCCGCACCATCTTGTGTTTGAAGCTCCCAGCCGAGTTGTTCGACAAATACCTTGTGGCGATAGTTGGCGACTTTTGAATGCAAGCCCTTGGGAAGCCCCGCTGAAGCACCTGATATAACATGCAT
>CBI11278.1_solI_mine_drainage_metagenome
TCAAGAATGTTTCCCGGCCATCAGTTCAATCCAGCACGCAAATATCGGATGCCCATCAACGACCATCGGCGGCCCCGCCCGATGTGCATCAAAACCCGCCCTGCGCAGCAGCCGCTCGACGCCAATCGGTGATACGGTAATTATCCGTTTAGCACCATGTGCAGCGGCACAAGCAATCGATTTCCGCAGCAACTCGATCGCAACCGGCGAAGAAAACTGTCCCTGCATCGAAGCCGGGCTATTCAAATCCACTGCCGCAAAGCGCGAAAGCTCCCAAACATCCGGAGATCTCGGTGGCGGCAAGCCGTTGAGAAGCTGTGGAAATATCTCCCCCAAGAGATAAGGGCGAGTAGTAGGGAGTAGCCGGGCGCAACCGGAGACATGGCCTTCGTCATCCTGCGCCACGACATACACGGTATCCGGGCGGTCGAACTGATCCAGTTCAGCGCCATCCTTCGTTTGAAGCTCCCAGCCGAGCTGTTCGACAAATACTTTGTGGCGATAGTTGGCGACTCTTGAATGCAAACCTTTGGGAAGTCCCGCTGAAGCACCTGATATCACATGCAT
>CBI05951.1_solI_mine_drainage_metagenome
ATGCAGGTTATAACCGGGCCAGCTGAAGTTTTACCGAATAATCTGTATGCGAAGGTGGCCAGCTACCGCCATCAAGTCTTTGTCGAGCAGCTTGGGTGGGCATTGCACACGGAGAACGGGATGGAGTCGGACCAGTTCGACCGGCCGGACACCGTGTACGTGGTGGCGCAAGATGGCAACGGCCATATATCCGGTTGCGCCCGCCTCCTCCCGACCACGCGCCCCTACCTGTTGGGCGAGATCTTTCCCCAGTTACTCAACGGACGGGCACCACCATGTTCTCCCGAAGTTTGGGAACTGTCGCGCTTTGCGGCTGTGGATTTAAATGACCGAGTCAAAATACTAGGCCAGTTTTCATCTTCGGGTGCGCGAAAACTGCTGGAGGAATCCGTCGCCTGCGCCGTTTCGCGCGGGGCGAAGCGGCTGATCACGGTGTCGCCCATCGGCGTGGAGAGATTGCTGTCTCGCTCCAGGTTCCATGCACATCGTGCAGGGCCGCCGATGATCATCGGCGGGCACCCGATATTTGCATGCTGGATAGATCTGGACTAA
>CBH95511.1_solI_mine_drainage_metagenome
GTGTTCGAGCCAATTGGAGGTGGTATGCAGATCGTGTCAGGATCCACAGCACAACTTCATCCAGGCTTGCACGCAAGCGTTGGACGCTATCGCCACCAAGTATTTGTCGAGAAGCTCGGCTGGGACGTGCCCTCGCAAGAGGACATTGAAGCCGATCAGTTCGATCGCCCGGACACTATCTATATCGTTGGCCGGGATGATCAGGGGCATGTCTGTGGCTGCGCTCGGCTACTGCCCACCACCCGACCCTACCTGCTGGGCGAGGTTTTCCCTCAACTGTTGAATGGCCTTGCGCCACCTGCATCCCCGGATGTCTGGGAGTTGTCGCGCTTCGCGGCCACGGATTTCAACAGCCAAGCCACGTCAGCGCTGGGGAGGATGTCCTCGGAAGCGGCGATTGCATTGATGCGTGCGTCCATTGTCTGCGCTGCGGAGCAAGGGGCAAAGCGGTTGATCATGGTGACCAATCTTGGGGTGGAAAGATTGTTGCGAAGGGCGGGTTTTGAAGCGCATCGCGCAGGGCCGCCTATGGTTATCGATGGGCATCCCATTTTTGCGTGTTGGGTTTTCTGGCCTGAAAATGCAGCGCCGATCAATTGTTGA
>CAD17074.1_soli_Ralstonia_solanacearum
CTACTGCAATGCCGGGCCCGGCACGACGGACGCGCCCGGGATGCCCAGCGCGGCACAGGTCGACGCGTCGATGTCGATCCAGCACGCCACGACCGGCCGGCCGCCGATGCAGCGCACCGGGCCGGCATGATGGGCCCGCACGCCGATGCGGCGGAACAGCCGGACCATGCTGACAAAGGTCACGCCGATCAGTCGCCGCGCCCCGCGCTGCGCCGCGCATTGCACCACGGAAGCGAGCATCGGCCGTACGGCCCAGTCCGGTCGCGCGCCCCGCGCGCGGGACGCGCCGGAACGCGCCGCGAAGCGCGAGAGCTCCCACACCCCCGGCGACTCCGGCGCCGGCACGCCGCGCATCAGCAGCGGCGCGAACACGTCCTTGAGCAGATAGGGCCGCGTGGTCGGCAGCAGGCGCGCGCAGCCGCAGATGGCCCCGTCCGCATCGCGGGCGACGACATAGACCGTGTCGTCGCGGTCGTATTGGTCGCGCTCGAACCTGCCGTCGGCCATGGGCAGCTGCCAGCCGAGCTGCCCGACGAAGATCTGGTGGCGATAGTGCGCAAGCGCCGCATCGACGGCTTCGGGCAGCCGCCCGCCGCCATGAATGAATGTCTGCAT
>YP_006028011.1_Ralstonia_solanacearum
ATGCGCACATTCGTTCATGGCGGTGGACGACTGCCCGAAGGCGTCGATGCGGCGCTGGCGCACTATCGGCACCAGGTCTTCGTGGGGCGGCTTGGCTGGCAACTGCCCATGGCCGACGGCACCTTCGAGCGCGACCAGTACGACCGTGACGATACGGTCTACGTCGTCGCCCGGGATGAGGGCGGGACCATCTGCGGTTGCGCGCGCCTGCTGCCGACCACGCGGCCCTACCTGCTGAAGGAAGTCTTTGCGTCGTTGCTCATGCACGGCATGCCGCCCCCCGAATCGCCGGAGGTGTGGGAGCTCTCCCGCTTCGCGGCGCGGTCCGGCGCGCCTTGCCTGCGGTCGGGGCGCTCGGATTGGGCCGTGCGCCCGATGCTGGCCTCCGTCGTGCAATGCGCGGCGCAACGCGGGGCGCGGCGGCTGATCGGGGCGACCTTCGTCAGCATGGTCCGGCTGTTCCGCCGCATCGGTGTGCGCGCCCATCGGGCCGGGCCGGTGCGATGCATCGGCGGCCGGCCGGTCGTGGCGTGCTGGATCGATATCGATGCATCGACCTGCGCCGCGCTGGGTATCCCGGGCGCGTCCGTCGCGCCGGGACCTGTGCTGCAGTAG
>YP_007922134.1_Burkholderia_thailandensis
ATGCGAACTTTCGTTCATGGCGACGGGCGCCTGCCGAGCGACTTGGCGGCTGATCTGGGCCTTTATCGGCACCGCGTTTTCGTCGAGCAGCTCGGCTGGAAACTGCCGTCGGCGAGCGAAGGGTTCGAGCGGGATCAGTACGATCGCGACGATACCGTCTACGTGTTCGCCCGCGACGACGACGGGGAAATCTGCGGCTGCGCCCGGCTGCTGCCGACGACCCGCCCCTACCTGCTGAAGGAGCTGTTCCCGACCCTGGTCGCGAACGACATGCCGCTGCCGCAGTCCACCGCCGTCTGGGAGCTGTCGCGCTTCGCCGCGAACGCCGAGGACCCGGCCGGAACCGGCAATCCGGCGTGGGCGGTGCGGCCGATGCTCGCCGCCGTCGTCGAGTGCGCGGCGCGGCGCGGCGCGAAGCAACTGATCGGCGTGACGTTTCTCAGCATGGAGCGCCTGTTCCGCCGGATCGGCGTGCACGCGCACCGGGCCGGGCCCGCGCAGCAGATCGACGGGCGCATGGTCGTCGCATGCTGGATCGACCTCGATGCGCAAACGCTCGCCGCGCTCGGTCTC
>WP_006413784.1_Burkholderia_multivorans
TCAGGCGGCAATGGCGGGCCGGGCGATGCGCTCCGGCTCGATTCCCAGTGCGGCAAACGTTTGCGGATCGAGGTCGATCCAGCAGGCGACGACCAGACGCCCGTCCACCTGCTTCGGCGGCCCCGCGCGGTGCGCGTGCACGCCGATCCTGCGAAACAGTCGTTCCATGCTCGCGAACGTCACGCCGATCAGCTGCCGCGCGCCGCGCTCGGCCGCGCACGCGACGACTGCCGCGAGCATCGGCCGCACGGCCCAATCGGCGCCCGACGCGCCGCCGTCGGCGTCGCTCGCGGCGAACCGCGACAGCTCCCACACCGCGGCCGAGCGCGGCAGCGGCAGGTCGGGCGCGATCAGATCGGCGAACAGCGTTTCGAGCAGGTACGGACGCGTCGTCGGCAGCAGCCGCGCACATCCGCACATCTCGCCGCTGCCGTCGCGCGCGACGACATACACCGTGTCGTCGTGATCGAACGCATCGCGATCGATTCCTTCGTCCGCGGACGGCAGCGTCCAGCCAAGCTGCTCGACGAAGACGCGGTGCCGATAGCGCGCGAGCTCCGTCGCCTGGGCGATCGGCAA
>NP_522340.1_Ralstonia_solanacearum
GTGCTTTTTGGCGATCGGGAGACACTGAAGCCGGTCGCTGTTTCCAATCTTGGTCGCTATCGCTACAAGGTATTCGTCGAGCGCCTGAAGTGGCACTTGCCCTGCGAAGCGGGGCATGAATTCGACCAGTTCGATCGCAGCGACACGAAGCATTTGATCGCGCTGGGTCAGGGCGAGGACATCGTCGGTTGCGCACGGCTGCTGCCGACCACGCGCCCCTATTTGCTGGAAAGCGTCTTTCCGGCCCTGCTGAATGGCCAGCCGCCGCCGAGCAGTCCCGAGGTGTGGGAGCTGTCGCGATTCGCGGCGGTCGATTTCAGTGAAGACACGCCCTCGCTGCTGAAGCAGTTTTCCGTGCGTGCCGCGGTGGAGTTGCTGCGCATCAGCATGGCGTGCGCGAAACACTGCGGCGCCAAGAAATTGGTCACGGTGTCTCCGATGGGGGTGGAGCGCTTGCTTGCCTGGGCCGGATTTTCCTGGGTGCGTGCCGGTCATCCCCTCAGGTTCGGAGATGACCTGGTCGTGGCCGGATATATCGATGTCGCCTGA
>YP_007515596.1_SolI_Bradyrhizobium_oligotrophicum
ATGATATTTGCGTTCTACGAGGATTCAGAACTGGCGACCCCCAGCCTTATGGATGAAATCTACGAACTTAGATATAGGATCTTCGTGGAAGCGCTCGCGTGGTCAAGCCTTGTCAAGCCGGACCGGCGCGATCGAGACCAGTTTGATGGCGATGATGCGCTGCATGTAGTTGATATCCACGATGGACGGGTGATGGCGTACTCGCGGCTGCTTCCGACGACCAAGCCGCATCTCCTGTCGCACGTGTACCCGGAGTTGGTGCGGGGGCGATCATATCCGACGGCGTCGGACATCTTCGAATGGACCCGTCTTTGTGCCAGGTCCGAGATCGGAGACGGTGACGTTCTAGCCTCGCGTCGGCTGATGGTCGCCATGGCAGAGATATGTCAGTACCTCGGTATCACGAGTCTCATCGCGCAATCTGAGCCGGGTTGGGTACGGCGGCTGAACCGGCTTGGATGGAATGCGCAACCACTCGCCGATCCCGTGGTCTTTGATGGGCGACCGACCCTTGCGTTGGAGGCGAGAGTCTCTGACCGTACGGTATCTACATCGCGCAAATGCTTGGGAATCGATACTGACATCTTAGACCAACCATCCCTCCGAGACCTCGCCGCTTCCAAAGCAAAACGTCACATCTGCGCAGGAGCGCTGCGCAGGACCGAGGTACTTCACGCACAACTCGAGATGGTACCCGAGCGATTAGATCTATGCTCCTTGCAGATGGACAGCGCCAACCGCACCTGCAGTGCGGCGATCCCGGTGACCTAG
>AGH85842.1_Ralstonia_solanacearum
CTACTGCAATGCCGGACCCGGCGCGACGGACGCGCCCGGGATGCCCAGCGCGGCACAGGTCGACGCGTCGATGTCGATCCAGCACGCCACGACCGGCCGGCCGCCGATGCAGCGCACCGGGCCGGCATGATGGGCCCGCACGCCGATGCGGCGGAACAGCCGGACCATGCTGACAAAGGTCACGCCGATCAGTCGCCGCGCCCCGCGCTGCGCCGCGCATTGCACCACGGAAGCGAGCATCGGCCGTACGGCCCAGTCCGGTCGCGCGCCCCGCGCGCGGGACGCGCCGGAACGCGCCGCGAAGCGCGAGAGCTCCCACACCCCCGGCGACTCCGGCGCCGGCACGCCGCGCATCAGCAGCGGCGCGAACACGTCCTTGAGCAGATAGGGCCGCGTGGTCGGCAGCAGGCGCGCGCAGCCGCAGATGGCCCCGTCCGCATCGCGGGCGACGACATAGACCGTGTCGTCGCGGTCGTATTGGTCGCGCTCGAACCTGCCGTCGGCCATGGGCAACTGCCAGCCGAGCTGCCCGACGAAGATCTGGTGGCGATAGTGCGCAAGCGCCGCATCGACGGCTTCGGGCAGCCGCCCGCCGCCATGAATGAATGTCTGCAT
>ACB69922.1_spnI_Serratia_marcescens
ATGCTTGAACTGTTTGACGTCAGCTATGATGAGCTGAAGGTGACGCACTCGAATGAACTTTATCGGCTGAGAAAAAAAACCTTCAGCGACCGGCTGGGATGGGACGTAGTGTGCAACGTCGACATGGAATTTGATGAATTCGATAACCCTGACTCGCGCTATATTCTTGGCCTGTACAATGGCCAACTGATCTGCAGTGTACGTTTTACTGGCCTTGAACAGCCCAATATGATAACTCACACGTTTCGTGCTTGTTTTGACACCGTTCCGCTTCCTCTCGACGGCATAGAGTCGAGCCGTTTCTTTGTCGATAAAGACCGGACGCGGCAACTCCTCGGGGGGCGCTATCCGGTCAGCCAGGTTTTGTTTCTTGCTATGATTAACTGGGCTCGCCACAACGAACGCAACGGTATTCACACCATTGTAAGTCGCCCGATGCTGACAATACTGAAACGTACAGGATGGCAAATCAAGACGCTTAAAGAAGCCTTCCTCAGTGAGCGAGAGCGTATCTATCTGGTATTTTTGCCGACAGAAGCAGAGGATCAGGATCAGATGGCATCAGGGCTCATCAGCGAATACGGCTACCCTGCGGAGTCAGTTATTACCTGGCCGCTGTCGCTGTGA
>AAN52498.1_spnI_Serratia_marcescens
ATGCTTGAACTGTTTGATGTCAGCTATGATGAGCTAAAGATTACCCACTCCAACGAACTTTACCGGCTTAGAAAAAAAACCTTCATTGACCGGTTGAGATGGGATGTGGCATGCAATGCCGATCTGGAATTTGATGAATTTGATAATCCCGCTACACGCTATATTCTTGGTCTGAACAAGGGACAGCTGATCTGCAGTGTGCGTTTTAAAGGCCTGGCAACAGCCCATTATGATTACTCACACGTTTCGTGCTTGTTTTTGACACAGTTCCGCTTCCCGACGAGCGGCATAGAATCCAGCCGATTCTTTGTCGATAAGGAGCGGGCACAGCAACTTCTTGGCGGACGTTATCCCGTCAGCCAGATACTGTTTTTAGCTATGATCAACTGGGCTCGGCACAACGATCGCCACGGTATTCACACCATTGTAAGTCGCCCGATGCTGACAATACTGAAACGTTCAGGATGGCAAATCAAGACGCTTAAAGAAGCCTTCCTCAGTGAGCGAGAGCGTATCTATCTGGTATTTTTGCCGACAGAAGCAGAGGATCAGGATCAGATGGTATCAGGGCTCATCAGCGAATATGGTACCTGCGGATCAGTTATTACCTGGCCCGCTGTCGCTTGA
>ACR22889.1_spsI_Serratia_plymuthica
CTAGGAGTTGAGCTTCAGCTCATCAGGCCCGTGATCCCTGACGCGGAAGGTTAACGGCCAGACATAGCGCACCGGGGTTAAGCCCGAGTGGGCCAAGCTGATGCGATCGATCAATATCTGCTGGTTACGATCGTCAACTGGCATGTAAATCAGGTAAATTCGCTGATTTTTCTCTGACTGTCCTTGCTCAATCACTGAAATTTCCCAACCGGATCTTTGGAAAATAATCAACATGGGATGGCTGATTATGGCATAAATTCCTTGGTAACCGTAATTTCTTGCATAATTTATCATGGATAAAAATAGTATTGAACTGATCGGTTTCTTTTGCAGTTGCATCGCTTGTACGCGCTCTTTATCGATAAAGAGTCTGCTGGCCTCAACGAAGTTACCTTCCGGTAGTTCTATTTTATTAAAATAGGATTTAAACGTGCCGGTGATCATGTTGGGATATTTTATTTCTATAAATCGCAGGCTGCAAACTACTATTTCTTTATATGTGCCAAAAAGATAGGTGGCATGTTCACTATCATACTCGTCAAACTCCATATTGTTTTCGCACTTCACAATCCAGTCGAGGCGATCCTTAAATGTTTTCTTCCTTAAAGAGAATAATTCTTTTGATCTGTTGTCCGACATTAAATTGTAGTTCACATCAAAGATTTCTATCATTTCTACATCTTCCAT
>YP_001476305.1_swrI_Serratia_proteamaculans
CTACAGCTGATCAGACCCGTGCTTCCTGACACGGAAGGTTAATGGCCAGGCATCGCGGTCCGGGGTTAAGCCAGGGTGGGCCAAGTTGATGCGATCGACCAATATCTGCTGGTTGCGATCGTCAACCGGCATGTAAATCAGGTAAATTCGCTGGTTTTTCTCTGATTGGCCTTGCTCGACTACTGTAATTTCCCAACCGGATCTTTGGAAGATAATCAGCATGGGATGGCTGATGATTGCATAAATCCCTTGGTAATCATAATTTCTTGCATAATTGATCATAGATAAAAACAGTAGTGAACTGATCGGTTCATTTTGTAATTTCATCGCCTGCACACGTCCTTTATCGATAAAAAGCCTACTGGCCTCAACAAAGTTACCTTCAGGAAGTTCTATTTTATTAAAATAGGATTTAAACGTGCCAGTAATCATATTATTGTATTTTGTTTCTATAAATCGCAGACTGCAGACTACCATATTTTCATACATACCAAAAAGGTACGTAGTATGATTGTTATCATACTCGTCAAATTCCATATTGTTTTCGCAATTAACAATCCAGTTGAGACGGTCTTTAAATGTCCTCTTTCTTAAAGAGAATAATTCTTTAGAACGGTTATCCGACAGTAGATTGTAATCCACATCAAAGATTTCTATCATTTCTACATCTTCCAT
>CAJ86499.1_smaI_Serratia_marcescens
ATGATAGAGCTCTTTGACGTAGACTATAATTTGCTGCCAGATAACAGATCGAAAGAACTATTCTCTTTAAGAAAAAAAACGTTTAAAGACCGTTTAGACTGGCTCGTTAATTGTGAAAACAACATGGAATTTGACGAATACGACAATCGTCACGCCACCTATATTTTCGGCACCTACCAGAATCACGTCATTTGCAGCTTGCGATTTATCGAAACGAAACACCCAAACATGATCAGCGATGGCGTGTTCAACAATTACTTTAATGATATAAAACTCCCCGATGGAAATTACGTTGAAGCCAGCAGATTATTTATAGATAAGGCTCGCATTCAAGCACTTCAACTCCATCAAGCGCCGATTAGCGCCATGCTTTTTCTATCGATGATAAATTATGCAAGAAGCTGCGGCTACGAAGGCATTTACGCCATTATCAGTCACCCGATGCGCATCATTTTCCAACGTTCCGGCTGGCATATCTCGGTGGTAAAAACCGGATGTTCCGAGAAAAATAAAAATATTTACCTGATCTACATGCCGATAGACGATGCCAACCGGAACAGATTGCTAGCGCGCATCAACCAACACGCCACAAAATGGGATAACCCGTTGGATTCATGGCCATTATCCTTCCGCATCTGCGAGAAGCGGCCGGATGAGTTGCAGCTCCACACCTAA
>AAO38762.1_SwrI_Serratia_liquefaciens
TTATCCCATTTTGGTGGCGTGTTGATTGATGCGTGCTAGCAATCTGTTTCGGTTGGCATCGTCTATCGGCATGTAGATCAGGTAAATATTTTTATTCTTTTCGGAACATCCGGTTTTTACCACCGAGATATGCCAACCGGAACGTTGGAAAATGATGCGCATCGGGTGACTGATAATGGCGTAAATGCCTTCGTAGCCGCAGTTTCTTGCATAATTTATCATCGACAGAAAAAGCATGGCGCTAATCGGCGCTTGATGGAGTTGAAGTGCTTGAATGCGCGCCTTATCTATAAATAATCTGCTGGCTTCAACGTAATTTCCATCGGGGAGCTTTATATCGTTAAAATAAGTGTCGAACACGCCATCGCTGATCATGTTTGGGTATTTCGTTTCAATAAATCGCAAACTGCAAATGACGTGATTTTGGTAGGTGCCGAAAATATAGGTGGCGTGACGATTATCGTATTCGTCAAACTCCATGTTATTTTCACAATTAACGAGCCAGTCTAAACGGTCTTTAAACGTTTTTTTTCTTAAAGAGAACAGTTCTTTCGATCTGTTATCTGGCAGCAAATTATAGTCTACGTCAAAGAGCTCTATCAT
>YP_003740503.1_Erwinia_billingiae
ATGCTGCACCTGCTTGATGTGAAATATAATTTCCTGTCTGAATTAAAATCTCAGGAGCTGTTTTCTCTTCGTAAAAAAGTCTTCAAAGATCGTCTTAACTGGATGGTCAATACTGAAAATAATATGGAGTCGGATCAATACGACAATCCGCGCACCACCTATATTTTCGGCATTTATAAAGAGTCCTGTATTTGCAGCCTGCGCTTTATCGAAATTAAATACCCGAATATGATTACCGGCACCTTTAAATCCTGGTTTAAAAATATTGATCTGCCGAAGGGTAATTATGTCGAAGCCAGCCGGTTATTTATCGATAAGGATCAGGTTCAGGCGAAAGAGCTTAAGCAGCAGCCGGTCAGCGCGTTACTTTTTCTCTCGATGATCAATTATGCCCGACATTATGGTTACGAAGGGATTTACGCCATTGTCAGCCATCCGATGTACCTGATATTTAAAAAGTCAGGCTGGAAGGTGTCGGTGGTGGAACAGGCAATGTCAGAGAAGCAGGAGAATATCTATCTGATTTTTATGCCTGTCGATGCCGGGAACCAGTCAACGCTGATGGCGCTGGTGAAAGCGAAGGTTCCCGCATTACGCTGCGAACTGGATAGCTGGCCGCTGTCATTCCCCGTCAGGAAGCACCGGACGGATTAG
>BAM63286.1_tofI_Burkholderia_glumae
ATGCAAACTTTCGTTCACGAGGCAGGCCGCCTTCCCGCCCATATCGCCGCCGAGCTGGGTTCGTACCGTTATCGCGTGTTCGTCGAGCAGCTCGGCTGGCAGCTGCCGTCCGAAGACGAAAAATTCGAGCGCGATCAGTACGATCGCGACGATACCGTCTACGTATTGGGACGCGATGCGAATGGGGAGATATGCGGTTGCGCGCGGCTGCTGCCGACCACCCGCCCCTACCTGTTGCAGGAAGTGTTCCCGCACCTGCTGGCCGACGAGCATCCGGCGCCGCGCTCCGCCCACGTCTGGGAGCTGTCGCGCTTCGCGGCGACCCCCGAGGAAGGGGCCGATGCCGGCAGCCTGGCCTGGTCGGTGCGGCCGATGCTCGCCGCCGCCGTGGAGTGCGCGGCACGGCGCGGCGCGCGCCAGTTGATCGGGGTCACGTTCTGCAGCATCGAGCGGCTGTTCCGCCGGATCGGCGTGCATGCCCACCGGGCCGGCGCACCGGTGTCGATCGACGGGCGCATGGTGGTGGCATGCTGGATCGACATCGACGCGCAGACGCTGGCCGCGCTCGACCTCGACCCGGCGCTTTGCGCGTCGCAACCCGAAGCGGCCTGA
>YP004349066.1_Burkholderia_gladioli
TCAGGCGGCTTCGGCGGGCTCGGCGTGGCAGAGGGCGGGATCGAGGTCGAGCGCGGCCAGCGTCTGCGCGTCGATGTCGATCCAGCAGGCCACCACCATGCGGCCGTCGATCGAGACCGGCCGCCCGGCCCGGTGGGCGTGCACGCCGATCCGGCGGAACAGCCGCTCGATACTGCAGAAGGTCACGCCGATCAGTTGGCGGGCGCCGCGGCGGGCCGCGCATTCGACCGCCGCGGCCAGCATCGGCCGCACCGACCAGGCCAGGCTGCCGGCATCGGCACCGTCCTCGGGGGTGGCCGCGAAACGCGACAATTCCCACACTTCGGGAGAGCGGGGCGCCGCGATGTCGGCCGACAGCAGGTGCGGGAACACCTCGTGCAGCAGGTACGGTCGCGTGGTCGGCAATAGTCGCGCGCAGCCGCAGATGTCGCCGCTCGAATCGCGCCCGACGACATAGACGGTGTCGTCGCGATCGAACTGATCCCGCTCGTATTTATCGTCTTCGGACGGCAACTGCCAGCCGAGCTGCTCGACGAAAACGCGATAGCGGTACGACCCCAGATCGGCGGCGAGCTGGGGGGAAAGGCGGCCGGCCTCGTGAACGTAAGTCTGCAT
>WP010118441.1_Burkholderia_oklahomensis
TCAAGCCGCTTCGGCGCGCGGCGCGCACAGCTCCGGGTCGAGGCCGAGCGCGGCGAGCGTCTGGCTGTCGAGATCGATCCAGCATGCGACCACCATGCGCCCGTCGATCTGCTGCGCAGGCCCCGCCCGGTGCGCGTGCACGCCGATCCGGCGGAACAGGCGCTCCATGCTGAGGAACGTCACGCCGATCAACTGCTTCGCGCCGAGCCGCACCGCGCACTCGACGACGGCCGCGAGCATCGGCCGCACCGCCCAGGCCGGATTGCCGCCGCCGGTCGGATCTTCGGCGTTCGCGGCGAAGCGCGACAGCTCCCAGACGGTGGCCGACTGCGGCAGCGGCATGTCGTCCGCGACCAGGGTCGGGAACAGCTCCTCCAGCAGGTACGGGCGGGTCGTCGGCAGCAGCCGGGCACAACCGCAGATTTCCCCGTCGTCGTCGCGGGCGACCACGTAGACGGTATCGTCGCGATCGTACTGATCCCGCTCGAACCCTTCGCTTGCCGACGGCAACTTCCAGCCGAGCTGCTCGACGAAAACGCGGTGCCGATAAAGGCCCAGATCAGCCGCCAAGTCGCTCGGCAGGCGCCCATCGCCATGAACGAAAGTTCGCAT
>traI_DB_AAO18654.1_TraI_Rhizobium_leguminosarum
ATGCTGGCATCGGTCGTTGCAATCCCCAAATCCGAGCACGAAAGACAGCTCGTTGACGCTCAACACAAGCTTCGGGACCGAGTTTTCGGGAAACGGCTTGGCTGGGACGTCACCGTTCGAGACGGCGGGGAACGAGATGAATTTGACGAACTTCTTCCCACCTACATTGTGACAACAACGGACAAGGGCGCCATCGCGGGATGCGCCCGACTTCTTCCGGCCATTGGGCCAACAATGGTCACGGGTGTATTTCCATCGCTGTTGCCGAATGGCCATCTCAGCTCCCATCCTTCGATGGTCGAGAGTTCCCGTTTCTGCGTCGACACGGCCCTCGCGGAGGGGAGGGGCGGCGGTTCCATTCACGAGGCGACGCTGACCATGTTCGCGGGCATCATCGAATGGTGCATGGCGAATGACTACACCGAGATTGTCACGGTGACCGATCTTCGATTCGAACGAATCCTTGGCCGCGTCGGATGGCCGCTGCATCGTTTGGGCGTGCCGAAGAAGATCGGCGTGACGATGGCGGTGGCGGGCACACTGCCCGCCAATACGGACACGTTCCTCAGGCTCCGTCCTTCCAATTACCGTTCTGAACTTAGCCCTCTCAGCCAGGTAGCGTAA
>traI_DB_YP006529656.1_TraI_Sinorhizobium_fredii
ATGCAGATTCTCGCGATCTCAAAGCCGCGAAATATCGAAGAAGCCCAACTTCTCCGCAGCCATCACCAACTGCGCGCCCGCGTCTTTTCCGATCGTTTGGGCTGGGAAGTCAATGTCGTCGGAGGCTGTGAGTCAGATACTTTCGACGATCTTCAACCCACCTACATCCTAGCCGTATCGAGCAACGATCGAGTGGTTGGATGTGCTCGCCTACTGCCTGCGCTCGGCCCCACGATGGTGGCCAACGTTTTCCCCTCGCTCCTTTCTGCCGGTCACCTCGACGCTCATTCCTCCATGGTCGAGAGCTCGCGCTTTTGCGTGGACACCTTCCTTGCTGAGAGCAGGGGAGACGGCTCCATTCATGAGGCGACGCTCACAATGTTCGCGGGGATCATCGAATGGTCGGTGGCAAACCGCTACACCGAAATCGTCACGGTGACGGATCTTCGGTTCGAACGGATCCTCGCCCGCGTCGGTTGGCCGCTTCAGCGCATTGGCGAGCCAAGGCCGATCGGAGCGACCGTGGCCGTGGCGGGCACTATGCCGGCAAAGGCAGACACATTCATGAGGCTCCGCCCCGCCAACTACCGCTCTCAAATCATCAGCACTTTTGGCCAATCAGCGTAA
>traI_DB_WP008838483.1_TraI_Mesorhizobium_alhagi
ATGATCCAGCTGATCGCACCCGATTGCTGCGGCGACTTCGCCGACGAACTGCATGAAATGCACCGTCTGCGATACCGCGTTTTCAAGGAGCGGCTCGACTGGGATGTGCGGACCAATGGCGGGTACGAGATCGATTCCTTTGATGCGCTCAAGCCGCATTATCTGATCTTGCGCGGTTCCGACGGCCGTGTCGATGGATGCGTCCGCCTGCTTCCGTCGAACGGGCCGACGATGCTTCGCGACACGTTTCCGGTGCTGTTGGAGGGGAAGACGGCGCCCGCCGAACCGGGCGTCTGGGAAAGCAGCCGGTTCGCCCTTGATCTTCCGCCATCCGCCCCGAAGGGCGCTGGCGGAATTGCCGTCGGCACTTACCAGCTCTTCGCCGGCATCATCGAGTTCGGCCTGTCGCGCCGTCTCAGCCGAATTGTCACCGTCACCGATCTGCGCATGGAGCGCATCCTTCGCCGCGCCGGCTGGCCGCTGACGCGGATCGGCGAACCGCACACGATCGGCGCCACCCGCGCCGTGGCCGGATATCTCGACGCCTCCGCCGACAGGCTGGAGGCCATTCGACGGAACGGCGGTTTTCATGGTCCGGTGCTGTGGGCGCCGGTGGCCTGCAGGGCCGCGTGA
>traI_DB_WP009859431.1_TraI_Bradyrhizobium_sp
CTAGGCGGCGATCGCCAGGCTTGATGGCGCGTCAATTGCGCAGCTTGAGATCTGCCCGGCCGCTCGGATCGCGCCGAGAGCCTCCTCGGTAATCGGCAACAATCCGGCGACGGCTTTGGTCGCCCCGATTTGACGAGGCGTGCCGAGGCGATCGAGATGCCATCCGGCCCGACGCAGGATGCGTTCCATGCGCAGATCAGTGACGGTTGCGATGGCCTGAAGATTGTGCTGCTGACCCCATTCGATCATGGCCGCAAGCAACAGGAACGTCGCTTTGCGCAGACCATTCTCTGCTGTTGCCGCGACGGTCTTTGTATCAACGCAAAAGCGCGAGCTCTCCCAAATCGTGGTCGCCTTCGGCGCCGGGTTGCCATCCAGCAACACCGGGAACGTATCCGCGAGCATGTTGCGCCCTGTGGTGGGCAGCAGACGAACACAACCAATAACGTCGTTCTGCTCGAGTGCGAGGAGATAAGTTGGCTTGAAGGTGTCGTACTGATCGATCTCCAATCCGTTGCAGACAGAGACGTCCCAGTCGAGCCGTTCCTTGAACACACGCCCACGCAGGCGGTGCATTCCTAGCGTTAGTTCGGAGTCGCGCATGAGTGCCGCACGGCTACGCACAATGACCTTCAT
>traI_DB_YP007916251.1_Hyphomicrobium_denitrificans
ATGCTCCAACTCATCACCCCCGACCGCTATGGCGAGTTTATCGACGACCTCGCCGAAATGCACCGGCTTCGCTACCGGATCTTCAAGGAACGGCTTGGCTGGGACGTTCAGACCAGCGGCGACATGGAAATCGACGAATTCGACGCGTGCCGACCTGTCTATCTTCTGCAGAGGGACGAGGACGGTCGTGTTCAGGGCTCTGTACGTTTGTTACCAACGAGCGGCCCTACCATGGTTCGCGACACGTTCCCGGCGCTACTGGACGGAGAGGCTGCGCCATCATCCGATGCCATCTGGGAAAGCAGCCGCTTCGGTGTGGATCTCGGTACCAGACAGGCCAAGACGGCTGGCAGCATCGCACGAGCGACTTATGAACTCTTCGCCGGCATGATCGAGTTTGGCTTGATGCGTCATCTCTCCGATATCGTCACCGTGACGGACGCCAGAATGGAGCGCATTCTCTGCCGCGCTCACTGGCCTTTGCGGCGTCTAGGTTCGCCGCGACCGATCGGGAGAACGCTCGCGGTCGCCGGCTACCTCGAAGTGTCATGGGACCAGCTTAGGTGCGTCCAGGAAGCCGGTGGTCTCCGAGGAGTCAGTGATCAACTCGGCGCGAAGCTCGATTTCGCGATGTCTGAGAGCATGATTGTGCGGTCGACAGCGTCATCTCTTGATCCTGCCTCGGTTGCCGATAGTCGCGAACAACGCGTCGAGTAG
>traI_DB_WP008838475.1_TraI_Mesorhizobium_alhagi
ATGATCCAGCTGATCGCACCCGATTGCTGCGGCGACTTCGCCGACGAACTGCATGAAATGCACCGTCTGCGATACCGCGTTTTCAAGGAGCGGCTCGACTGGGATGTGCGGACCAATGGCGGGTACGAGATCGATTCCTTTGATGCGCTCAAGCCGCATTATCTGATCTTGCGCGGTTCCGACGGCCGTGTCGATGGATGCGTCCGCCTGCTTCCGTCGAACGGGCCGACGATGCTTCGCGACACGTTTCCGGTGCTGTTGGAGGGGAAGACGGCGCCCGCCGAACCGGGCGTCTGGGAAAGCAGCCGGTTCGCCCTTGATCTTCCGCCATCCGCCCCGAAGGGCGCTGGCGGAATTGCCGTCGGCACTTACCAGCTCTTCGCCGGCATCATCGAGTTCGGCCTGTCGCGCCGTCTCAGCCGAATTGTCACCGTCACCGATCTGCGCATGGAGCGCATCCTTCGCCGCGCCGGCTGGCCGCTGACGCGGATCGGCGAACCGCACACGATCGGCGCCACCCGCGCCGTGGCCGGATATCTCGACGCCTCCGCCGACAGGCTGGAGGCCATTCGACGGAACGGCGGTTTTCATGGTCCGGTGCTGTGGGCGCCGGTGGCCTGCAGGGCCGCGTGA
>traI_DB_BAB47268.1_traI_Agrobacterium_tumefaciens
TTACGCTGCCTGGCTGAGAGGGGTGAGTTCAGAGCGGTAATTGGAAGGACGGAGCCTAAGGAACGTCTCCGTATTGGCGGGCAGTGTGCCCGCCACGGCCATCGTCACGCCGATCTTCTTCGGCTCGCCCAAACGATGCAGCGGCCATCCGACGCGGCCAAGGATGCGCTCGAACCGAAGGTCGGTCACCGTGACAATCTCGGTGTACCCAGTCGCAATGCACCATTCGATGATGCCCGCGAACATGGTCAGCGTTGCTTCGTGGATCGAGCCGTCCCCCCTGCCCTCCGCAAGTGTCGTATCAACGCAGAAGCGAGAGCTCTCGACCATCGCGGCATGACCATTGAGTTGCCCGTAGGGGAGAAGCGACGGGAAAACGTCCGCCAGCATTGTCGGACCAAGTGTAGGAAGGAGCCTAGCACACCCTGCCATTTCGTCGCGGTTGGAAATTGCGAGGATGTAGGTCGGCATCAGAGCGTCAAAAGCATCCGATTCTCGGCCATCGGCAACATCGACCTCCCAGCCTAGCCGGTCGGCGAAGACACGCGCGCGCAGCTGATGATGGCATTGGAGGAGCTGAGCTTCCCGAACATTTCGTGGACTTGAGATCGCCAGAACCCGCAT
>traI_DB_CAD31444.1_TRAI_Mesorhizobium_loti
CTATCCGCATGGGCCGTGCGGCAGCCCGAGAATCGGTTGCCACAGTACCGGCCCATTCAGACGTCCCCTCCAGCGGATGCGCAACAGGCTGGCGTGAGAGATCTCGAGAAACCCGGCCACCGCCTCCGTTTTGCCGACGGGCTGCGGCTTTCCGATGCGCGACAATGGCCACGTTGCGAGGCGAAGGATCCGTTCCATACGCGTATCGGTCACCGTCACGATCCGGGTGAGATTGTTGGCCAAGCCGAATTCGATCATGCCGGCGAAGAGCTCGTAGGTTGCTTGGGCAAGGCCGCCTGCCGCCTTGGGCGTTGATGGGGGCAAATCGAGCGCGAAACGGCTGCTTTCCCATATGTCGGGACTCGCGGGCGCCACAGCCTCACCCAGCAGCGCCGGGAATGTGTCGCGCAACATGGTCGGCCCAGTGGTTGGCAAGAGGCGCACGCAGCCACGAATTCGCCAATCGGATCCCTTGAGCAGCAGATAGACAGGCTTCAAGTCGTCAAAGGTGTCTGTTTCCATTTCGCCTCCCGTCTGAACTTCCCAATCGAGCCTCTCCTTGAAAACCCGATATCTGAGCCCGTGCATCTCTTTGAGCTCGCCTGCGAATTCGCTGTAGAGGCCAGGTGTGATCAGCTGAATCAT
>traI_DB_WP008892289.1_TraI_Thalassospira_profundimaris
ATGATGCAACTCATCACGTCCGACCGGTACGGCGCGTTCGCCGATGATCTCGCCGAGATGTACCGCCTACGTTACCGCGTCTTCAAGCAGCGGCTCGACTGGGACGTCGAGGTCAGCGGCGACATGGAGATCGACACCTTCGACGCGCTCCACCCCGTCTATCTCCTGCAGCGTGGCGCCGGCGGCCGCGTCCAGGGCTGCGTGCGGCTGTTGCCGACGATTGGCCCGACCATGCTGACGGAGACCTTCGCCGCGCTGCTGGCCGGGGCGCCGGCGCCGTCGGACCCGGCCGTGTGGGAGAGCAGCCGCTTCGCGCTCGACGTCGAACGCGACGGCCCTGAAGGCGCGCATGGCGTCGCCCGGGCGACCTTCGAGCTCTTCGCGGGCATGATCGAGTTCGGGCTGTCCCGCGGCCTCTCCGACATCGTCACCGTCACCGACGTCGCCATGGAACGGATCCTGCGGCGCGCGGGCTGGCCCCTGCGGCGCATCGCGGCGCCACGGTCGTTCGCCGGCACGCGATCGGTCGCCGGCTATCTCGAGGTCTCCCCGGCCGGCCTCGCCAACGTGCGCGGCGACCTTACGGGCCCGGTGCTCTGGGCGCCGGTCGCGTCCGCCGCCGCGTGA
>traI_DB_YP001220569.1_TraI_Bradyrhizobium_sp
CTATGCCGCGAGCGGAAGGCTTGACTGCGCGTCAATTGCACGCCCCGAAATCTTCCCGGCCGCTCGGATTGCCCCGAGAGCGTTGTCGGTGACCGGCAGCAGTCCGGCGACAGCTTGGGTCGCCCCGATTTGACGAGGTGGACCAAGGCGGTTGAGCTGCCATCCAGCTCGGCGCAGGATGCGCTCCATGCGCAGATCAGTGACGGTCGCGATTGCCTGAAGGTCAAGCTGCTGGCCCCATTCAATCATTGCCGCAAAGAGCAGGAACGTTGCTTCCCGCAAGCCGTTCTCAGCTGTCGTCGCGACCTGTTCGGTATCAACGCAAAAGCGCGAGCTCTCCCAGATCCTGGATTCGTTTGGTGCCGCGTGGCCATCCAGCAACACCGGGAACGTATCTGCCAGCATGTTGCGCCCGGTGGTCGGCAGCAGACGAACACATCCGACGACCTCGCGCTGCTCGAGCAGCAAGAGATAGGTCGGCTTGAGCGCGTCGTACTGATCGATCTCCAATCCCCCCGCGATAGAGACGTCCCAGTCGAGCCGCTCCTTGAACACGCGCCCTCGCAGACGGTGCATCCCCATTGCCAAGTCAAGATCGTGCAAGAGCGCTGTACGGGTGCGCACAATGACCTTCAT
>traI_DB_NP106661.1_traI_Mesorhizobium_loti
ATGATTGAGCTTATTGCGCCCGGCTGGTACGGCGCGTTTGCTGACGAACTTCACGAAATGCACCGCCTGCGCTACCGCGTCTTTAAGGAACGGCTGGACTGGAACGTGCGCACGACCGGCGGCTTCGAGATCGATTCATTCGATTCCCTGAAACCGCACTATCTCGTGTTGCGCGATTCCGCCGGTCGCGTCAGGGGCGGCGTACGCCTTCTGCCCTCGACGGGGCCGACGATGCTGCGAGATGTCTTTTCGAGGCTGTTGGAAGGGAGAGCGGCACCCGAGGAACCGAGTGTCTGGGAAAGCAGCCGTTTCGCCCTTGATCTCCCACCGTCTGCACCGAAGGACAGTGGGAGTATAGCTGTTGCCACCTATGAACTTCTCGCTGGCATGATCGAGTTCGGTTTGTCACGGCTACTCACCCATATCGTCACGGTTACGGATTTGCGCATGGAGCGAATCCTGCGTCGCGCCGGGTGGCCGCTGGACCGGATCGGTCCGCCCCAGACAATCGGCACCACGTGCGCCGTTGCCGGCTGTTTGGATGTCTCAGAGGAGAGCCTTGCTGCGGTCCGCCACAATGGCGGTCTTGGCGGTCCCGTACTGTGGGCCGGTGCTCTGCACGGGCGCCTGACATGGTTATGA
>traI_DB_YP001967486.1_TraI_Agrobacterium_tumefaciens
TCACGCTGCGCTCCTGAACGGGCGGCCGTTATCGTCCGCGATGATCGAACGGTATCCCGGTGGGCAGACCCGTTCGAAGCTCATTCGGTCGGCAGGCAAACGTCCGGCGATGGCGACGGTGTTGCCGATCGCGACGGGTTCGCCAAGTCGCGTCATCGGCCAACCGGCGCGCTTCAGGATGCGCTCGAAGCGAAGATCAGTTGCGGTGACGATTTCGTCGTAGCCGTTTGCCATCGACCATTCGATGATGCCGGCGAACATGGTAAGCGTCGCCAGATGCAATTGGCCCCCTGCCCTTCCTGTCGGCAATGTCGTGTCGACGCAGAAGCGTGAGCTTTCGACCATCCCGGGATGTGCTCCGAGTGAGCCCGCTTCGAGCAACTCAGGGAAGGTCTGTTCCAGCATCGTGGGTCCGCAGGCCGGAAGAAGTCGAACGCAACCAGCGATCAATCCGCACATTGCAATAGTCAGAAGGTACGTCGGTTTGCAATCGTCGTACCGGTCGCGCTCTTCCCCTCTTGTGATCGAGACGTCCCAATCGAGACGACCACCAAACACCTCCGCACGAAGACGGTGCATCTGGTTCAGGAGGCTTTGACTACGCTCGTGTTGGTCGGGCGAGACTGTCAGTATCCGCAT
>traI_DB_NP106905.1_traI_Mesorhizobium_loti
ATGGCGGGAACACAACCCGCACGGAGGCGACGAATGATTCAGCTGATCACACCTGGCCTCTACAGCGAATTCGCAGGCGAGCTCAAAGAGATGCACGGGCTCAGATATCGGGTTTTCAAGGAGAGGCTCGATTGGGAAGTTCAGACCGGAGGCGAAATGGAAACAGACACCTTTGACGACTTGAAGCCTGTCTATCTGCTGCTCAAGGGATCCGATTGGCGAATTCGTGGCTGCGTGCGCCTCTTGCCAACCACTGGGCCGACCATGTTGCGCGACACATTCCCGGCGCTGCTGGGTGAAGCTGTGGCGCCCGCGAGTCCCGACATATGGGAAAGCAGCCGTTTCGCGCTCGATTTGCCCCCATCAACGCCCAAGGCGGCAGGCGGCCTTGCCCAAGCAACCTACGAGCTCTTCGCCGGCATGATCGAATTCGGCTTGGCCAACAATCTCACCCGGATCGTGACGGTGACCGATACGCGTATGGAACGGATCCTTCGCCTCGCAACGTGGCCATTGTCGCGCATCGGAAAGCCGCAGCCCGTCGGCAAAACGGAGGCGGTGGCCGGGTTTCTCGAGATCTCTCACGCCAGCCTGTTGCGCATCCGCTGGAGGGGACGTCTGAATGGGCCGGTACTGTGGCGACCGATTCTCGGCCTGCCGCACGGCCCATGCGGTAGCTAA
>traI_DB_YP_007913657.1_Hyphomicrobium_denitrificans
ATGCTCCAACTCATCAATCCCGCGCGCTACGGCGAGTTCATCGACGCCCTCGCGGAAATGCATCGGCTTCGTTACCGGATCTTCAAGGAACGGCTCGGCTGGGACGTTCAGGTCAGCGGCGACTTGGAAATGGACGAATTCGACGCCTGCCAGCCTGCATATCTCGTGCAAAAGGATGACGACGGCCGGATTCAAGGGTGCGTCCGGCTCTTGCCGACAATCGGCCCAACCATGCTCCGGGATACGTTTCCAGTGCTCCTGGACGGCGAATCGGCGCCGGCGTCAGATGCCATCTGGGAAAGCAGCCGGTTCGGAGTCGATCTCAGCTCGCGGGACGAGAAGACCGGCCGCAGCATCGCGCGAGCGACCTTTGAGCTATTCGCCGGAATGATCGAATTCGGTCTGATGCGCGGGCTCTCAGACATCGTCACTGTAACTGACGCACGGATGGAGCGCATCCTGTGCCGCGCGAACTGGCCATTGCGACGGCTCGGTTCGCCCCGGGCGATCGGCAAGACGTTGGCTGTCGCGGGCTATCTTGAAGTATCGCGCGAGCGGCTCGCACGTGTTCGCGATGCCGGCGGTCTTTCCGGCACGGTGATCCGTATGCCAGACGACGATGTCCATCACACCGGTCCGAGCGCGACCACCGTGGCGGCGTGA
>traI_DB_BAN10013.1_TraI_Mesorhizobium_loti
ATGATTCAGCTGATCACACCTAGCCTCTACAGCGAATTCGCAGGCGAGCTCAAAGAGATGCACGGGCTCAGATATCGGGTTTTCAAGGAGAGGCTCGATTGGGAAGTTCAGACCGGAGGTGAAATGGAAACAGACATCTATGACGACTTGAAGCCTGTCTATCTGCTGCTCAAGGGATCCGATTGGCGAATTCGTGGCTGCGTGCGCCTCTTGCCAACCACTGGACCGACCATGTTGCGCGACACATTCCCGGCGCTGCTGGGTGAGGCTGTGGCGCCTGCGAGTGCCGACATATGGGAAAGCAGCCGTTTCGCGCTCGATTTGCCCCCGTCCACGCCCAAGGCGGCAGGCGGCCTTGCCCAAGCAACCTACGAGCTCTTCGCCGGCATGATCGAATTCGGCTTGGCCAACAATCTCACCCGGATCGTGACGGTGACCGATACGCGTATGGAACGGATCCTTCGCCTCGCAACGTGGCCATTGTCGCGCATCGGACAGCCGCAGCCCGTCGGCAAAACGCAGGCGGTGGCCGGCTTTCTCGAGATCTCTCACGCCAGCCTGTTGCGCATCCGCTGGAGGGGACGTCTGAACGGGCCGGTACTGTGGCAACCGATTCTCGGCCTGTCGCACGGCCCATGCGGATAG
>traI_DB_YP005606927.1_Bradyrhizobium_japonicum
CTAGGCGGCTGCGGAGATCACCGGTGTCCAAAGAACCGGCGTCGAAAGACCGCTAGCCCTGCGGAGGCTGGCAAGGGTCTCACGCGAGATTTTGAGGTAACCTGCTACGGCCAAGGTTTTGCCAATTGCGGAAGGATTGCCGATACGCCGCAGCGGCCAACCGGCTCGCCGAAGAATTCTCTCCATACGGACATCTGTGACCGTAACTATGTCGGTGAGCTTTCGGGAAAGTCCGAATTCGACCATTCCTGCAAACAATTCATAAGCGGCACGAGTAATCCCGTGATCTCCCTTTGGGGCATCCGCCGCAACATCGATTGCGAACCTGCTACTTTCCCAAACGAGAGGACTTGACGGTGCTGACTGGCCCTCGAGAAGCGCGGGAAAAACATCGCAAAGCATGGTCGGGCCGAGCGTGGGAAGCAGGCGGACGGCGCCTTGTACCTTTCCGTCATCGAACACTTGAACCAAGTATGATGGATGCAGAGCATCAAATTCATCAATCTCCATAGCGTCGCTGGTCTGAACTTCCCAACCCATGCGAATCTTGAATACGCGATGTCTAAGCTCGAACATCCCCGCAAGCGTTTCCGAAAACTCTCCGTAAAAGGGTTCTGTGATTAAACGGATCAT
>traI_DB_YP007302794.1_Mesorhizobium_australicum
TCACGCTGCGACCAATTGGGTATAGCGAGCCGCGAGCACGGCCCCCTGGAGCTGACCCGTCTCGCGGACGTTCATGAGCGCGGATTCAGTGATTGGCAGGTGTCCGGCCAACGCCTTTGTGTCGTCAATCTGCATGGGCGGAGCAAAGCGTTCCAGTGGCCATCCAGCCCGTCTCAAAATGCGCTCAAATCGAACGTCCGTTACCGTGACCACAGTCTCCTGGCCGTTCGCTAGGCCCCATTCAAGAATCCCCGCAAGCAGGCCGAATGTCACGTCGCGAAGGCCGGTTGCGCTCACGCTGTCAGCAGAGCCGGTATCCACACAGAAGCGCGAGCTTTCGAAAATCTTGGCGCTTCGCGGAGAGGGGTTCGATCCAAGTAGCGTTGGGAAGGTATTCCCTAGCATCGTTGGCCCTGTTGTCGGCAGCAGTCTCGCACAGCCGACCACCGAACCGCGGTCGTCGACAGCAATGATATATGTCGGCTTGAGCGTGTCGTATGCGTCGATCTCCAAATCGCCCGAAACAGAAACATCCCAGTTTAGACGATCTCTAAAAACGCGATAGCGCAAGCGGTGCATGCCCGCGATCAGATCGGAAAATTCATAGTGGTCCCGGTGACTAACTACAATTATGTGCAT
>traI_DB_YP007335858.1_TraI_Rhizobium_tropici
TTATGCTGCCTGACCCAGCGGACCATTGAATTGCGAGCGATAGCTGGACGGGCGGAGCCTCAGAAATGTTTCCACGTTCGCCGGGAGCATCCCTGCGACAGCTGTAGTCACGCCGATACGGCTCGGATCGCCGATGCGCTTAAGCGGCCAGCCGACACGACCGAGAATGCGTTCGAACCGCAGGTCGGTCACCGTCACGATCTCGGTGATGCCGTTTGCGAGGCACCACTCGATGATGCCGGCAAACATCGTCAGCGTTGCCTCATGCACCGATCCCGATCCCCTGCCCTCTTCAAGGGTCGTATCCACGCAGAAGCGGGAGCTCTCGACCATCGCGGGGTGTGCGTGCAGCCCGTCCTCCGGTAGAAGCGACGGAAAGACGTTGGTCACCATGGTCGAGCCAGCGGCCGGCAGGAGCCGGGCGCAACCGCTAACGTTGCCGAGGTCGGAAACGGCCAGGATGTAGGTGGGGTCAAGGGAATCGAAGCCGTCCGATTCCTCACCATCTACGACGTTGACCTCCCAGCCCAGCCGCTCCGAGAAGACGCGAGCGCGTAGCTGGTGATGTTGCTGGATGAGCCGAGCTTCGTGAACATTCCGCGGTTTGTTGAGCGCGAAAACCTGCAT
>traI_DB_YP006399414.1_TraI_Sinorhizobium_fredii
ATGATCAGGATAGTGAACGGAAACGCTCGCGGACAGCACCCGCAGGCCATCGACGAGATGTTTCGGCTGCGCAAGCGCGTCTTCCATGACTTTCTGAAATGGGACGTCAAGACCGAGGGCAACTGGGAAATCGACCACTACGACAAGGCCAATCCGCTTTATGTGATGTCGTATTCGCCGGACACCGGAAGGCTTCGCGGTTCCCTGCGACTTCTACCAACGCTAGGGCCGAACATGCTGGATGATACATTTCCGGTCCTGCTCGGCGGAAATCCGGAAATCCGCAGCGCATCGGTTTGGGAATCGAGCCGCTTCTGCATCGAACCGGATATCTCCCAGGACCGGACGTCGAACCAGGTGACGGTCGCCGCCGCCGAGCTCATGTGCGGCGTCGGGGAACTGGGCCTTGCCTCCGGCATCAGCCATATCGTCACCGTCACCGACGTCTTCCTCGAGCGGATGTTCCGCCGGATGGGGTGCCCGGGAGAGCGCATCGCAGAGCCGCAGAGGATCGGCAATGTCTACGCGGTCGCTGTCGCTTGGGAAGTGACGAACAGCCTTCTTCAAAGAATGAAGGCCGTTGCCGCCATCGAGGGCACTGTGCTCGAACGGCCGATGTCGCTCGAAACCGCCAGAGCGGCCTGA
>traI_DB_YP007013555.1_Agrobacterium_tumefaciens
TTAAGCTACCTGGCTAAGAGCGGTGAGTTCAGAACGGTAATTGTTGGGACGGAGCCTGAGGAACGTCTCCGCGTCGGCGGGAAGCGTGCCAGCGACCGCCATCGTCACGCCGATCTTCTTTGGCTCGCCTAAACGCTGGAGTGGCCATCCGACGCGAGCGAGGATCCTTTCGAATCGAAGATCTGTCACCGTGACAATCTCGGTGTAGCTATTCGCCATGCACCATTCGACGATGCCTGCGAACATGGTCAGCGTCGCCTCGTGGACTGAGCTGGTTCCCCTCCCCTCTGGGAGAGCGGTATCGACGCAGAACCGAGAACTCTCGATCATCGCGGCATGGCCGTTGAGCTGACCGTCGGGGAGAAGCGACGGGAAAACGTTCGCCACCATTGTCGGACCAAGCGCAGGAAGGAGCCTCGCGCACCCCGCCAGTTGGCCGGTCTCGGCGATGGCGAGAACATAGGTCGGTCGAAGCGTGTCGAAACTATCGGCCTCGCACCCCGCCGTAACGTTGACTTCCCAACCCAGGCGATCGGAAAAGACCCGAGCACGGAGCTGGTAGTGAATGTGAAGGAGATGCGCCTCTTGGAGCGTCCGGGGCATTGAAAGCGCGAGAACCTGCATYP471768.1_Rhizobium_etliTTACGCTGCTTTACTGACGGAGCTGAGTTCGGATCGATAGTCGGAGGGTCGCAGACGTAGGAACATGCTGGCATTCACGGGCAGGATGCCAGCGACGGCCATCGTCACGCCGATCTTCTTGGGCTCGCCCAATCGCTGCAGCGGCCAACCGACGCGGGCGAGAATCCGCTCGAAGCGGAGATCGGTCACGGTGACGATGTCGGTGTAGCCATTCGACATGCACCATTCGATGATGCCTGCGAACATGGTCAGCGTCGCTTCATGCACTGAGCCGACTCCCCTGCCCTCTCCGAGGGAAGTGTCAATGCAGAAACGCGAACTCTCGATCATCGCGGCATGAGCATTGAGTTGGCCCTCGGGGAGCAGCGCCGGGAAAACGTCGGTCACCATAGTGGGGCCGAGTGCGGGAAGAAGCCTCGCGCACCCCGCCAGTTGGCCAGTCCCTGCGATGGCAAGAACGTAGGTCGGCCGAAGCGCGTCAAAATTATCCGACTCGCATCCCGCCGTAACGTCGACTTCCCAACCCAATCGAGCGGAGAAGACACGTGCGCGAAGCTGGTGGTGACTATGGAGGAGATGTGCCTCTTCGATCGTTCGAGGCGTTGAGAACGCGACAACTTGCAT
>traI_DB_ABL96686.1_Sinorhizobium_sp
ATGCAGGTAATTGCAATTTCCGCGCAGCCGGATCTTCGCGCGAAGCAACTTCTCGAACAGCATCACAGGCTCCGAGCGCGGGTCTTTTCCGATCGGTTGGGCTGGGCGGTCTGCGTTCTCGACGGACTGGAATCGGACGCTTTTGATGATCTCGAGCCAACCTACATCATCGCTGTCTCGGACAGCGGCCGGGTCGCAGGATGCGCCAGGCTCCTTCCGGCAATCGGCCCAACAATGGTGGCTGAGGTCTTCTCCTCACTTCTCCCGGACGGACGGCTGAAAGCTCACCCCCAGATGATCGAAAGCTCCCGCTTCTGTGTCGAAACGGCTCTAGCGGAGGGAAGGGCAGGCGGCTTGGTCCATGAGGCGACGCTGACTATGTTTGCGGGCATCATCGAATGGTGCATGGCGAATGGTTACACCGAGATTGTCGCGGTGACCGATCTCCGATTTGAGCGGATCCTCGCCCGCGTCGGATGGCCATTGCAGCGTTTGAGTAAGCCCAAGACGATCGGTCCCACGATAGCCGTGGCCGGCACGCTGCCGGTCACAGCGGACAACTTTCTCAGGCTTCGCCCTTCCAACTATCGCTCTGAACTTGCCCCTCCCTGCCGATTTTAA
>traI_DB_YP001961070.1_Agrobacterium_rhizogenes
CTACGCTGCCTTGCTGAGGGAGGTGAATTCAGAGCGATAGTTGGCGGGACGGAGCTTTTGAAATGTACTGGCGTCGGCGAGTAGGATTCCCGCGACCGCCATCGTCACCCCGAACTTCCTGGGCTCGCCCAAGCGCTGAAGGGGCCACCCGACGCGCGCGAGGATCCGCTCGAAACGCAGGTCAGTGACGGTGACGATTTCGGTGAAACCGTTCGACATGCACCATTCGATGATGCCGGCGAACATGGTCAGCGTCGCCTCATGGACGGATCCGTCTCCCCTGCCCTCGCCGAGCGCCGTATCGACGCAAAAACGGGAGCTCTCGATCATCGCGGAATGGGCGTTCAACCGGCCATTCGGAAGGAGTGAGTGAAAGACGTCGGCCACCATTGTGGGGCCAGGCGCCGGAAGCAGCCGCGCGCATCCTGCTACCTGGCGACTGTCGGAAATTGCGAGGATGTAAGTCGGTATCAGAGTGTCGAAAGCATCCAATTCCACGCCGTCGATAACTTCGACATCCCAGCCTAGCCGGTCGGCGAAGACCCGCGCGCGTAGCTCGTGATGGCGGTGGATAAGCTCAGCTTCCTGAATATTTTTCGGTGTTGAGATCGCGAGAACCTGCAT
>traI_DB_YP001314077.1_Sinorhizobium_medicae
ATGCAGGTAATTGCGATTTCCGCGCAGCCGGATCTTCGCGCGAAGCAACTTCTCGAACAGCATCACAGGCTCCGAGCGCGGGTCTTTTCCGATCGGTTGGGCTGGGCGGTCTGCGTTCTCGACGGACTGGAATCGGACGCTTTTGATGATCTCGAGCCAACCTACATCATCGCTGTCTCGGACAGCGGCCGGGTCGCAGGATGCGCCAGGCTCCTTCCGGCAATCGGCCCAACAATGGTGGCTGAGGTCTTCTCCTCACTTCTCCCGGACGGACGGCTGAAAGCTCACCCCCAGATGATCGAAAGCTCCCGCTTCTGTGTCGAAACGGCTCTAGCGGAGGGAAGGGCAGGCGGCTTGGTCCATGAGGCGACGCTGACTATGTTTGCGGGCATCATCGAATGGTGCATGGCGAATGGTTACACCGAGATTGTCACGGTGACCGATCTCCGATTTGAGCGGATCCTCGCCCGCGTCGGATGGCCATTGCAGCGTTTGAGTAAGCCCAAGACGATCGGTCCCACGATAGCCGTGGCCGGCACGCTGCCGGTCACAGCGGACAACGTTCTCAGGCTTCGCCCTTCCAACTATCGCTCTGAACTTGCCCCTCCCTGCCGATTTTAA
>traI_DB_NP066712_Agrobacterium_rhizogenes
CTACGCTGCCTTGCTGAGGGAGGTGAATTCAGAGCGATAGTTGGCGGGACGGAGCTTTTGAAATGTACTGGCGTCGGCGAGTAGGATTCCCGCGACCGCCATCGTCACCCCGAACTTCCTGGGCTCGCCCAAGCGCTGAAGGGGCCATCCGACGCGCGCGAGGATCCGCTCGAAACGCAGGTCAGTGACGGTGACGATTTCGGTGAAACCGTTCGACATGCACCATTCGATGATGCCGGCGAACATGGTCAGCGTCGCCTCATGGACGGATCCGTCTCCCCTGCCCTCGCCGAGCGCCGTATCGACGCAAAAACGGGAGCTCTCGATCATCGCGGCATGGGCGTTCAACCGGCCATTCGGAAGGAGTGAGTGAAAGACGTCGGCCACCATTGTGGGGCCAGGCGCCGGAAGCAGCCGCGCGCATCCTGCTACCTGGCGACTGTCGGAAATTGCGAGGATGTAAGTCGGTATCAGAGTGTCGAAAGCATCCAATTCCAGGCCGTCGATAACTTCGACATCCCAGCCTAGCCGGTCGGCGAAGACCCGCGCGCGTAGCTCGTGATGGCGGTGGATAAGCTCAGCTTCCTGAATATTTTTCGGTGTTGAGATCGCGAGAACCTGCAT
>traI_DB_YP004716836.1_Sinorhizobium_fredii
TTATGCTGCCTGACCCAGCGGACCATTGAATTGCGAGCGATAGCTGGACGGGCGGAGCCTCAGAAATGTTTCCACGTTCGCCGGGAGCATCCCTGCGACAGCTGTAGTCACGCCGATACGGCTCGGATCGCCGATGCGCTGAAGCGGCCAGCCGACACGACCGAGAATGCGTTCGAACCGCAGGTCGGTCACCGTCACGATCTCGGTGATGCCGTTTGCGAGGCACCACTCGATGATGCCGGCAAACATCGTCAGCGTTGCCTCATGCACCGATCCCGATCCCCTGCCCTCTTCAAGGGTCGTATCCACGCAGAAGCGGGAGCTCTCGACCATCGCGGGGTGTGCGTGCAGCCCGTCCTCCGGTAGAAGCGACGGAAAGACGTTGGTCACCATGGTCGAGCCAGCGGCCGGCAGGAGCCGGGCGCAACCGCTAACGTTGCCGAGGTCGGAAACGGCCAGGATGTAGGTGGGGTCAAGGGAATCGAAGCCGTCCGATTCCTCACCATCTACGACGTTGACCTCCCAGCCCAGCCGCTCCGAGAAGACGCGAGCGCGTAGCTGGTGATGTTGCTGGATGAGCCGAGCTTCGTGAACATTCCGCGGTTTGTTGAGCGCGAAAACCTGCAT
>traI_DB_WP004129933.1_Rhizobium_sp.
ATGCAGGTTTTCGCGCTCAACAAACCGCGGAATGTTCACGAAGCTCGGCTCATCCAGCAACATCACCAGCTACGCGCTCGCGTCTTCGCGGAGCGGTTGGGCTGGGAGGTCAACGTCGTATATGGCGAGGAATCGGACGGCTTCGATACTCTTGACCCCACTTACATCCTGGCCGTCTCCGACCTCGGCAACGTGAGCGGCTGCGCGCGGCTTCTGCCGGCCGTTGGCCCGACGATGGTGACGAACATCTTTCCGTCGCTGCTACCGAGCGACGGACTGAACGCACACCCTGCAATGATCGAGAGCTCCCGCTTCTGCGTGGATACGACCCTTGAAGAGGGCAGGGGGGCAGGCTCAGTGCATGAGGCAACGCTGACGATGTTTGCCGGCATCACCGAGTGGTGCCTCGCAAACGGCATCACCGAGATCGTGACGGTGACCGACCTGCGGTTCGAACGCATTCTCGGTCGTGTCGGCTGGCCGCTTCAGCGCATCGGCGATCCGAGCCGTATCGGCGTGACTACAGCCATCGCCGGGATCCTTCCGGTGAACGTAGAAACATTTCTGAGGCTCCGCCCGTCCAGCTATCGCTCGCAATTCAATGGTCCGCTGGGTCAGGCAGCATAA
>traI_DB_YP006813588.1_Sinorhizobium_meliloti
TTACGCTGCCTTGCTGATTGGGTCGAAATCAGATCGGTAGTTGGAAGGGCGAAGCTTCTGGAAAGTGCCGGCATCGGCGGACAGGATCCCCGCCACGGCCATAGTCACGCCGATCTTCTTGGGTTCGGCCAGCCGCTGAAGCGGCCAGCCCACACGCGCGAGGATCCGCTCGAAGCGGAGGTCAGTGACCGTCACGATTTCGGCGAAGCTGTTCGACATGCACCATTCGATGATACCCGCGAACATGGTCAGAGTAGCCTCATGAACCGAGCCGGCTCCCCTGCCCTTCCCCAGACTAGTATCGACGCAGAAGCGGGAGCTTTCGATCATCGCGGAGTGCGCGTTGAGCTGTCCATTCGGAAGAAGGGAGTGAAAGACGTCCGTAACCATGGTCGGGCCAAGCGCCGGCAGCAGCCTCGCGCACCCTGCCAATTCGCCGCTGCTGGAAATTGCGAGGATGTAGGTTGGCGTCAGGGTGTCAAAGGTGTCTGACTCCCGATCGTCAATAACGTGAACCTCCCAGCCCAATCGGTCGGAAAAGATCCGGGCGCGCAGCTGGTGATGATTGTGAAGAAGCCGGGCCTCTTCGACATTCCGGGGCTTCGAGATCGCGAGAATCTGCAT
>traI_DB_WP007538601.1_Rhizobium_mesoamericanum
TTAGGCGGCCTGGCTGAGTGGATCATTGAATTGAGAGCGATAGCTGGACGGGCGCAGCCTCTCGAACGCTTCCGCGTTTGCCTGAAGGACGCCAGCAACGGCTGTGGTCACGCCGACACGCTTCGGATCGCCTATGCGCTGAAGCGACCAACCAACACGACCGAGGATGCGTTCGAACCGCAGGTCCGTCACGGTAACGATCTCGGTGATGGCGTTTACGAGGCACCACTCAATGATGCCAGCAAACATGGTGAGCGTTGCCTCATGCACCGAGCCTGCCCCCCTGCCTTCCTCAAGCGTCGTATCCACACAGAAGCGAGAGCTCTCGACCATTGCCGCGTGCGCGTTCAGCCCCTCCTTGGGGAGAAGCGAAGGAAAGACGTTCGTCACCATCGTCGGACCAACGGACGGCAGAAGCCGTGCGCAGCCGCTCACATCGCCGGCGTTTGAAACGGCCAGGACGTAGGTTGGGCAAAGAGTGTCGAAGCGGTCCGATTCCAGGCCATCAACAACGTCGACCTCCCAGCCCAGTCGCGCCGAGAAGACGCGAGCGCGAAGCTGGTGATGTTGCTGGAGGAGGCGAGCTTCGTGAACATTGCGCGGCTTGTTGAGCGCGAAAACCTGCAT
>traI_DB_NP443804.1_Sinorhizobium_fredii
TTACGCTGATTGGCCAAAAGTGCTGATGATTTGAGAGCGGTAGTTGGCGGGGCGGAGCCTCATGAATGTGTCTGCCTTTGCCGGCAGAGTGCCCGCCACGGCCACGGTCGCTCCGATCGGCCTTGGCTCGCCAATGCGCTGAAGCGGCCAACCGACGCGGGCGAGGATCCGTTCGAACCGAAGATCCGTCACCGTGACGATTTCGGTGTAGCGGTTAGCCACCGACCATTCGATGATCCCCGCGAACATTGTGAGCGTCGCCTCATGAATGGAGCCGTCTCCCCTGCTCTCAGCAAGGAAGGTGTCCACGCAAAAGCGCGAGCTCTCGACCATAGAGGAATGAGCGTTGAGGTGACCGGCAGAAAGGAGCGAGGGGAAAACGTTGGCCACCATCGTGGGGCCGAGCGCAGGCAGTAGGCGAGCACATCCAACCACTCGATCGTTGCTCGATACGGCTAGGATGTAGGTCGGTTGAAGATCGTCGAAAGTATCTGACTCACAGCCTCCGACGACATTGACTTCCCAGCCCAAACGATCGGAAAAGACGCGGGCGCGCAGTTCGTGATGGCTGCGGAGAAGTTGGGCTTCTTCGATATTTCGCGGCTTTGAGATCGCGAGAATCTGCAT
>traI_DB_YP007336358.1_TraI_Rhizobium_tropici
TCATGGATTTCTCCTTTTCCGCTGCCCATCTGGGGAGATGAATTCAGAACGGTAACTGGATGGACGAAGCCTCAGGAATGTCTCGGCGTTCACCGGTAAGGTGCCCGCGACGGCAATTGTCTTGCCAATGTTCTTTGGTTCGCCCAATCGCGATAGGTGCCACCCAACGCGTGCAAGGATCCGCTCGAATCGAAGATCGGTCACCGTGACGAGCTCCGTGTACCCATTTGCGATGCACCATTCGATGATGCCTGCGAACATGGTCAAAGTGGCCTCGTGGACGAGGCCTCCTCCGCGAAGATCGACCAAGGTTGTGTCCACGCAAAAACGGGAGCTTTCGATCATACTTGGATGGGCGTTTAGGTGTCCATGCGTTAGCAGTGACGAAAAGACATGGGTCACCATCGTCGGACCCATGGCCGGCAGGAGTCTAGCGCATCCTGCCACACGAGCGCTGTCCGATACGGCGAGTATGTAAGTCGGCTGGAGAGCGTCGAAGACGTCCGCTTCCCGGCCGTCAAGAACACCGACCTCCCAACCCAACCGATTTGAAAACACTTGAGCTCGAAGTCGATGATGTGCTTCGAGAAGGTGCTGTGCAGGAAGCCCATGTCTGGTCGATATCGCAACAACCTTCAT
>traI_DB_WP007539592_Rhizobium_mesoamericanum
ATGCAGATTCTAGCGATCTCGAAACCAAAGAGTCATTCTGAAACCCAGCTGCTTCAAAACCATCATCAGCTCCGTGCGGCGGTCTTCTCCAACCGGCTGAATTGGGAGGTGAAGGTCGTTGACGGCTGCGAGGCAGATGCATTCGACGCTCTGGGCCCGAACTACATTCTGGCCATCTCCACAGGCGGACGACTAGCGGGCGCCGCACGCCTGCTTCCTGCTACCGGCCCGACCATGGTGGCGGACGTGTTTCCCTCCCTGCTTCCCGAAGGTCGGCTGAACGCCCACCCCGGTATGATCGAAAGCTCCCGGTTTTGCGTCGACACCACGCTCGAAGAGGGGAGGGGAGACGGTACCTTGCACGAGGCTACAGTCACCATGTTCGCCGGGATCACTGAATGGTGCGTCGCGAACGGCTTCTCCGAGATCGTCACGGTGACCGATCTCAGGTTCGAGCGAATTCTCGCTCGTGTGGAATGGCCGCTGCAGAGATTGGGCAAGCCTCAGAAGGTCGGCGTAACGACCGCCGTCGCAGGCACGTTGCCTGTGAACGCTGGGATCTTCGAGAGGCTACGGCCACCGAACTACCGATCCAACCTCAAAACCTTCAGCCAAGCAGCCTAA
>traI_DB_YP770824.1_Rhizobium_leguminosarum
TCAGTACCCGGTAAAGATTGCACACGTTTCCTCCCATGGGCGGAGCCTTAGGAACGTGTCCGCATTGGCGCGCAGTGTGCCCGCCACGGCCATCGTCACGCCGATCTTTTTGGGTTCGCCCAACCGCTGCAGCGGCCATCTGACGCGAGCGAGGATTCGCTCGAACCGAAGATCGGTCACCGTGACAATCTCGGTATAGCCATTTGCCATGCACCATTCGATGATGCCAGCGAACATGGTCAGCGTGGCTTCATGAACCGAGCCGTTGCCCCTCCCCTCCGCTAGAGTCGTGTCGACGCAGAAGCGAGAACTCTCGATCATAGCGGCATGACCGTTGAGTTGACCGTCGGGGAGAAGCGACGGGAAAACATCGGCCACCATTGTCGGACCAAGCGTAGGAAGAAACCTCGCGCACCCCGCCGGTTGGCCGGTCCCAGCGACGGCGAAAACATAGGTCGGCCGAAGCGCGTCGAAACCATCCGACTCGCACCCCGCCGATACATCGACTTCCCAACCCAGACGATCGGAAAAGACCCGCGCACGAAGCTGGTAGTGCATGTGTAGGAGATGTGCATCCTGGAGCGTCCGGGGCGTCGAAAGCGCGAGAACCTGCAT
>traI_DB_AFN06796.1_Ensifer_adhaerens
GTGCAGATTCTCGCAATTTCGAAGCCGCGCAACGTCGAGGAGATCAGGCTTCTCTACAATCATCATCAACTGCGAGCTCGTGTCTTTTCTGATCGGCTCGGATGGGAAGTGGATGTCATCGGCGACTACAAATCGGATTGTTTCGACGCACTTGAGCCAACGTACATCCTAGCCGTCTCCGACGACGGGCAGGTGGTGGGTTGTGCGCGCCTCCTGCCAGCGCAGGGCTCGACCATGCTGGCCGACGTTTTCCCTTCACTCCTACCAAGCGGGGGGCTCCGCGCCCATACCGGAATGATCGAGAGTTCGCGCTTTTGCGTGGACACCACTATCGAGGAGGGACGGGGTGGGGGCAAGATACACGAAGCCACGCTCACCATGTTCGCCGGAATAGTCGAATGGAGCATCGCCCACCGTTTCACCGAAATCGTCACCGTCACGGATCTCCGGTTCGAACGGATCCTCGCCCGCGTCGGATGGCCTCTCCAGCGTCTTGGTGAGCCCAAGGAGATTGGCGCAACGATGGCCGTCGCTGGCATCCTCCCTGCCAACCGGGACACCTGGCTAAACCTCCGCCACGCCAACTACCGGTCCAATATCATCCACCCCTTTTGA
>traI_DB_WP006312313.1_Agrobacterium_sp
ATGCAGGTTCTTGCAATCTCGCCCGACCGATATGTCGAGCATCGAAACCTTCTGAAGCAGATGTACCGGCTGCGCGCCAACGTATTCAGCGAGCGGCTCGAATGGGACGTCACCGTCACCGATGGCGGCGAGAGGGATCAGTACGACGACCTCAATCCAACCTACATCCTCACCACCTTTGGCGGCAGCAAGGTTGTCGGATGCACACGCCTCCTTCCGGCACTCGGCCCGACCATGCTGGAACGGACCTTCCCGCAGCTGCTCGCTGATGGTTCGCTCCATGCGTCCGGTGCAATGATCGAGAGCTCGCGCTTCTGCGTCGATACGACCTTGCCCGCCGGCAGGGGAGGGGGCCAACTCCACCTTGTGACTCTTACCATGTTCGCCGGCATCATCGAATGGTCGATGGCAAACGGCTATGACAAGATCGTCACCGCCACCGACCTTCGCTTCGAGCGTATCCTGAACCGGGCGGGATGGCCGATGGCGCGTATGGGTGTACCCGTCGCGATCGGAAATACCGTCGCCATTGCCGGCATACTTCCAGCGGATCAGGAGAGCTTCGAACAGGTTCGCCCGTCGAACTATCGGTCCGCTCTTCCCCGTACCGATGATCATTCGGAGAGGAGCGCAGCGTGA
>traI_DB_WP003510279.1_Agrobacterium_tumefaciens
TCACGCAGCGCTCCTCTCCGAGTGATCATCAGCACAAGAGAGAGCAGACCGATAGTTCGGCGGGCGCACCTGTTCGAAGCTCTCCTGGTCCGCTGGAAGCGTGCCGGCAACGGCGACGGTATTGCCAATTGCCACGGGTTCACCCAACCGCGCCATCGGCCAGCCTGCCCGATTCAGGATACGCTCGAAGCGCAGATCAGTGGCGGTAACGATCTTGTCGTAGCCATTCGCCATTGACCATTCGATGATTCCAGCGAACATGGCGAGTGTTGCAACGTGTAACTGCCCCCCTCCCCTGCCCGCGGGCAAAGTCGTATCGACGCAGAAGCGTGAACTCTCGATCATCGCACTGGTCCCATTGAGCGAACCATACTCCAGGAGCTGTGGAAATGTCATTTCCAACATGGTCGGGCCCACTGCGGGAAGGAGGCGTGCGCATCCGACAACCTTATTGCCGCCGGAGATGGCCAGGATGTAGGTCGGATTGAGGTCGTCGTACTGATCTCGTTCGCCACCGTCCATGATGGTCACGTCCCATTCGAGCCGCCCGCCAAAAACGTCGGCGCGCAGCCGGTGCATCTGCTTCAGAAGATTTTGATACTCGACATATCGGTCGGGCGAGACGGTGAGAATCTGCAT
>traI_DB_WP008120557.1_Phyllobacterium_sp
TCACGCAGCACGCATGTGGCCGCGCGCGATCGTCGAGCGGTATCCCGTTGGGCAGACCTTGTTGAAGCTCTCAACGTCCGCAGCAAGAGAACCGGCGACGGCGACCGTGCTACCGATCCTGCATGGCTCGCTGAGGCGGCGCATCGGCCAGCCGGCCCTGTTCAGAATTCTTTCAAATCTGAGATCAGTTGCTGTGACTACTTCGTCGTAGCCGTTTGCTATCGACCATTCGATGATGCCAGCGAACATGGTGAGCGTGGCCTCGTGGAGAACCCCTCCCCTGCCCTCTACGAGCGATGTGTCGACGCAGAACCGCGAACTCTCGATCATGCGGGGATGGGCTTTGAGGCAACGTGAGGCTAGAAGCTGAGGAAATGTCCGCTGCAGCATAGTTGGTCCAATGGCCGGGAGAAGCCGGGCGCAGGCGACAACAGCGCCGGCCTCTGATATGGCGAGAATGTAGGTCGGTAGGAGAGCGTCGTATTCGTCGGTTTCGCGTCCATTCAATACGTTGACATTCCAGCCCAGCCGTCCCGCGAATACCCGGGCTCGAAGATGATGCTGTTCGTCGATCAGCCTGTTATCTCTGTCGACCGAAGCATCGCGTACTGCGTGCACTATCAT
>traI_DB_WP003523569.1_Agrobacterium_tumefaciens
ATGCTGATTCTGACCGTCTCGCCTGGCCAATACGATCACCAGATCAGTTACCTGAAGCAAATGCATCGGCTTCGTGCCGAAATCTTCGGAAACCGTCTGGAATGGGATGTCGCAATCGAGGACGGTGGCGAACGGGACCAGTACGACGACCTGAGCCCGACCTATATCCTCGCGACCTCCAACAGACAGAGGGTGGTCGGCTGCGCGCGGCTTCTTCCCGCATCAGGCCCGACAATGCTGGAGCGGACGTTCCCGCAATTGCTGGCAAACGGCTCCCTCAGCCGAAGCACGGCAATGATCGAAAGCTCACGCTTCTGCGTCGACACGACATTGCCGACCGGGAGGGCAGGGGGTCATCTGCATCTCGCGACGCTCACCATGTTCGCCGGCATCATCGAATGGTCGATGGCAAACGGCTACGACGAAATCGTCACGGCAACCGATCTTCGCTTCGAGCGCATCCTGAAGCGCGCCGGTTGGCCGATGACGCGACTGGGCGAACCCTCCACGATCGGCAACACCGTCGCCGTCGCCGGACGTTTGCCGGCCGACCGAAAGAGCTTCGAACGGGTCTGCCCGCCAGGATACCGTTCGCTCATCGCCGACCATAGCGGTCGCCCGTTGAGGAGCGCCGCGTGA
>traI_DB_WP010065391.1_Rhizobium_etli
CTCCTGAAGCAGATGCATCGTCTGCGCGCGGCAGTTTTCCGCGAGCGCCTTGCATGGGATGTCACCATCACTGAAACCGGCGAGCGTGACGAGTACGACGACTTCGATCCGACCTATATCCTTGCGGTCACAGACGGCCAAAGGGTCGTCGGCTGCGCGCGCCTGCTGCCGGCATTGGGGCCAACAATGCTGGAGCAGACATTCCCGCAATTGCTGGCGTCCGGTTCGCTCGGTGCGTCGGCCAGCATTGCCGAGAGCTCGCGCTTTTGCGTCGATACGTCCGTGGCTGAGCGAAGGGGAGGGGGTCAGCTCCATCTCGCGACGCTCACCATGTTTGCCGGGATCATCGAATGGGCGATGGCAAACGGCTACGACGAGATCGTCACGGCCACTGACCTGCGCTTCGAGCGCATCCTGAACCGGGCCGGATGGCCTATGAAGCGGCTTGGCTATCCTGTGGCGATCGGCAATACCGTGGCCGTCGCCGGAACCCTGCCAGCCAATCAGGAAAGTTTTGAACGCGTTTGCCCGCATGGTTACCACTCGATCGCCGAACATCACGACCGTCAGATCCGGAGCGCTGCGTGA
>traI_DB_AFU93066.1_Ensifer_adhaerens
ATGGAGATACTAGCTGTGCCGGCTGCAGCGCGCGGAGAATTTGCTGACTTGATCGACTCGATGCATCGGCTGCGTGCGCGAGTCTTTGGCGACAGACTGGACTGGGATGTAGACATAAAGGACGATCGTGAGGCCGATGCTTACGATCAACTCAATCCCACCTATATCTTGGCCGTTTCTACCACAGGTGCGGTGGCGGGCTGCGCGAGGCTTCTCCCCGCTACCGGGCCGACGATGCTCGCCAATACGTTTCCGCAGCTCCTCTCATCGCGACGGCTCGACGCCCATGCAGGCATGGTCGAAAGCTCGCGCTTTTGCGTTGACACGGTGCTCGACGAGGGCAGGACAGGGGGAGTTCTCCATGGGATGACGCTTGAGATGTTCGCCGGCATCATCGAGTGGTCGATGGCGAACGGCTATTATGAAATCGTCACGGCAACGGACCTGCGGTTCGAGCGCATTTTGAAACGCGCCGGCTGGCCGATGCAACGTCTTGGTCAGCCGTGTCCCATCGGCAGCACGATGGCCGTAGCAGGCGTGCTTCCTGCCGACGCCGCGAGCCTTAATCGGATTCGCGCTGCTGCCTGTCGACCAGGAACACATGTGCACCACAACTTCGCTGCTTGA
>traI_DB_NP059761.1_Agrobacterium_tumefaciens
TCACGCCGCACTCCTCAACGGGCGGCCGTTATCGTCAGCGATAATCGAACGGTATCCCGGCGGGCAGACCCGTTCGAAGCTTTTTCGGTCGGCGGGCAAATGTCCGGCGACGGCGACGGTGTTGCCAATCGCGACGGGTTCGCCCAGTCGCGTCATCGGCCAACCGGCGCGCTTCAAGATGCGTTCGAAGCGAAGATCGGTTGCCGTGACAATTTCGTCGTAGCCGTTTGCCATCGACCATTCGATGATGCCGGCGAACATGGTGAGCGTCGCGAGATGCAGTTGCCTCCCTGCCCTCCCGGTCGGCAATGTCGTGTCGACGCAGAAGCGTGACGTTTCGATCATTGCCGTGGTTGCGCTGAGGGAGCCGGTTGCCAGCAATTGCGGAAACGTCCGCTCCAGCATGGTCGGTCCTGATGGCGCAAGAAGCCGTGCGCAGCCGACCACCCTCTGCCCACCGAACGTCGCGAGAATGTAGGTCGGGCTGAGCTCGTCGTATTGATCCCGTTCGCCGCCGTCCTCTATTGCGACATCCCATTTCAGACGGTTTCCAAACACTTCGGCTCGAAGCCGGTGCATTTGCTTGAGGTAACTGTTCTGGTGTTGGTATTGGTCGGGCGAGACGGTCAGAATCAGCAT
>traI_DB_WP003585133.1_Rhizobium_leguminosarum
ATGCAGGTTCTCACGATCTCGCCCGACCGATATGTCGAGCATCAAAATCTTCTAAAACAGATGTACCGGCTGCGCGCCGACGTGTTCAGCGGACGGCTCGAATGGGACGTCTCCATCATCGATGGTGGCGAGCGAGATCAGTACGACGAACTCAATCCAACCTACATCCTCGCCACCTCCGGCAGCAAGGTGGTCGGATGCGCACGTCTCCTTCCCGCTGTGGGCCCGACCATGCTCGAGCTGACCTTTCCGCAGCTCTTGAGGGAGGGCTCGCTCAATGCAAATACCGCGATGATCGAGAGTTCGCGCTTCTGCGTTGATACGACCTTGCATGCAGGCAGGGAAGGGGGACAGCTCCACCTTGCCACCCTGACCATGTTCGCTGGAATCATCGAATGGTCGATAGCGCATGGCTACGACAAGATCGTTACCGCCACCGACCTTCGCTTCGAGCGCATCCTGAATCGGGCAGGTTGGCCGATGGCGCGTTTGGGTGAACCTGTGGCAATTGGCAATACCGTCGCCATAGCCGGCACACTTCCGGCGGACCAGAAGAGCTTCGAGCGGGTCCGTCCATCAATCTACCAGTCAGCCTTATTTCGTATTGATAATCACCCGACCAGGAGTGCTGCGTGA
>traI_DB_YP004551489.1_Sinorhizobium_meliloti
ATGGAGATACTGGCTGTACCGGCCGTGGCGCGTGGAGAGTTTGCTGACCTAATTGATTCGATGCACCGACTGCGTGCCCGCGTCTTTGGCGACAGGCTGAATTGGGACGTAGAGATAAGGGATGGGCGTGAAGCCGACGCCTACGATCAACTCAACCCGACCTACATCCTGGCTGTTTCCCCCACACGTGCGGTGGCGGGTTGTGCGAGGCTTCTGCCAGCTACAGGCCCGACAATGCTCGCCAATACCTTTCCGCAGCTCCTGCCAGCGCGCGGTTTGGACGCTCACCCAGGCATGGTCGAAAGCTCGCGCTTTTGTGTCGACACTGCGCTCGACCAGGACAGAACGCCAGGGTCTCTCCACAAGACCACGCTGATGATGTTCGCCGGCATCATCGAATGGTCGATGGCGAACGGGTACCACGAGATTGTCACCGCAACTGATCTGCGTTTCGAGCGCATTCTGAAGCGTGCCGGGTGGCCGATGCAGCGCCTCGGCCCGCCGTGCCCCATAGGCAACTCTTTGGCTGTTGCCGGAATTCTTTCTGCCGATGTCGGAAGTCTTGATCGCATTCGCGCTGGTGCCGCTCGACCCGGGACTCGCCGCACCGTCGCCGCTTGA
>traI_DB_AFU93065.1_Ensifer_adhaerens
ATGGAGATACTGGATGTACCTGCCGCAGGGCACGGAGAATTTGCGGACCTGATCGACTCGATGCATCGGTTGCGTGCCCGCGTCTTTGGCGACAGGCTGGGCTGGGATGTAGACATAAGGGACGGTCGTGAAACCGATGCTTACGATCAATTCAATCCTACCTATATCCTGGCTGTCACGGCCACGCGTGCGGTAGCGGGTTGCGCGAGGCTTCTCCCTGCCACCGGGCCGACGATGCTCGCCAATACCTTCCCGCAACTCCTCTCATCGCGACGGCTGGACGCTCACGCGGGCATGGTCGAAAGCTCGCGCTTTTGTGTCGACACTGCGCTCGACAAAGGCAGGACGCAGGGGCTTCTCCACAGGACTACGCTGAAGATGTTCGCGGGCATCATCGAGTGGTCGATGGCGAACGGCTACCGCGAGGTCGTCGCGGCCACTGACTTGCGTTTCGAGCGCATTCTGAAGCGCGCTGGGTGGCCAATGCGGCGCCTTGGCCGGCCGTGCTCCATTGGCAACACGATGGCCGTAGCAGGAGTTCTTTCTGCAGATGTCGCAAGTCTCACTCGGATTCGTGCTGTGATCAACAACAGACGTAAAGCCTAA
>traI_DB_AFN06798.1_Ensifer_adhaerens
ATGGAGATATTAGCTGTGCCGGCCGCAGCGCGCGGAGAATTTGCTGACTTGATCGACTCGATGCATCGGCTGCGTGCGCGAGTCTTTGGCAACAGGCTGGACTGGGATGTAGACCTAAGGGACGATCGTGAGGTCGATGCTTACGATCAATACAATCCGACATATATCCCGGCTGTTTCTACAACAGGTGCAGTGGCGGGCTGCGCGAGGCTTCTCCCGGCTACCGGGCCGACCATGCTCGCCAATACATTTCCGCAGCTCCTCTCATCGCGACGGCTCGACGCTCATGCAGGCATGGTCGAAAGCTCGCGCTTTTGCGTCGACACGGCGCTCGACGAGGGCAGGACGCGGGGAGTTCTCCACAGGACGACGCTTAAGATGTTCGCCGGCATAATCGAGTGGTCGATGGCGAACGGCTATTATGAGATCGTCACGGCAACTGACCTGCGTTTCGAGCGCATTTTGAAACGCGCCGGCTGGCCGATGCAACGCCTTGGTCGGCCGTGTCCCATTGGCAGCACGATGGCCGTAGCTGGAGTTCTTCCAGCCGACGCCGCGAGCCTTCATCGGATTCGCGCTGCTGCCTGTCGACCAGGGACACGCCTGCACCACAACTCCGTTGCTTGA
>traI_DB_YP004301723.1_Polymorphum_gilvum
TCACGCCGCGCTCCTGAAAGGACCAGCGTCACTATGCTCGATGATCGAGCGATAACCTGCCGGGCAGACCCGATCGAAGCTGGAGCGATCGGCCGGCAGGCTGCCCGCGACGGCTGTGGTATTGCCGATGGCCACGGGGTCGCCGAGACGGCTCATCGGCCATCCCGCCCGGTTCAGGATGCGCTCGAAGCGGAGATCAGTAGCGGTGACGATCTCGCTGTAACCGTTGGCCATCGACCATTCGATGATGCCGGCGAACATCATAAGCGTCACCTGATGGAGGCTTCCTCCCCTCCCCGCGGGAAGCGACGTGTCCACGCAGAAGCGCGAGCTCTCGACTATTCCCTGCTGAGCATCGAGCGATCCCCGCTCCAGCAATTGGGGAAAGGTTTGCTCGAGCATCGTCGTGCCAGACGCGGGAAGCAGCCGCGCGCAGCCGACGACCTTCTGTTCGGCCGAGATCGCAAGGATGTAGGTCGGCAAGAGATCATCGTACTGATCCCGCTCTCCCTGTTCGGTGATGGTGACATCCCATTCCAGGCGGCTGCCAAACACCGCGGCCCGAAGACGGTGCATCTGGTTCAGGTGGTTGCGGTTACTTGCGTAGTGGTCGGTCGATACGCTCAGAATCTGCAT
>traI_DB_YP004638526.1_TraI_Oligotropha_carboxidovorans
CTACGCGGCCGAGCGGCGGGTGACACCAAGCTCCGAGCGATAGCCCGGCGGTCGCACCATCGCAAAACTGACTTCATCCGCAGGGAGTGTACCGGCGACGCTGAGAGTCTCGCCGATCATTTGCGGCTCGCCTAGCCTGCGCATCGGCCAGCGGGCGCGAACGAGCAGTCGTTCGAACCGGACATCGGTTGCCGTAACTATGTCGCGGTAACCCTCTCCTATCGACCACTCGATGATCGCAGCGAACAGGGTCAGGGTCGCCCGATGAAGGCCTCGTGCGGTCATCGCCTCGAGCGCCCCGGTGTCGACGCAAAAGCGCGAGCTCTCGATCATCCGGGGATGGGCATCGAGCCGGCCGTCGGCCAGAAGCTGGGGGAAGGCATCGACCAGCATCGTTGGGCCAGTCGCCGGAAGGAGCCGTGCGCAGCCGAGAACAGCGCCCCCGTCTCCGAGCACCAGAATGTAGACCGGATTGAGATCATCGAAGTGGTCGCTTTCCGATCCTTCCACGATCTCGACGTCCCAGCCCAGACGCCCGCCAAACACACGAGCGCGTAAACGGTGCATTTCCTTTAGGAGCTGTTGGGACGCGGCGGTCTTGTCAGCTGTGATTGCTATTGCTCGCAT
>traI_DB_WP003554488.1_Rhizobium_leguminosarum
ATGAAGCTGACAGCAATCAAGACGCCGACGTCGGCCCAGGACGCAACGTCTCTCGATCAAATGTACCGTCTGCGGGCCCGTGTTTTTGCAGACCGGCTCGCTTGGGATGTTTCTATTTCGAACGGCCGCGAGCTCGATGAATTCGACGGATTTGAACCGACCTATATTCTCGCGCTGTCGGATAGTGATGAGGTTGTCGGCTGCGCACGACTGCTGCCCGCCGGCGGCCCTACCATGCTGGAACGCGTCTTCCCGCAACTTCTATCGACAGGGCTGCTCGACGCACATCCGTTCATGATCGAAAGTTCGCGCTTCTGCGTCGATACGGCGTGTTCGCGCGAAGCCGGGGAGGGGGCTCTGCACGACGTCACATTCGGGATGTTTGCAGGAATCCTCGAATGGTGCCTTCATCAGGGCTATCGCGAGATCGCAACAGCCACTGATGTTCGCTTCGAGCGAATTTTGCGGCGCGCCGGCTGGCCGATGCAGCGCCTTGGCCAGCCGATCATGATCACCGAGACGATGAGCGTGGCTGGCATCCTACCGGTCAGCTGGGAGAACTTTGAGCGGGTCCGACCGCAAACTTACCGCTCCGCCTTCGGTCCGCAGCGACAGCATGCAGCATAA
>traI_DB_YP006814423.1_Sinorhizobium_meliloti
ATGGAGATACTGGCTGTACCGGCCGCGGCGCGTGGAGAATTTTCTGACCTAATTGATTCGATGCACCGACTGCGTGCCTGCGTCTTTGGCGACAGGCTGGATTGGGACGTAGAGATAAGGGACGGGCGTGAAGCCGACGCCTACGATCAATTCGACCCGACCTACATCCTAGCTGTTTCCCCCACAGGTGCGGTGGCGGGTTGTGCAAGGCTTCTGCCAGCTACAGGCCCGACAATGCTCGCCAATACCTTTCCGCAGCTCCTGCCAGCGCGCGGTTTGAACGCTCACCCAGGCATGGTCGAAAGCTCGCGCTTTTGTGTCGACACTGCGCTCGACCAGCACAGAACGCCAGGGCCTCTCCACAAGACCACGCTGATGATGTTCGCCGGCATCATCGAATGGTCGATGGCGAACGGGTACCACGAGATTGTCACCGCAACTGATCTGCGTTTCGAGCGCATTCTGAAGCGTGCCGGGTGGCCGATGCAGCGCCTCGGCCCGCCGTGCCCCATTGGCAACTCGTTGGCCGTTGCCGGAATTCTTTCTGCCGATGTCGGAAGTCTTGATCGGATTCGCGCTGGTGCCGCTCGACCAGGGACTCGCCACACCGTCGCTGTTTAA
>traI_DB_YP002551333.1_Agrobacterium_radiobacter
TCACGCGGCACTCCTGATCGCTGCCACGTCGATCCGGGGGATGGAATAATAGCCTGGAGGGCAAACCTGCTCGAAGCTGGCACGATCGGCCCGCAGGCTTCCCGCAATGGCGATGGTGTTGCTGATTGCGGCCGGTTGGCCGAGCCGTTGCATAGGCCAGCCCGCCCGCTTCAGGATACGCTCGAAGCGAAGATCGGTCGCCGTGACGATCTCGTTGTAGCCATTGGCCATAGACCATTCGATGATGCCGGCGAACAGGGTGAGCGTAGCGACATGCAACTGGCTTGCATCCCTCCGCGAGACAAGCGCGGTATCGACACAGAAGCGCGAGCTCTCGACCATCCCGGAATGCGCGACGAGCGAACCCGTTTCGAGGAGCTGGGGGAAAGTCTGCTCCAGCATCGTAGGGCCGAAAGCCGGAAGAAGACGGGCGCAGCCTGCGACAAGTCCACTATCGGTAATCGCCAGAAGGTAGGTTGGCTTGTAACCATCGTACTGGTCGCGCTCTTCCCCTTCTGTAATGGAGACTTCCCATTCCAGGCGGCCGCCGAACACCGTCGCGCGAAGACGGTGCATTTGTTTGAGGAAGCTTCGATTACGTTCGTATTGGTCCGGCGAGACTGTCAGTATCCGCATCAT
>traI_DB_YP002978849.1_Rhizobium_leguminosarum
ATGAAGCTGATAGCACTCAAGACGACAAAATCGCGCAAGGACGCAGCACTTCTCGATCAAATGTACCGGCTGCGGTCGCGTGTTTTCGCCGACCGTCTCGCCTGGAACGTGTCCAGGTCCAACGGGCGGGAGCGCGATCAATTCGACGAATTCGGGCCGACCTATATTCTTGCCCTATCGGATGGCGATGTGGTGATCGGCTGCGCACGGCTGCTGCCGGCCATCGGTCCTACCATGCTGCAGCAGGTCTTCCCGCAGCTTCTTTCGGCAGGACGGCTCGACGCCGATCCGGCCATGATCGAAAGCTCTCGTTTTTGCGTCGATACCGCGGGTTCCCGTGGGGCCGGGGAAGGGGGCCTGAGCGACGTCACGTTCGGCATGTTCGCAGGCATCCTCGAATGGTGCCTCCATCACGGTTACCGCGAAATCGCAACAGCCACCGATGTTCGCTTCGAGCGAATCTTGCGGCGCGCCGGCTGGCCGATGCAGCGCCTTGGTCAGCCGATCATGATCAACGAGACGCTGAGCGTGGCCGGCATCCTGCCGGTCAAGTGGGAGAACTTCGAACGGGTCCGACCGCACGCCTACCGCTCCGCATTCGGTGCGCGGCGCCAGCATGCGGCATAA
>traI_DB_WP003518550.1_Agrobacterium_tumefaciens
TCACGCAGCGCTCCTGAGCAATGCTCTCCGGGGGAACGACTGATAGCCCGGAGGGCATATCTGCTCAAAGCTGCAACGGTCGGCCGGCAGGCTTCCGGCGATGGCGATGGTGTTGCCTATCGTGGTCGGCTCGCCGAGACGCTGCATCGGCCATCCCGCTCGCTTCAGGATGCGCTCGAAGCGGAGATCGGTGGCCGTGACGATCTCGCTGTAGCCGCTCGCCATCGACCATTCTATGATACCGGCGAACAAGGTGAGCGTCGCAAGATTCAGTTGGCTCGCCTCCCTCTGCGAGACAAGTGAGGTATCGACGCAGAAGCGCGAACTCTCGACCATGCCTGAATGAGGGCGAAGCGAACCAGTATCGAGAAGCTGGGGGAAGGTCTGCTCCAGCATGGTGGGGCCAGAAGCTGGAAGGAGACGAACGCAACCTGCGACCTTTCCACCGTCGGCAATTGCCAGAAGATAAGTCGGCCTGCAATCATCGTACTGGTCGCGCTCTTCTCCCACGGTGATGGAGACGTCCCAGGCGAGACGTCCGCCAAATACCGTCGCGCGAAGACGGTGCATCTGTCTCAGGAAGTCGCGATGGCGCTCGTATTTCTCGGGCGCGACGGTCAATATCCGCAT
>traI_DB_ADG45384.1_Rhizobium_leguminosarum
TTATGCCGCATGCTGGCGCCGCGCACCGAATGCGGAGCGGTAGGCGTGCGGTCGGACCCGTTCGAAGTTCTCCCAGCTGACCGGCAGAATGCCGGCTACGCTCAGCGTCTCGTTGATGATCGGCTGACCAAGGCGCTGCATCGGCCAGCCGGCGCGCCGCAAGATTCGCTCGAAGCGAACATCGGTGGCTGTTGCGATTTCGCGGTAACCCTGATGGAGGCACCATTCGAGGATGCCTGCAAACATGCCAAACGTGACGTCGCTCGGGCCCCCTTCCCCAGCCCCATGGGAACGGGCGGTATCGACGCAGAAACGAGAGCTTTCGATCATCGACGGATCGGCGTCGAGCCGTCCTGCCGATAGAAGCTGCGGGAAGACCTGCTGCAGCATGGTAGGACCGATGGCCGGCAACAGCCGTGCGCAGCCGATCACGACATCACCATCCGATAAGGCAAGAATATAGGTCGGTTCGAACTCGTCGAATTGATCGCGCTCCCGCCCGTTGGACCTGGAAACCTTCCATGCGAGCCGGTCGGCGAAAACACGCGACCGCAGCCGGTACATTTGATCGAGAAGTGCTGCGTCCTTGCGCGACTTCGGCGTCTTGAGTGCTATCAGCTTCAT
>traI_DB_NP396559.1_Agrobacterium_fabrum
TCACGCGGCACTCCTGATCGCTGCCACGTCGATCCGGGGGATAGAATAGTAGCCCGGAGGGCAAACCTGCTCGAAGCTGGCACGATCGGCTGGCAGTCTTCCGGCAATGGCAATGGTGTTGCCGATCGCGGTGGGTTCACCAAGCCGGCGCATCGGCCATCCAGCACGCTTCAGGATGCGCTCGAAACGAAGATCGGTCGCCGTGACGATCTCCGTGTAGCCGCTGGCCATCGACCATTCAATGATACCGGCGAATAAGGTAAGAGTCGCCAGGTGCAGCTGGCTCGCATCTCTCCGTGAGACGAGGGAGGTGTCGACGCAGAAGCGAGAGCTCTCTACCATTCCGGAATGCGCTGCGAGCGAGCCCATTTCGAGGAGTTGCGAAAAAGTCTGCTCCAGCATCGTAGGCCCGCAAGCCGGAAGAAGTCTGACGCATCCGGCGACCCGCCCACTGTCAGTAATCGCCAGAAGGTAGCTCGGCTTGAAATTATCGTATTGGTCGCGCTCTTCCCCAGCGATGATGGAGACGTCCCATTCGAGACGGCCACCGAACACCGTCGCGCGAAGGCGGTGCATCTGTTTGAGGAAGCTTCGATACCGTTCGTATTGGTCCGGCGAAACTGTGAGTATCCGCAT
>traI_DB_NP053258.1_Agrobacterium_tumefaciens
TCACGCGGCACTCCTGATCGCTGCCACGTCGATCCGGGGGATAGAATAGTAGCCCGGAGGGCAAACCTGCCCGAAGCTGGCACGATCGGCTGGCAGTCTTCCGGCAATGGCAATGGTGTTGCCGATCGCGGTGGGTTCACCAAGCCGGCGCATCGGCCATCCAGCACGCTTCAGGATGCGCTCGAAACGAAGATCGGTCGCCGTGACGATCTCCGTGTAGCCGCTGGCCATCGACCATTCAATGATACCGGCGAATAAGGTAAGAGTCGCCAGGTGCAGCTGGCTCGCATCTCTCCGTGAGACGAGGGAGGTGTCGACGCAGAAGCGAGAGCTCTCTACCATTCCGGAATGCGCTGCGAGCGAGCCCATTTCGAGGAGTTGCGAAAAAGTCTGCTCCAGCATCGTAGGCCCGCAAGCCGGAAGAAGTCTGACGCATCCGGCGACCCGCCCACTGTCAGTAATCGCCAGAAGGTAGCTCGGCTTGAAATTATCGTATTGGTCGCGCTCTTCCCCAGCGATGATGGAGACGTCCCATTCGAGACGGCCACCGAACACCGTCGCGCGAAGGCGGTGCATCTGTTTGAGGAAGCTTCGATACCGTTCGTATTGGTCCGGCGAAACTGTGAGTATCCGCAT
>traI_DB_YP571977.1_Nitrobacter_hamburgensis
TCATGCTGCGGCGCGCTTAAGGCGGCGCAGGTCGGAGCAATAGCCCGGCGGATAGACCTGTTCGAAGCTCGTCCGATCGGCTGGCAGGATGCCGGCGACGCTCATAGTCTCGCCGATCAGTTCGACGCCGCCGAGGCGCGTCATCGGCCAGCCCGCCCGCTGCAGGATGCGCTCGAAAAGCACATCCGTTGCCGTGACGATCTCGTCGTAGCCGTTGGACATCGACCACTCGATGACGCCTGCGAACATCGTCAATATCGCCTCGTGCAGGCACCGGCCTCCCCTCCCCTCGCGTTGGCTGTCGACGCAAAAACGTGAGCTCTCGATCCTGGTGGGCTTAGCCCGTAGCCGACCGCTCGCGAGTAACTGCGGAAAGGTCTGCGACAGCATGTTCGGGTCGATGGTCGGAAGCAGGCGCGCGCAGCCGGCGACATCGCCATGATCCGTCAGGGCCAGGATGTAGGTCGGACCGAGGGCGTCGTATTCGTCCCGCTCGTGTCCCTGTTCGATTCTCACCTGCCAGCCGAGCCAGCCGGGGAACACCCGAGCACGCAACTGATGCATCCCGTCGAGCAGAGAACGCATTCCACTGTCTTCGTTCGCATCGATTGCTATGGCCCGCAT
>traI_DB_AFU93067.1_Ensifer_adhaerens
ATGATGGTGATTGCCATTGAGAATGGCGGTTCGAGCGACGCCCGGCACTTCCTCGACCAGATGTTTGCGCTCCGCGCGAAGGTCTTCGATGAACGCCTGGGTTGGCAGGTCGCCGCGCGCGGTGGCCAGGAGCGCGACCAGTTCGACGATCTCGATCCCGTCTACATACTCGCTGTCTCTGCAAAGAATGAAGTGTCGGGCTGTGCTCGCCTTCTCCCAGCCATGGGTCAGACGATGCTTTGTCCGTGTTCCCGCACTCGTCTCGGAGCAGGCGTTCACCCGCACGCGCGGATGATCGAGAGCTCCCGCTTCTGCGTCGATACGACCACACAACGGAAGGGTCGCGACGGTCTCCACCATATTACCCGCCTCATGTTTGCCGGCATCCTCGAATGGTGCCTTTCGCGCGGACACACCCAGGTGGTCACGGTCACCGACCTTGCCATCGAGCGCATCCTTGGACGTGCTGGGTGGCTACTTCGTCGGCTCGGACCACCACAAAGGGTAGGCCGGACAAGAGCATTGGCTGGTGTTCTCGCCGTTGACTCAGGGACATTCGAGCGGCTCAAGCCAGTTGGATATGTCTCAACCTTCGATCGCCCCGCCGCACCGACGTCGTCGGTGTTGTCATGA
>traI_DB_WP006724030.1_Agrobacterium_albertimagni
ATGCAACTGATTGTCGTGGACGAAGTTCAAACGCCTGAGCACCGGCATCTTCTTGAGGAGATGTGGCGCCTGCGGGCCCGCGTCTTTGCCGGGCGCTTGAACTGGCAGGTGAATAGCGAAGACGGGCTGGAACACGATCAGTTCGACGACCACAGCCCGACCTACATCCTGGGCATCGAAGACGACGTCCATGTCGTCGGCTGTGTCCGACTTCTGCCGCCGCTGCGCTCCAGCATGCTGCGGGAGGTCTTTCCCGAGCTTCTCGATGGAAGAAGCCTGGCCTTGCATGAGCGCATGATCGAAAGCTCGCGGTTTTGCATCGACCGGTCGGGAAGGGCAGGGGGCGCCAGCGCTTCCATCATTCATTCGAGAACCCGCATTCTGCTTGCCGGGATCGTCGAATGGAGCTTGGCTCGCGGGTATGACGAGCTGGTAACGGCCACGGATGTGAAATTCGAGCGCCTTCTCAAGATGGTCGGCTGGCCGCTGAAACGTCTTGGCGCTCCGACACTGATCAATGAAACCCTCAGCGTGGCTGGATCGCTCGGCATTTCCGACGACGTGCTCAAGCGCCTCAAGCCACCAGGATACCGTCCCTTACATGGGCAACTAGAAAGAGCGGGATGA
>traI_DB_AAR19278.1_TraI_Sinorhizobium_meliloti
ATGCAGATTCTCGCGATCTCGAAGCCCCGGAATGTCGAAGAGGCCCGGCTTCTTCACAATCATCACCAGCTGCGCGCCCGGATCTTTTCCGACCGATTGGGCTGGGAGGTTCACGTTATTGACGATCGGGAGTCAGACACCTTTGACACCCTGACGCCAACCTACATCCTCGCAATTTCCAGCAGCGGCGAATTGGCAGGGTGCGCGAGGCTGCTGCCGGCGCTTGGCCCGACCATGGTTACGGACGTCCTTCACTCCCTTCTTCCGAATGGACAGCTCAACGCGCACTCCGCGATGATCGAAAGCTCCCGCTTCTGCGTCGATACTAGTCTGGGGAAGGGCAGGGGAGCCGGCTCGGTTCATGAGGCTACTCTGACCATGTTCGCGGGTATCATCGAATAG
>traI_DB_WP008892289.1_traI_Thalassospira_profundimaris
ATGATGCAACTCATCACGTCCGACCGGTACGGCGCGTTCGCCGATGATCTCGCCGAGATGTACCGCCTACGTTACCGCGTCTTCAAGCAGCGGCTCGACTGGGACGTCGAGGTCAGCGGCGACATGGAGATCGACACCTTCGACGCGCTCCACCCCGTCTATCTCCTGCAGCGTGGCGCCGGCGGCCGCGTCCAGGGCTGCGTGCGGCTGTTGCCGACGATTGGCCCGACCATGCTGACGGAGACCTTCGCCGCGCTGCTGGCCGGGGCGCCGGCGCCGTCGGACCCGGCCGTGTGGGAGAGCAGCCGCTTCGCGCTCGACGTCGAACGCGACGGCCCTGAAGGCGCGCATGGCGTCGCCCGGGCGACCTTCGAGCTCTTCGCGGGCATGATCGAGTTCGGGCTGTCCCGCGGCCTCTCCGACATCGTCACCGTCACCGACGTCGCCATGGAACGGATCCTGCGGCGCGCGGGCTGGCCCCTGCGGCGCATCGCGGCGCCACGGTCGTTCGCCGGCACGCGATCGGTCGCCGGCTATCTCGAGGTCTCCCCGGCCGGCCTCGCCAACGTGCGCGGCGACCTTACGGGCCCGGTGCTCTGGGCGCCGGTCGCGTCCGCCGCCGCGTGA
>traI_DB_BAN09816.1_TraI_Mesorhizobium_loti
ATGATTGAGCTTATTGTGCCCGGCTCTTACAGCGCCTTTGCCGACGAACCTCACGAAATGCACCGCTTGCGCTACCGCGTCTTTAAGGAGCGCCTCGATTGGAACGTGAGCACGACCCGCGGCTTCGATATCGATTCATTCGATTCTCTGAAACCGCACTATCTTGTGTTGCGCGATTCCGCCGGTCGCGTCGGGAGCGGCGTACGCCTTCTGCCCTCGACAGGCCCGACGATGTTGCGAGATGTCCTTTCGAGGCTGTTGGAGGAGAGAACGGCACCCGAGGAACCGAGTGTCTGGGAAAGCAGCCGTTTCGCCCTTGATCTTCCACCGTCTGGACCGAAGGGCAGTGGGAGTATTGCTGTTGCCACCTATCAACTCCTCGCTGGCATGATCGAGTTCGGTTTGTCGCGGCGGCTTACCCATACCGGTTACAGATTTGCGCATGGAGCGAATCCTGCGTCGCGCCGGATGGCCGCTGGCCCGGATATGTCCGCCCCAGACAATCGGCACCACGCGCGCCGTTGCCGGCTGTTTGGATGTCTCAGAGGAGAGCCTTGGTGCGGTCCGCCACAATGGCAGTCTTGGCGGTCCCATACTGTGGGCCCCGGTGCTCTGCACGGGCGCCTGACATGGTTATGA
>traI_DB_CAD31578.1_Mesorhizobium_loti
TCAGGCGCCCGTGCAGAGCACTGGCGCCCACAGGACGGGACCGCCAAGACTGCCACTGTGGCGGACCGCAGCAAGGCTCGCCTCTGAGACATCCAAACAGCCGGCAACTGCGCACGTGGTGCCGATTGTCTGGGGCGGACCGATCCGGGCCAGCGGCCATCCGGCGCGACGCAGGATTCGCTCCATGCGCAAATCCGTAACCGTGACGATATGGGTAAGCTGCCGCGACAAACCGAACTCGATCATGCCAGCGAGGAGTTGATAGGTCGCAACAGCAATACTCCCACTGCCCTTCGGTGAAGACGGTGGAAGATCAAGGGCGAAACGGCTGCTTTCCCAGACGCTCGGTTCCTCGGGTGCCGTTCTCTCCTCCAACAGCCTCGAAAAGACATCTCGCAACATCGTCGGCCCCGTCGAGGGCAGAAGGCGTACGCCGCTCCCGACGCGACCGGCGGAATCGCACAACACAAGATAGTGCGGTTTCAGGGAATCGAATGAATCGATCTCGAAGCCGCCGGTCGTGCTCACGTTCCAATCGAGGCGCTCCTTAAAGACGCGGTAGCGCAGGCGGTGCATTTCGTGAAGTTCGTAGGCAAAGGCGCCGTGCCAGCCGGGCGCAATAAGCTCAATCAT
>traI_DB_YP004144716.1_Mesorhizobium_ciceri
TTAAGCGTATGCCGGCAGGCCGAGAACCGGCTGCCATAATACAGGTCCGTTCAAACGTCCCCTCCAGCGGATGCGCATGAGGCTAGCGTGCGAAACCTCGAGAAAGCCGGCGACCGCCTCCGTGTTGCCCACCGCCTTGGGATGCCCGATGCGCGCCAACGGCCAGGTTGCAAGACGCAGGATCCGTTCCATGCGCGTATCGGTCACTGTCACGATCCGAGTGAGTTCGTTCGACAAGCCGAATTCGATCATGCCCGCGAATAGCTCGTAGGTTGCTTGGGCCAGCCCTCCAGCCTTGGGCGTTGATGCAGGGAGATCGAGTGCGAAACGACTGCTCTCCCAAATGCGGGCACTCGCTGGCGCCGCGGTCTCGCCAAGCAGCATCGGAAACGTGTCGCGCAACATTGTCGGTCCCGTCGTCGGCAACAAACGGACGCAACCGCGAATGCGCCAGTCGGATCCTTTGAGAAGGAGATAGACGGGCCTCAGCCCGTCATATGCGTCTGTTTCCAGTTCCTCTTCGGTCTGAACATCCCAATCCAGCCTTTCCTTGAAAACGCGATGCCTCAGTCCGTACATTTCTTTGAGCTCGCTCGAAAACTCATCGTAGAGCTCAGGTGTGATTAGCTGCATCAT
>traI_DB_WP008874730.1_Mesorhizobium_metallidurans
CTACGCCGACAGGCCGAGAACCGGTTGCCATAATACCGGTCCGTTCAGACGTCCCCTCCAGCGGATGCGCTTGAGGCTAGCGTGGGAAATCTCGAGAAAACCGGCGACCGCCTCCGTCTTACCGACCGGCTTCGGCTGTCCGATGCGCGACAACGGCCACGTTGCGAGACGCAGGATCCGTTCCATGCGCGTATCGGTCACTGTCACAATCCGAGTGAGATTGTTCGCCAAGCCGAATTCGATCATGCCGGCGAAGAGCTCGTAGGTTGCTTGCGCCAGTCCGCCAGACTTAGGCGCTGATGGAGGGAGATCGAGTGCGAAACGACTGCTCTCCCAAATGCGGGCACTCGCGGGCGCCGCAGTCTCGCCCAGCAGCATCGGAAAGGTGTCGCGCAACATTGTCGGTCCGGTAGTCGGTAAAAGACGGACGCAACCGCAAATTCGCCAGTCGGATCCCTTGAGAAGCAGATAGACGGGGTTCAGGCTGTCAAATGCGTCTGTTTCCATCTCGCTTTCGGTCTGAACTTCCCAATCCAGCCTTTCCTTGAAGACCCGATGCCTGAGCCCGTGCATTTCGTTGAGCTCGTTTGGAAACTCGCCGTAGAGTTCAGGTGTTATCAGCTGCATCAT
>traI_DB_WP016558631.1_TraI_Rhizobium_grahamii
ATGCAGATTCTAGCGATCTCGAAACCTACAAATCATTCTGAAACCCAGCTGCTTCAAAACCATCATCAGCTCCGTGCGGCGGTCTTTTCCAACCGGCTGAATTGGGATGTGAAGGTCGTTAACGGCTGCGAGGCAGATGCATTCGACGCTCTGGGCCCGAATTACATTCTGGCCATCTCAACAGGCGGACGACTAGCGGGCGCCGCACGCCTGCTTCCTGCTACCGGCCCGACCATGGTGGCGGATGTGTTTCCCTCCCTGCTTCCTGAAGGTCGGCTGAACGCCCACCCCGGTATGATCGAAAGCTCCCGGTTTTGCGTCGACACCACGCTCGAAGAGGGGAGGGGAGACGGTACCGTACACGAGGCGACAGTCACCATGTTCGCCGGGATCATTGAATGGTGCGTCGCGAACGGCTTCTCCGAGATCGTCACGGTGACCGATCTCAGGTTCGAGCGAATTCTCGCTCGTGTGGAATGGCCGCTGCAGAGATTGGGCCAGCCTCAGAAGGTCGGCGTAACAACCGCCGTCGCAGGTACGTTGCCCGTGAACGCTGGGATCTTCGAGAGGCTACGGCCACCGAACTACCGATCCAACCTCACAACCTTCAGCCAAGCAGCCTAA
>traI_DB_WP018273828.1_TraI_Bradyrhizobium_elkanii
ATGAAGGTCATTGTGCGTAGCCGTGCGTCACTCCTGCACGACTCCGAACTAACGCTAGGAATGCATCGCCTGCGAAGGCGCGTGTTCAAGGATCGGCTCGACTGGGACGTCTCTGTCCGCGACGGATTAGAGATCGATCAGTACGACACCTTCGATCCGACTTATCTCCTGGCGCTTGAGAAGAGCTACGTTGTTGGTTGTGTTCGCCTGCTGCCCACCACCGGACGCAACATGCTGGCCGATACGTTCCCGGTGTTGCTGGATGGCAACCCGGCGCCGAGGGCGGCCACGATTTGGGAGAGCTCGCGCTTCTGCGTTGACACCAAGAGTGCGGCGGCAACAGTAGACAATGGTCTGCGCAAAGCGACTTTTCTGTTGTTCGCAGCCATGATCGAATGGGGGCAGCAGCACGATCTTCAGGCCATCGCAACGGTCACTGATCTGCGCATGGAACGCATACTGCGCCGGGCCGGATGGCATCTCGATCGCCTCGGCACGCCTCATCAAATCGGGACGACCAGCGCCGTCGCTGCATTGTTGCCGATCACCGAAGAGGCTCTCGGCGCGATCCGAGCGGCCGGGCAGATTTCGGGGTGTGCAATTGACGCGCCATCAAGCCTGGCGATCGCGGCCTAA
>traI_DB_WP018324645.1_Rhizobium_giardinii
TCAGGCCGCGCGAGCGTATTCGAGCGACATCGGCCTTTCGAGAACCGATCCACCAATTTCGGCGACGGCTTTCATCGTCTCCAGCAGTTCGGTCGTTACCTCCCAGGCGACCGCGACGGCATGGACCGAGCCGATGCGCTGCGGTTCGCCGATGCGCTCTCCCGGGCAACCCATGCGGCGAAACATCCGCTCCAGGAAAACGTCCGTTACGGTGACGATATGGCTGAGGCCGGAGGACAGTCCGAGTTCTCCGACACCGCACATCAGCTCCGCCGCGGCGATCGTTACCTGGTTGGAGCCGCGATCCTGCGAGATCGTTGGATCGATGCAGAATCGGCTGGATTCCCAGATGGCGCCGCTGCGAATCTCGGGATTGTCGCCGAGCAGGATCGGGAACGTGTCGTCGAGCATGTTTGGCCCCAGTGTCGGGAGCAGCCTCAGGGCGCCGCGCAGCATTCCTGTTTCATCCGAATAGGACAGGACGTAAAGCGGGTTGGCGTCGTCGTAGTGGTCGATCTCCCAGTCGCCGCGTACCGACACATCCCATTTCAGCAGATCGTGGAAAACGCGCTTGCGCAGCCTGAACATGGCGTCGATGTCCTGGGGAAACTGTTTGCGGCTGTTGCGGTTAAAGATCCTGATCAT
>Vibrio_anguillarum_VanI_AAC45212.1
ATGACTATTTCAATTTATTCACATACCTTTCAAAGTGTCCCTCAAGCTGATTATGTGTCATTGCTGAAGTTACGCTATAAAGTTTTTTCGCAACGCTTGCAGTGGGAGCTAAAAACAAATCGAGGAATGGAGACTGATGAGTACGACGTTCCAGAAGCACACTATTTGTATGCCAAAGAGGAACAGGGTCATTTAGTGGGGTGTTGGCGAATTTTGCCAACGACGTCGCGTTATATGCTTAAAGATACTTTTTCGGAATTACTCGGTGTGCAGCAAGCACCCAAAGCAAAGGAGATTTATGAGCTGAGTCGTTTTGCGGTCGATAAAGATCATTCGGCGCAATTGGGCGGCGTGAGTAATGTTACGCTGCAGATGTTTCAGTCGCTGTATCATCACGCCCAACAATATCACATCAATGCCTATGTAACGGTCACATCGGCCAGTGTGGAAAAATTGATTAAGCGGATGGGGATCCCATGCGAAAGACTCGGTGATAAAAAAGTGCATCTTTTGGGAAGTACACGTTCTGTCGCTTTGCATATTCCAATGAATGAAGCATATCGTGCAAGTGTCAATGCATAA
>Vibrio_furnissii_VanI_YP005049772.1
ATGAGTATCTCAATCCACAGTTATCAATTCACTACCGTTCCAGCACACGACTACCTGGCGCTGCTTAAACTGCGCTTTAAGGTGTTCTCTGAACGTTTGCACTGGGAGCTGGAAACCCATGAAGGGTTAGAAAGCGACGAGTACGACATTCCAAGTGCCCATTACCTCTATGCAAAAGGGGATGAAGGGCACCTGATTGGCTGCTGGCGCATTTTGCCAACTACAGACAACTACATGCTCAAAGATACCTTTCCGGAGCTTCTGGGTGACGTACAGGCCCCGAAAGGCAAGCGTATTTATGAACTGAGTCGTTTTGCGGTCGACAAAGAGTTTTCGGCGCAATCCGGCGGGGTGAGTAACGTGACGATGAAGATGTTCCAATCGCTCTATCATCACGCGCAGCGTCAAGGCATTGAACGGTATGTGACCGTCACCTCGACTGGCGTAGAAAAGCTGATTAAGCGACTGGGCATTCCGTGTGAGCGGGTGGGGGACAAGCAGGTTCACATGCTGGGCGATACGCGCTCCGTGGCGCTGTTGATCCCTATGAACGACCACTATCGTGAGAGTGTGGGCGCTTAA
>CCV53936.1_yenI_Yersinia_enterocolitica
TTGGTTTTTATTATGTTAAAACTCTTTAACGTAAATTTTAATAATATGCCGGAAAGGAAGTTAGACGAGATTTTCTCACTTAGAAAAATAACATTTAAAGATCGACTGGACTGGAAAGTAACCTGTATTGATGGCAAAGAAAGCGACCAATATGATGATGAGAACACTAATTATATATTAGGAACAATAGACGACACTATTGTTTGCAGTGTTCGTTTTATTGATATGAAATATCCAACCATGATTACAGGGCCATTTGCTCCTTATTTTTCTGATGTGAGCTTACCTATTGATGGTTTTATTGAATCCAGCCGATTCTTTGTTGAAAAAGCATTAGCAAGAGATATGGTGGGCAATAACAGTTCCCTTAGTACTATACTGTTTCTTGCGATGGTGAATTATGCCAGGGATCGTGGGCATAAAGGGATACTCACGGTAGTCAGCCGAGGAATGTTTATACTACTGAAACGCTCAGGTTGGAATATTACGGTATTGAACCAAGGTGAATCAGAGAAAAATGAAGTTATTTATCTTTTACACTTGGGTATTGATAACGATAGCCAGCAACAACTGATAAATAAAATACTGAGAGTACATCAAGTTGAACCAAAAACTCTCGAAACCTGGCCGATGATTGTACCTGGTATTATTAAATAG
>EEP96713.1_Yersinia_aldovae
CTACTTGATGAAATCAGGCACGATGATAGGCCATGTTTCAAGTAGCTCAGGATCAACGTGATGCACTCTGCGAATCTTATTTATTAACTGCTGTTGGCTATCGATATCAATGCCTAAATTTAATAGATAAATAACTTCATTTTTTTCTGATTCGCCCTGGTTTAGTACGGTGATATTCCAGCCAGATCGTTTCAGTAAGATATACATACCTCTACTGACAACAGTCAATATTCCTTTGTATCCACGGCTTCTGGCATAGTTCACCATAGCTAAAAACAGAATTGTGCTAAGAGAACTATTATTGCCTACTATATCTCTTGCTAATGCTTTTTCAACAAAGAAACGGCTGGATTCGATAAATCCTTCTACAGGTAAATCAAGGTCAGAAAAGTAAGGGGCGAAAGGCCCGGTGATCATGGTTGGATATCTCATTTCAATAAAGCGAACGCTGCAAACAATAGTATCCTCTATTGTTCCCAATATATAATTTGTATTCTCATCATCATATTGATCGCTTTCTCTGCCATCAATACATGTCACTTTCCAATCAAGTCGATCCTTAAAAGTTATTTTTCTAAGTGTGAAGATCTCATCTAATTTTCTGTCGGGCATATTATTAAAGTTTACGTTAAATAGTTTTAACAT
>WP_019209575.1_Yersinia_massiliensis
CTATTTGATAATATCAGGTATGGCTAACGGCCAATTATCAAGAATTTCAGGTTGTACGTGATGCTTTTTGCATATTTTAGTGATGAGCTTCTGTTGGCTATCAAGATCGACCCCCAGGCTTAGTAGGTAGATGACCTCATTTTTTTCTGATTCACCTTGGTTTAAAACAGTGATATTCCAGCCTGAACGCTTCAGTAGTATATACATTCCTCGGCTTACTACAGTCAAAATACCTTTATATCCGCGGCTTCTAGCATAGTTAACCATTGCCAGAAATAGGACAGTACTCAGTGAGCTATCATTACCGACCATATCTCGTGCCAATGCCTTTTCAACAAAGAATCGGCTGGATTCAATAAAGCCCTCAATAGGTAAATTAACATCCGTAAAATAAGGAGAGAATGGACCTGTAATCATTGTTGGATGTTTCATTTCAATAAATCTGACACTACAAACAATCGTGTCTTCTACTGTACCTAATATATAATGAGTATTCTCATCATCATATTGATCACTTTCTCTACCATCAATACAAGTCACTTTCCAATCTAAGCGATCTTTGAACGTTATTCTCCGCAGTGTGAAAACTTCGTCCAACTTTCTTTCGGGCATACTGCTAAATTTTACGTTAAATAGTTTTAACAT
>CAL21084.1_YpeI_Yersinia_pestis
TTGGTTTTTATTATGTTAAAAGTATTTAACGTAAACTTTGACAGAATGTCAGAGAATAAATTAGATGAGATCTTTACACTTAGAAAAATAACATTTAAAGATCGTTTGGACTGGAAAGTAACCTGTATTGATGGCAAGGAAAGTGATCAATATGATGATGAGAATACAAATTATTTATTAGGCACTATAGACGATACTCTCGTTTGCAGTGTTCGTTTTGTTGAAATGCAGTATCCAACCATGATTACGGGGCCTTTTGCTCCTTACTTCCGTGATCTGGATTTACCTATTGATGGATTTATTGAGTCGAGCCGCTTTTTTGTCGAAAAAGCGTTAGCTCGGGATAAATTAGGTAATAATGGTTCTCTCAGTGCAATACTTTTTCTCTCTATGGTCAATTACGCCAGAAACCGTGGATACAAAGGTATATTGACTGTTGTTAGCAGAGGCATGTATACAATACTGAAACGCTCTGGGTGGGGTATTACTGTTATTAATCAAGGTGAATCGGAGAAAAATGAAGTTATCTATCTTTTACACTTGAGCATTGACAGTAATAGCCAACAGCAGTTGATCAGGAAAATACAACGAGTGCACAATATTGATACTCATACACTTGCAAGCTGGCCGCTTGTTGTGCCCAGTATGACTAAATAG
>YP_071011.1_Yersinia_pseudotuberculosis
ATGTTAAAAGTATTTAACGTAAACTTTGACAGAATGTCAGAGAATAAATTAGATGAGATCTTTACACTTAGAAAAATAACATTTAAAGATCGTTTGGACTGGAAAGTAACCTGTATTGATGGCAAGGAAAGTGATCAATATGATGATGAGAATACAAATTATTTATTAGGCACTATAGACGATACTCTCGTTTGCAGTGTTCGTTTTGTTGAAATGCAGTATCCAACCATGATTACGGGGCCTTTTGCTCCTTACTTCCGTGATCTGGATTTACCTATTGATGGATTTATTGAGTCGAGCCGCTTTTTTGTCGAAAAAGCGTTAGCTCGGGATAAATTAGGTAATAATGGTTCTCTCAGTGCAATACTTTTTCTCTCTATGGTCAATTACGCCAGAAACCGTGGATACAAAGGTATATTGACTGTTGTTAGCAGAGGTATGTATACAATACTGAAACGCTCTGGGTGGGGTATTACTGTTATTAATCAAGGTGAATCGGAGAAAAATGAAGTTATCTATCTTTTACACTTGAGCATTGACAGTAATAGCCAACAGCAGTTGATCAGGAAAATACAACGAGTGCACAATATTGATACTCATACACTTGCAAGCTGGCCGCTTGTTGTGCCCAGTATGACTAAATAG
>EDR59623.1_YpeI_Yersinia_pestis
ATGTTAAAAGTATTTAACGTAAACTTTGACAGAATGTCAGAGAATAAATTAGATGAGATCTTTACACTTAGAAAAATAACATTTAAAGATCGTTTGGACTGGAAAGTAACCTGTATTGATGGCAAGGAAAGTGATCAATATGATGATGAGAATACAAATTATTTATTAGGCACTATAGACGATACTCTCGTTTGCAGTGTTCGTTTTGTTGAAATGCAGTATCCAACCATGATTACGGGGCCTTTTGCTCCTTACTTCCGTGATCTGGATTTACCTATTGATGGATTTATTGAGTCGAGCCGCTTTTTTGTCGAAAAAGCGTTAGCTCGGGATAAATTAGGTAATAATGGTTCTCTCAGTGCAATACTTTTTCTCTCTATGGTCAATTACGCCAGAAACCGTGGATACAAAGGTATATTGACTGTTGTTAGCAGAGGCATGTATACAATACTGAAACGCTCTGGGTGGGGTATTACTGTTATTAATCAAGGTGAATCGGAGAAAAATGAAGTTATCTATCTTTTACACTTGAGCATTGACAGTAATAGCCAACAGCGAGACTGTAAACAATATTGTGTAATTGCCTGTTTTTGA
>AAS63614.1_YspI_Yersinia_pestis
TTAAGCCGATTCTGGCATAACGGGCAACGATATAGGCCATGTACTTAATACTGAACATGGATCCTGCAAACGCTGATTAACCTGTAAAAGCAGCCGTGCTTGATTGTCCCGATCTATCGGGAGATGCAGTAAGTATATCCTTTCTTTTTCGGTAATATGTGCTTCTTTAATCACCTCAACCTGCCAGCCTGATCGTTTAAGGATGGTCAACATTGCTCGGCTGACGATAGTATAAATACCTGTGTAGCCATTATGTCGGGAGTAATTAATAATCGATAAAAAGAATAAGTAGCTTATGGGGTAATGGTTACCAAAAAGCAACTTGGCACGGGTTTTATCAACGAAGAAACGGCTCGATTCTATATAGCCCCTCTTAGGTAATGCCACGTCATCGAAGAGTGCATTGAAGGTATGAGTGATCATATTAGGCAGGTGAAGTTCTATAAAACGCACACTGCAGATTAGTTGACCTTGGTAAATACCAAGGAGATAGCGTGTATCCGAATTATCATATTCATCAAACTCCATGCCGTTGCTGCAATTCACCTCCCAGTTAAGACGATCCTTAAACGTCTTTTTCCTTAATTTATACAGGTCCTCAGACCGTATATCGGTCAACTCGTCGTATCTGACATCGAAAATTTCTAACAT
>AAC28704.1_YtbI_Yersinia_pseudotuberculosis
TTAAGCCGATTCTGGCATAACGGGCAACGATATAGGCCATGTACTTAATACTGAACATGGATCCTGCAAACGCTGATTAACCTGTAAAAGCAGCCGTGCTTGATTGTCCCGATCTATCGGGAGATGCAGTAAGTATATCCTTTCTTTTTCGGTAATATGTGCTTCTTTAATCACCTCAACCTGCCAGCCTGATCGTTTAAGGATGGTCAACATTGCTCGGCTGACGATAGTATAAATACCTGTGTAGCCATTATGTCGGGAGTAATTAATAATCGATAAAAAGAATAAGTAGCTTATGGGGTAATGGTTACCAAAAAGCAACTTGGCACGGGTTTTATCAACGAAGAAACGGCTCGATTCTATATAGCCCCTCTTAGGTAATGCCACGTCATCGAAGAGTGCATTGAAGGTATGAGTGATCATATTAGGCAGGTGAAGTTCTATAAAACGCACACTGCAGATTAGTTGACCTTGGTAAATACCAAGGAGATAGCGTGTATCCGAATTATCATATTCATCAAACTCCATGCCGTTGCTGCAATTCACCTCCCAGTTAAGACGATCCTTAAACGTCTTTTTCCTTAATTTATACAGGTCCTCAGACCGTATATCGGTCAACTCGTCGTATCTGACATCGAAAATTTCTAACATTATCTTTCCCTGATATTTAATACTGCCAGTGTGCAT
>EIR78074.1_Yersinia_pestis
ATGTTAGAAATTTTCGATGTCAGATACGACGAGTTGACCGATATACGGTCTGAGGACCTGTATAAATTAAGGAAAAAGACGTTTAAGGATCGTCTTAACTGGGAGGTGAATTGCAGCAACGGCATGGAGTTTGATGAATATGATAATTCGGATACACGCTATCTCCTTGGTATTTACCAAGGTCAACTAATCTGCAGTGTGCGTTTTATAGAACTTCACCTGCCTAATATGATCACTCATACCTTCAATGCACTCTTCGATGACGTGGCATTACCTAAGAGGGGCTATATAGAATCGAGCCGTTTCTTCGTTGATAAAACCCGTGCCAAGTTGCTTTTTGGTAACCATTACCCCATAAGCTACTTATTCTTTTTATCGATTATTAATTACTCCCGACATAATGGCTACACAGGTATTTATACTATCGTCAGCCGAGCAATGTTGACCATCCTTAAACGATCAGGCTGGCAGGGTGAGGTGATTAAAGAAGCACATATTACCGAAAAAGAAAGGATATACTTACTGCATCTCCCGATAGATCGGGACAATCAAGCACGGCTGCTTTTACAGGTTAATCAGCGTTTGCAGGATCCATGTTCAGTATTAAGTACATGGCCTATATCGTTGCCCGTTATGCCAGAATCGGCTTAA
>YP_005507792.1_YtbI_Yersinia_pestis
TTAAGCCGATTCTGGCATAACGGGCAACGATATAGGCCATGTACTTAATACTGAACATGGATCCTGCAAACGCTGATTAACCTGTAAAAGCAGCCGTGCTTGATTGTCCCGATCTATCGGGAGATGCAGTAAGTATATCCTTTCTTTTTCGGTAATATGTGCTTCTTTAATCACCTCAACCTGCCAGCCTGATCGTTTAAGGATGGTCAACATTGCTCGGCTGACGATAGTATAAATACCTGTGTAGCCATTATGTCGGGAGTAATTAATAATCGATAAAAAGAATAAGTAGCTTATGGGGTAATGGTTACCAAAAAGCAACTTGGCACGGGTTTTATCAACGAAGAAACGGCTCGATTCTATATAGCCCCTCTTAGGTAATGCCACGTCATCGAAGAGTGCATTGAAGGTATGAGTGATCATATTAGGCAGGTGAAGTTCTATAAAACGCACACTGCAGATTAGTTGACCTTGGTAAATACCAAGGAGATAGCGTGTATCCGAATTATCATATTCATCAAACTCCAT
>YP_681952.1_traI_Roseobacter_denitrificans
ATGATCCGTTATCTATACGCTGACCAACTGAACCAACACCCGAAACTGCGCGATTCCATGTTCCGGGACCGCGCGGATCAGTTCAAGACGCGGCTGGGTTGGGACGTTGATATCGACGAAAACGGGTTCGAACGGGATCAGTATGATGCGCTGAATCCGCTCTATGTGATCTGGGAAAACGCAGATGGCACGCACGGCGGGTCCATGCGCTTTTTGCCGACGACTGGCCGTACGATGATCAATGAGCACTTTACCGATATTCTGGGCGGCGGCACTATTACCAGCCCGCTGATCTGGGAATGCACACGTTTCTGCCTGAGCCGTGGTGCGGAGAGCAAAGTGGCCGCGGCCTTGATGCTGGCAGGGGGCGAAATCATGCAGAACTTCGAGGTTGCGCATTTTGCCGGTGTCTTTGATGCGCGCATGGTGCGTATTTATCGCCTGATCGGTTCTTCACCGGAGGTGCTGGGCAGCATGGGCGAGGGCAGGGACAAGATCAGCGTCGGTCTGTGGGAGTTCACGCCGGATGCACAGGCCAAGGTCGCAGCCAAGGCCGGTCTTTCGCTGGAGTTGTCCCGCCTGTGGTTCAACCGCGCCTTTGGCACCACATCCGAACAAACACTGGCGCAGGCCGGTTAA
>YP_004691987.1_Roseobacter_litoralis
TTAGCCTGCCTGTGCGAGTGGTTGTTCGGATGTGGTCCCAAAAGCCCGATTGAACCAAAGGCGGGACAATTCAAGCGACAGCCCGGCCTTGGCTGCCACTTTGGCCTGTGCATCCGGGGTGAATTCCCAAAGGCCGACGCTGATCTTGTCACGCCCATTGCCTGTGCTGCCCAGAACTTCTGGCGAAGAGCCGATCAGCCGATAAATGCGCACCATCCGTGCGTCGAAAACACCGGCAAAATGCGCGACGTCAAAGTTCTGCATGATCTCACCACCGGCCAGCATCAGGGCTGCAGCCACCTTGCTTTGTGCACCCCGGCTGAGGCAAAAGCGCGTGCATTCCCAGATCAGCGGGCTGGTAATCGTGCCGCCCCCCAGAATGTCCGTGAAATGTTCGTTGATCATCGTGCGCCCTGTCGTCGGCAGAAAGCGCATTGAACCACCATGAGAGCCATCCGCGTTTTCCCAGATCACATAAAGGGGGTTCAGCGCATCATATTGATCCCGTTCAAAGCCATCTTCGTCGATGTCGACGTCCCATCCTAACCTTGTCTTGAACTGATCGGCGCGGTCCCGGAACATGGAATCGCGCAGTGTCGGGTGTTGGTCCAGTTGGTCAGCGTATAGGTAACGGATCAT
>WP_023852464.1_Rhodobacteraceae_bacterium
ATGATCCGCTACATCTACGGACACGACCTGCACCTCTTCCCCCTTCTGCGCGACAGCATGTTTCGCGACCGCGCCGACCAGTTCAAAACCCGCCTCGGCTGGGCCGTCACTGTCGACGAGGCCGGTTTCGAGCGCGACGAATACGATGCCGAGGACCCGCTGTATGTGATCTGGGAAGAGGCCGACGGCACGCACGGCGGGTCGATGCGGCTGCTCCCCACGACGGGACGGACCATGGTCAACGACCACTTTCCGCACCTGACGGACGGGGTCCACATCTCCAGCCCGGTGATCTGGGAATGCACGCGATTCTGCCTCGCCCGGGGTGCGAAGCCCGGCGTCGCGGCGGCGCTGATGCTGGCGGGCGGCGAGGTCATGCAGCAGTTCGGCGTGGCGCATTACGTCGGTGTCTTCGACGCGCGCATGGTGCGCATCTACCGCCGCATCGGCTCTTCGCCCGAGGTGCTGGGCAGCGAGGGCGAGGGCCGCGAACAGATCAGTGTCGGCCTGTGGGAGTTCTCGCCCGAGGCGCAGGCCAAGGTCGCGCAGGCCGCCGGGATCACCCCCGACATGTCGCGCCGCTGGTTCGAGCGGTCCTTCGGCGCGGTTGTCTCGCCGAAGCAGATGGTTGCCGCCTGA
>ETW13532.1_Tral_Roseivivax_sp.
ATGATCCGCTACATCCACGCATCCGAGTTGCATCGCGCACCGCGCCTCGCGCGCAGCATGTTCGAGGACCGCGCCGACCAGTTCCACACTCGCCTCGGGTGGGAGGTCAGCGTCGACGCCACCGGCGCCGAGCGCGACCGCTACGACGACCTGAACCCGCTCTACGTCATCTGGGAGAGGTCCGACGGGCGGCACGGCGGCTCCATGCGCCTGCTGCCGACGACCGGCGAGACGATGGTTAACGACCACTTCCAGCACCTCACCGGCGGGGTCAGGATCGAAAGCCCGCTGATCTGGGAATGCACCCGCTTCTGCCTCGCCCGGGACACCGATCCGGGCACGGCGGCGGCGCTGATGCTGGCCGGGGGCGAGGTCATGCGCGGCTTCGGGGTCGAGCACTACGTCGGCGTGTTCGACGCCCGCATGGTCCGCATCTACCGCCGCATCGGTGCCTCGCCCGAGGTGCTGGGCGCCGAGGGCCAGGGCCGCGCGCGTATTGCGGTGGGGCTATGGGCATTCTCTGCCGAGGCGCAGGCGCGGGTGGCCGAAAGCGCCGGCATCGCGCCCGAGACCTCGCGCCGCTGGTTCGAGGCGGCCTTCGGCGCGCGCCCCCGCACGGTCGTCGCGGCGGCCTGA
>YP_165635.1_Ruegeria_pomeroyi
ATGCTGCGCTATTTGTATGCGGATGAATTGCACCAGTATCCGAAATTGGCCCGATCCATGTTTCTGGATCGCGCGGACCAGTTCAAGACGCGCCTGGGATGGGATGTACATGTCAATGAAGACGGGGAAGAGCGCGACCAATATGACGCGCTCAACCCGCTTTATGTGATCTGGGAAGAACCCGATGGCAGCCATGGTGGCTCGATGCGGTTTCTACCCACCACCGGGCCGGTGATGATCAACGATGTGTTCGGCCATCTGACTGGCGGCAGCCCGATTTGCAGCCCTCTGATCTGGGAGGTGACGCGCTTTTGCATGTCGCGGCGGGCCAGCTCGCGGGTCGCAGGCGCGATCATGCTCAGCGGGGGCGAGGTGATGGAGGGCTTTGGCCTGACTCATATCGCTGGCGTCTTTGACGAGCGGATGATCCGAATCTACCGGCTGATCGGATCCTCACCCGAGGTTCTGGGTAGCGAGGGCGAAGGCCGCGATCGGATCTCGGTTGGGCTATGGCCGTTCTCGCCCGCCGATTGCGCGCGGGTGTCGGAACGGGCGGGTATCTCACGCGAGCTTTCACGGCTCTGGTTCAACCGCGCCTTTGGCAAGGTGAACCGTCGCCGCTTTGCCCAGACGGGATAA
>ETX15094.1_Roseivivax_halodurans
CTAGGCAGCGCTCGCCGCCGCGGCGCGGAGCGGGGTCCGGCCGAAGGCATCGTCGAACCAGCGGCGCGACTGGTCCGGCGCGATGCCCGCGCTCTGGGCCACGCGCGCCTGCGCTTCGGGCGTGAATTCCCACAGGCCGATGGAGATCGCTCCGCGCCCCTCCCCGGTCGTGCCGAGCACCTCGGGCGAGGCGCCGATCCGGCGGTAGATCCGCACCATGCGCGCATCGAAGACGCCGACGTAATGCTCGACGCCGAAGCCGTGCATGACCTCGCCCCCCGCCAGCATCAGCGCGGCGGCGGTGCGTGGATCGGTCTCCCGCGCGAGGCAGAACCGCGTGCATTCCCAGATGAGCGGGCTGACGATAGTGCCGCCGCCGATCAGGTCGGTGAAATGCTCGTTCACCATTGTCCGCCCGGTCGTCGGCAGAAGCCGCATGGAGCCGCCATGCGAGCCGTCCGCCTTTTCCCAGATGACGTAGAGCGGATCGAGCGCGTCGTATTGATCGACCTCCGCCCCGTCGGGCCGCAGGGGCAGATCCCACCCGAGCCGCGTGACGAACTGGTCGGCGCGGTCTCGGAACATGCCGTCGCGCAGGCGGGGGTGGCGAACGAGGTCGGTGCCGTAGATGTATCGGATCAT
>WP_010442847.1_Ruegeria_conchae
ATGTTGCGTTATCTTTATGCTGATGAGCTGCATAAATTTCCGGCATTGGCCGAAGGAATGTTTAGAGATCGCGCCGATCAATTCAAAACGCGACTCGGTTGGGATGTAAAGGTTAACGAAAGGGGGGAAGAGCGAGATCAATACGATGACCTCAATCCGCTCTATGTGATCTGGGAAGAAGCGGATGGCAGTCACGGAGGGTCGATGCGGATATTGCCGACGACCGGTCCGGTTATGGTGAACGACGTTTTTGGCCATCTCACCGGGGGCAGCCCGATCCGTAGCCCGCTTATTTGGGAGGTCACGCGCTTTTGCCTTTCTCGAACTGCCAGCGCCCATACCGCTGGGGCTATCATGCTAAGTGGGGGCGAGGTTATGGAGGGATTTGGACTGACCCATATCGCTGGCGTGTTTGATGCCCGTATGATCCGGATTTACCGAATGATTGGGTCATCACCCGTGGTTCTGGGATCAGAAGGCAAAGGTCGTGATCAGATTTCGGTAGGCCTATGGCCTTATTCCGCAGAGGATTGCAACCGAGTCGCTGCCCGTGCTGGCATCCCGAGAGAGTTATCGCGCTTGTGGTTCAATACCGCATTTGGGAAGGGGAAGCAGCATCGGTTCGCTCTCTCTGCCTGA
>ETX29935.1_Roseivivax_isoporae
TCAGGCGACCGCGCGGGCCGGCGCGGCCTCGGGGCCGAAGGCCGCCTCGAACCACGCGCGCGACCGCGCGGGCGCGATTCCCGCCTGGGCCGCCACCCGGGCCTGCGCCGCGGCGCTGAAGCTCCAGAGCCCCACGGCCACGAGAGACCGGCCCTGCCCGACGCTGCCCAGCACCTCGGGCGACGCACCGATGCGGCCGTAGATGCGCACCATGCGCGCGTCGAAGACGCCCACGAAGTGCTCGATTGCGAAGCCGCGCATGATCTCGCCGCCGGCGAGCATCAGGGCCGCGGCGACCCGCGGTTCCGCGCCGGGGGCGAGGCAGAAGCGCGTGCATTCCCAGATCAGCGGGCTTTCGATGCGCACGCCGCCGGTGAGGTGGCCGAAATGGTCGTTGACCATGGTCGGGCCCAGCGTCGGCAGGAAGCGCATGGACCCGCCGTGGCGGCCATCCGCCCCCTCCCAGATCACGTAGAGGGGGTTCAGGTCGTCGTAGGCGTCGCGTTCGCGGCCCTGAGCGTCCACGGTGACGTCCCAGCCCATGCGGTCGCGGAACTGCGCGGCGCGGTCGCGGAACATGCTGTCGGCAAGGCGGGGCGCGTCCGCGAGCGCGTCGCCATAGATGAAGCGGATCAT
>YP_006571842.1_RaiI_Phaeobacter_inhibens
ATGCTTCGCTATGTATATGCACACGACCTGCACCAGCACCGAGAATTGGCTCATTCGATGTTCGTGGACCGCGCGGATCAGTTCAAGACGCGGCTTGGGTGGGATGTCACGGTAGATGCCCAAGGAGAAGAGCGCGACGAGTATGACGCGCTTGATCCGCTCTATGTGATTTGGGAGCAGGCCGATGGCCGTCACGGCGGCTCAATGCGGTTCCTGCCCTCCACGGGCCCGATCATGGTTAATGATGTCTTTCCTGAGCTGACCGGAGGTGACGCCATCAGCAGCCCGCTGATCTGGGAATGCACGCGGTTCTGCCTCTCACGTGATGTGAGTGGTAATGTCGCCGGGGCGCTTACCTTGGCTGGGCTGGAGATCATGCGGAATTTCAACATTGCTCACTTTGCAGGCGTGTTTGATCGCCGGATGGTAAGAATCTACCGATCGCTCGGTTTTAGTCCGGACGTCATTGGCACCATGGGCGAAGGGCGGGACCGGATTTGCCTTGGTCTCTGGGATTATTCGGTGGAGGCCTATCACCGCGTCGCACAGAAGGCGGGTATCCAGCCGGAGCTCTCGACATTGTGGTTTGATCGTTCGTTCGGTGGGGCCGTAGAGCCGGGATCCGTTGCCCTGACAGGCTGA
>WP_021101062.1_raiI_Thalassobacter_arenae
TCAGGCCGCTATCGGCAGCGCATCGGGGCCAAAAGCGCGGGTGAACCAGTGGTTTGACAGTTCGGTCGAGATGTTCGCTTTATCGGCTAGCCGGGCCAGGATTTCGGGGGTGAATTCCCACAGTCCTGCGCTGATTGCCTCACGGCCTCTCCCGTCTGTTCCTAGCACCTTTGGCAGCCAGCCGAGCTTGCGGTAGATGCGGATCATGCGGGCATCAAACACGCCGATTGCATGGGTTAACCCAAGCCCGACACCAAGCTGCGCACCTGCCATCATCAGCAGCGCGGCTATCTGGCCGCCATTTTGCGCGGTTGGCGACACGCAGAACCGTGTGGTTTCCCAGACGCGCGGGGCTGACAGTTGTCCGTCGGTGAGGTGGACGAAAAAGTCGTTTACCATCGTGGCACCTGTCGTCGGCAGGAACCGCATGGAGCCGCCATGGCGCCCTTCCGGCGTTTCCCAGATGACATAGAGCGGGTTCAGGGCGTCATACTGATCACGCTCAAATCCGTTCGCGTCCACCGAGACGTCCCATTTCAATCGCTCGTGAAACTGCACGGCACGATCCCTGAGCATCGTCTCTTGCAGTTTTGGGTGGGCGTTAAGTTGGTCGGCGTAGACGTATCTGATCAT
>FN543502.1:3127645-3128280 Citrobacter rodentium ICC168, complete genome
TTACATACGGCGCAGTTGTTGAAGCATCTCACGCAGCCAGTCACCAGCTTTGTCTTTGCTGATGATGTCTTCGACAGCGCTTGTGCTGGCAGGCATGAAGATATAGTAGATAGTTTCGCCCTTCTCAGAAAGCCCCTTCTGAATGACCTCCACCTTCCAGTTCGCATGACGAAAGATGGCATACATGCCGCGGCTGGCGACAGCGTACATTCCCCGATACTGCCGTTTCATACAATAGATTATCATCGCGAGAAAAAGCGCTTTACTCACAGGCATACCACGCAAATTACCGGAGTCGCGTCTTTCTTTATCCAGGAACAGGCGGCTGATTTCACAGCAGGGAATATCGGTGGGAAGCTTTATATCATCAAAGTAAGCATGGAATATTTCGCTGATCATCGTAGGATGCGTCGCATCGATAAAGCGCGCGCCGCAAAGCAGCTGACCGTCATGCATACCTAACAGGTAGGTCGTGTTTTCGTTGTCAAATTGATCTTTCTCCTGGTCGTCGATGCATTCAACCTTCCAGTCGAGTCGTTCACGAAATGTTCTTTTTCTGAGCCGGTAGAGTTCTCGGGCAAAACCTGGCGGCAATTCATCGTAATCATGCAAAAAAAACTCAACAACAGAGTTCAT
>CP012685.1:5015484-5016128 Serratia marcescens strain SmUNAM836 chromosome, complete sequence
TTAGAACGCAGGTTCGTCGCTCAACGGCCAGGCGTTTAGCATGTGTTCGTCTTGCGTATTCAACTTTTTG
AATATTCTGTTTTTTAATGCCTCCTGGCTCTGACGGTCAACGTGGCCCAACAGCAAATGAACGGGCTCGT
TCTTTTCCGACATGCCTGTCTTCAACTGCGTGACGTTCCAGCCGGAGCTTTTGATGATATGGAACATCGG
GTGGCTGGAGACTGCCAATATGCCGTCATAACCGTGTTGCCGCGCATAGTTGATCAGCGACAAGAACAAC
GCCAGGGTCACAGGGAACCGGCGGCCCAGCAGAGACTGGGTCCTTTCCTTATCGACGAAAAATCGTGTGG
ACTCGATGAAATTCCCCTCTGGAATGACGACGTCATGAAAGAAAGAGGAAAATGCGCTGTTCAGCATATT
CTTGTGTTTCATATCAATCATCCTCGTACCACAAATTATCATGTTGTCTTTTACGCCAAATATATAGTTT
GTCTTATCATTATCAAACTCATCCAGCTCCTTGCCGTCTGAACAGTTCACGGCCCATTGCAGCCTGTCTT
TAAAGACGTTTTTCCTTAAAACATAAAGATCTGCTGATTTTTCGGTGCTCATTGATGCGTAGTTGGTGCT
GTAAATATTAAACAT
>AE004091.2:1559254-1559859 Pseudomonas aeruginosa PAO1, complete genome
ATGATCGTACAAATTGGTCGGCGCGAAGAGTTCGATAAAAAACTGCTGGGCGAGATGCACAAGTTGCGTG
CTCAAGTGTTCAAGGAGCGCAAAGGCTGGGACGTTAGTGTCATCGACGAGATGGAAATCGATGGTTATGA
CGCACTCAGTCCTTATTACATGTTGATCCAGGAAGATACTCCTGAAGCCCAGGTTTTCGGTTGCTGGCGA
ATTCTCGATACCACTGGCCCCTACATGCTGAAGAACACCTTCCCGGAGCTTCTGCACGGCAAGGAAGCGC
CTTGCTCGCCGCACATCTGGGAACTCAGCCGTTTCGCCATCAACTCTGGACAGAAAGGCTCGCTGGGCTT
TTCCGACTGTACGCTGGAGGCGATGCGCGCGCTGGCCCGCTACAGCCTGCAGAACGACATCCAGACGCTG
GTGACGGTAACCACCGTAGGCGTGGAGAAGATGATGATCCGTGCCGGCCTGGACGTATCGCGCTTCGGTC
CGCACCTGAAGATCGGCATCGAGCGCGCGGTGGCCTTGCGCATCGAACTCAATGCCAAGACCCAGATCGC
GCTTTACGGGGGAGTGCTGGTGGAACAGCGACTGGCGGTTTCATGA
>U40458.1:1175-1765 Pseudomonas aeruginosa rhamnolipid biosynthesis protein (rhlB) gene, partial cds, regulatory protein (rhlR) gene, complete cds, and autoinducer synthetase protein (rhlI) genes, complete cds
ATGATCGAATTGCTCTCTGAATCGCTGGAAGGGCTTTCCGCCGCCATGATCGCCGAGCTGGGACGCTACC
GGCATCAGGTCTTCATCGAGAAGCTGGGCTGGGACGTGGTCTCCACCTCCAGGGTCCGCGACCAGGAATT
CGACCAGTTCGACCATCCGCAAACCCGCTACATCGTCGCCATGAGCCGCCAGGGCATCTGCGGTTGCGCC
CGCCTGCTGCCGACGACCGACGCCTACCTGCTCAAGGACGTCTTCGCCTACCTGTGCAGCGAAACCCCGC
CGAGCGATCCGTCGGTCTGGGAGCTTTCGCGCTACGCCGCCAGCGCGGCGGACGATCCGCAGCTGGCGAT
GAAGATATTCTGGTCCAGCCTGCAATGCGCCTGGTACCTGGGCGCCAGTTCGGTGGTGGCGGTGACCACC
ACGGCCATGGAGCGCTATTTCGTTCGCAACGGCGTGATCCTCCAGCGCCTCGGCCCGCCGCAGAAGGTCA
AGGGCGAGACGCTGGTCGCGATCAGCTTCCCGGCCTACCAGGAGCGCGGCCTGGAGATGCTGTTGCGCTA
CCACCCGGAATGGCTTGCAGAGCCGCGGTGA
