# Supplementary material for: Impact of IBD-Associated Dysbiosis on Bacterial Quorum Sensing Mediated by Acyl-Homoserine Lactone in Human Gut Microbiota
Source: Int J Mol Sci. 2022 Dec 6;23(23):15404. doi: 10.3390/ijms232315404 (PMC9738069; doi:10.3390/ijms232315404)
Supplement: Supplementary file 1 [file ijms-23-15404-s001.zip › File S2.Synthase genes protein sequences.TXT]

>WP_009824522.1_Sulfitobacter_sp.
MLSDVFPEVMGDSGIVRHPLIWESSRFCVDTDAARDFGADGINIITRQVLAGLFQTMHEAGIRNVISVYD
VFVERILRRAGCSFDRLGPVVKYDDLRTVGGLFEVSESVVSALLAAPANAA
>luxI Aliivibrio fischeri AAP22376.1
MTIMIKKSDFLAIPSEEYKGILSLRYQVFKQRLEWDLVVENNLESDEYDNSNAEYIYACDDTENVSGCWR
LLPTTGDYMLKSVFPELLGQQSAPKDPNIVELSRFAVGKNSSKINNSASEITMKQFEAIYKHAVSQGITE
YVTVTSTAIERFLKRIKVPCHRIGDKEIHVLGDTKSVVLSMPINEQFKKAVLN
>luxI Aliivibrio salmonicida YP002265246.1
MTIMIRKSEFTTIPMHEYNGILSLRYQVFKQRLQWDLLSENDLESDQYDNSEAAYIYACDDAEKVNGCWRLIPTTGDYMLKTVFPELLGDQAAPNDPSVVELSRFAVGKHSSKMNESASEITMKLFEAIYIHAISHGITEYVTVTSTAIERFLKRIKVPCHRIGDEQVHLLGETKSVVLSMPINEQFKKAVLI
>luxI Vibrio fischeri YP206882.1
MIKKSDFLGIPSEEYRGILSLRYQVFKRRLEWDLVSEDNLESDEYDNSNAEYIYACDDAEEVNGCWRLLPTTGDYMLKTVFPELLGDQVAPRDPNIVELSRFAVGKNSSKINNSASEITMKLFQAIYKHAVSQGITEYVTVTSIAIERFLKRIKVPCHRIGDKEIHLLGNTRSVVLSMPINDQFRKAVSN
>luxI Vibrio fischeri EHN68296.1
MTIMIKKSDFLAIPSEEYKGILSLRYQVFKQRLEWDLVVENNLESDEYDNSNAEYIYACDDTENVSGCWRLLPTTGDYMLKSVFPELLGQQSAPKDPNIVELSRFAVGKNSSKINNSASEITMKLFEAIYKHAVSQGITEYVTVTSTAIERFLKRIKVPCHRIGDKEIHVLGDTKSVVLSMPINEQFKKAVLN
>luxI Aliivibrio logei AEK79977.1
MTIMIRKSEFTTIPIHEYNGILSLRYQVFKQRLQWDLLSENDLESDQYDNSEAAYIYACDDAEKVNGCWRLIPTTGDYMLKTVFPELLGDQAAPNDPSVVELSRFAVGKHSSKMNESASEITMKLFEAIYIHAISHGITEYVTVTSTAIERFLKRIKVPCHRIGDEQVHLLGETKSVVLSMPINEQFKKAVLI
>luxI Aliivibrio fischeri AAD48474.1
MTIMIKKSDFLAIPSEEYKGILSLRYQVFKQRLEWDLVVENNLESDEYDNSNAEYIYACDDTENVSGCWRLLPTTGDYMLKSVFPELLGQQSAPKDPNIVELSRFAVGKNSSKINNSASEITMKLFEAIYKHAVSQGITEYVTVTSTAIERFLKRIKVPCHRIGDKEIHVLGDTKSVVLSMPINEQFKKAVLN
>luxI Aliivibrio salmonicida CAQ81711.1
MTIMIRKSEFTTIPMHEYNGILSLRYQVFKQRLQWDLLSENDLESDQYDNSEAAYIYACDDAEKVNGCWRLIPTTGDYMLKTVFPELLGDQAAPNDPSVVELSRFAVGKHSSKMNESASEITMKLFEAIYIHAISHGITEYVTVTSTAIERFLKRIKVPCHRIGDEQVHLLGETKSVVLSMPINEQFKKAVLI
>luxI Vibrio fischeri AAA27543.1
MAVMIKKSDFLGIPSEEYRGILSLRYQVFKRRLEWDLVSEDNLESDEYDNSNAEYIYACDDAEEVNGCWRLLPTTGDYMLKTVFPELLGDQVAPRDPNIVELSRFAVGKNSSKINNSASEITMKLFQAIYKHAVSQGITEYVTVTSIAIERFLKRIKVPCHRIGDKEIHLLGNTRSVVLSMPINDQFRKAVSN
>luxI Shewanella hanedai BAF40893.1
MQIIIKKSNFITIPKNEYLGLLKLRYQVFVLRLQWGLASVNGLESDNYDNVDAAYIYACDDTEKIYGCWRLLPTTGDYMLRTVFLKLLGDQDIPNDPTIIELSRFAVEKQSSTMNGVSSEITMKLFEAIYIHAVNHGIKEYVSVTSTAIERFLKRIKIPCNRIGDQQVHLLGCTKSVVLSMPINDDFKHAVMC
>luxI Vibrio fischeri YP002158590.1
MTIMIKKSDFLAIPSEEYKGILSLRYQVFKQRLEWDLVVENNLESDEYDNSNAEYIYACDDTENVSGCWRLLPTTGDYMLKSVFPELLGQQSAPKDPNIVELSRFAVGKNSSKINNSASEITMKLFEAIYKHAVSQGITEYVTVTSTAIERFLKRIKVPCHRIGDKEIHVLGDTKSVVLSMPINEQFKKAVLN
>luxI Vibrio fischeri ACH64323.1
MTIMIKKSDFLAIPSEEYKGILSLRYQVFKQRLEWDLVVENNLESDEYDNSNAEYIYACDDTENVSGCWRLLPTTGDYMLKSVFPELLGQQSAPKDPNIVELSRFAVGKNSSKINNSASEITMKLFEAIYKHAVSQGITEYVTVTSTAIERFLKRIKVPCHRIGDKEIHVLGDTKSVVLSMPINEQFKKAVLN
>luxI Vibrio shilonii ZP01865483.1
MHTLRYDVFVRRLRWSLNTENQLDIDEYDRPDAKFIVIEYQNKVVACWRLIHADTPYMLKHTFPELLQGESFDDHNVIELSRFAVDREVSKQASHINFTELLFYLVVQYGFEQGFTTFITPTTTGIERIMRHVGIPNQRIGDGKIRMLEHTKSVALRVPINEALRNWFTNASINQHRLDRAG
>luxI Reinekea blandensis ZP01113403.1
MSFTIEHSDYRTIPAQAFQGLLSLRYEVFKKRLGWELETQGDFEQDDYDNEHAEYLYAKDDGQQVIGCWRLIPTTGRYMLKDTFPVLLGDQEAPCHPRIVELSRFAVSKRTSAKNASVSEVTLKLLQAAYIHAVEHNIDEYVTVTSTAIERMMSRIGIPVERIGDQQVHMLGDTRSIVLRIPINAQTRNALLN
>luxI Vibrio furnissii EEX40539.1
MSISIHSYQFTTVPAHDYLALLKLRFKVFSERLHWELETHEGLESDEYDIPSAHYLYAKGDEGHLIGCWRILPTTDNYMLKDTFPELLGDVQAPKGKRIYELSRFAVDKEFSAQSGGVSNVTMKMFQSLYHHAQRQGIERYVTVTSTGVEKLIKRLGIPCERVGDKQVHMLGDTRSVALLIPMNDHYRESVGA
>luxI Vibrio shilonii EDL55660.1
MHTLRYDVFVRRLRWSLNTENQLDIDEYDRPDAKFIVIEYQNKVVACWRLIHADTPYMLKHTFPELLQGESFDDHNVIELSRFAVDREVSKQASHINFTELLFYLVVQYGFEQGFTTFITPTTTGIERIMRHVGIPNQRIGDGKIRMLEHTKSVALRVPINEALRNWFTNASINQHRLDRAG
>luxI Reinekea sp EAR10679.1
MSFTIEHSDYRTIPAQAFQGLLSLRYEVFKKRLGWELETQGDFEQDDYDNEHAEYLYAKDDGQQVIGCWRLIPTTGRYMLKDTFPVLLGDQEAPCHPRIVELSRFAVSKRTSAKNASVSEVTLKLLQAAYIHAVEHNIDEYVTVTSTAIERMMSRIGIPVERIGDQQVHMLGDTRSIVLRIPINAQTRNALLN
>luxI Aliivibrio fischeri AAA27552.1
MTIMIKKSDFLAIPSEEYKGILSLRYQVFKQRLEWDLVVENNLESDEYDNSNAEYIYACDDTENVSGCWRLLPTTGDYMLKSVFPELLGQQSAPKDPNIVELSRFAVGKNSSKINNSASEITMKLFEAIYKHAVSQGITEYVTVTSTAIERFLKRIKVPCHRIGDKEIHVLGDTKSVVLSMPINEQFKKAVLN
>luxI Vibrio furnissii ZP05878948.1
MSISIHSYQFTTVPAHDYLALLKLRFKVFSERLHWELETHEGLESDEYDIPSAHYLYAKGDEGHLIGCWRILPTTDNYMLKDTFPELLGDVQAPKGKRIYELSRFAVDKEFSAQSGGVSNVTMKMFQSLYHHAQRQGIERYVTVTSTGVEKLIKRLGIPCERVGDKQVHMLGDTRSVALLIPMNDHYRESVGA
>luxI Vibrio ordalii ZP09363603.1
MTISIYSHTFQSVPQADYISLLKLRYKVFSQRLQWELEINQGMETDEYDVPEAHYLYAKEAQGHLIGCWRILPTTSRYMLKDTFPELLGVQQAPKAKEVYELSRFAVDKDHSAQLGGVSNVTLQMFQSLYHHAQQNHIHAYVTVTSASVEKLIKRMGIPCERLGDKKVHLLGSTRSVALHIPMDEAYRTSVNA
>luxI Vibrio anguillarum YP004577681.1
MTISIYSHTFQSVPQADYVSLLKLRYKVFSQRLQWELKTNRGMETDEYDVPEAHYLYAKEEQGHLVGCWRILPTTSRYMLKDTFSELLGVQQAPKAKEIYELSRFAVDKDHSAQLGGVSNVTLQMFQSLYHHAQQYHINAYVTVTSASVEKLIKRMGIPCERLGDKKVHLLGSTRSVALHIPMNEAYRASVNA
>luxI Vibrio fischeri ZP17662990.1
MTIMIKKSDFLAIPSEEYKGILSLRYQVFKQRLEWDLVVENNLESDEYDNSNAEYIYACDDTENVSGCWRLLPTTGDYMLKSVFPELLGQQSAPKDPNIVELSRFAVGKNSSKINNSASEITMKLFEAIYKHAVSQGITEYVTVTSTAIERFLKRIKVPCHRIGDKEIHVLGDTKSVVLSMPINEQFKKAVLN
>Aliivibrio fischeri AAP22376.1
MTIMIKKSDFLAIPSEEYKGILSLRYQVFKQRLEWDLVVENNLESDEYDNSNAEYIYACDDTENVSGCWRLLPTTGDYMLKSVFPELLGQQSAPKDPNIVELSRFAVGKNSSKINNSASEITMKQFEAIYKHAVSQGITEYVTVTSTAIERFLKRIKVPCHRIGDKEIHVLGDTKSVVLSMPINEQFKKAVLN
>Aliivibrio salmonicida AAM46725.1
MIRKSEFTTIPMHEYNGILSLRYQVFKQRLQWDLLSENDLESDQYDNSEAAYIYACDDAEKVNGCWRLIPTTGDYMLKTVFPELLGDQAAPNDPSVVELSRFAVGKHSSKMNESASEITMKLFEAIYIHAISHGITEYVTVTSTAIERFLKRIKVPCHRIGDEQVHLLGETKSVVLSMPINEQFKKAVLI
>Aliivibrio fischeri CAA68562.1
MTIMIKKSDFLAIPSEEYKGILSLRYQVFKQRLEWDLVVENNLESDEYDNSNAEYIYACDDTENVSGCWRLXPTTGDYMLKSVFPELLGQQSAPKDPNIVELSRFAVGKNSSKINNSASEITMKLFEAIYKHAVSQGITEYVTVTSTAIERFLKRIKVPCHRIGDKEIHVLGDTKSVVLSMPINEQFKKAVLN
>Vibrio fischeri YP206882.1
MIKKSDFLGIPSEEYRGILSLRYQVFKRRLEWDLVSEDNLESDEYDNSNAEYIYACDDAEEVNGCWRLLPTTGDYMLKTVFPELLGDQVAPRDPNIVELSRFAVGKNSSKINNSASEITMKLFQAIYKHAVSQGITEYVTVTSIAIERFLKRIKVPCHRIGDKEIHLLGNTRSVVLSMPINDQFRKAVSN
>Vibrio fischeri AAW87994.1
MIKKSDFLGIPSEEYRGILSLRYQVFKRRLEWDLVSEDNLESDEYDNSNAEYIYACDDAEEVNGCWRLLPTTGDYMLKTVFPELLGDQVAPRDPNIVELSRFAVGKNSSKINNSASEITMKLFQAIYKHAVSQGITEYVTVTSIAIERFLKRIKVPCHRIGDKEIHLLGNTRSVVLSMPINDQFRKAVSN
>Vibrio fischeri EHN68296.1
MTIMIKKSDFLAIPSEEYKGILSLRYQVFKQRLEWDLVVENNLESDEYDNSNAEYIYACDDTENVSGCWRLLPTTGDYMLKSVFPELLGQQSAPKDPNIVELSRFAVGKNSSKINNSASEITMKLFEAIYKHAVSQGITEYVTVTSTAIERFLKRIKVPCHRIGDKEIHVLGDTKSVVLSMPINEQFKKAVLN
>Aliivibrio logei AEK79977.1
MTIMIRKSEFTTIPIHEYNGILSLRYQVFKQRLQWDLLSENDLESDQYDNSEAAYIYACDDAEKVNGCWRLIPTTGDYMLKTVFPELLGDQAAPNDPSVVELSRFAVGKHSSKMNESASEITMKLFEAIYIHAISHGITEYVTVTSTAIERFLKRIKVPCHRIGDEQVHLLGETKSVVLSMPINEQFKKAVLI
>Aliivibrio fischeri AAD48474.1
MTIMIKKSDFLAIPSEEYKGILSLRYQVFKQRLEWDLVVENNLESDEYDNSNAEYIYACDDTENVSGCWRLLPTTGDYMLKSVFPELLGQQSAPKDPNIVELSRFAVGKNSSKINNSASEITMKLFEAIYKHAVSQGITEYVTVTSTAIERFLKRIKVPCHRIGDKEIHVLGDTKSVVLSMPINEQFKKAVLN
>Aliivibrio salmonicida CAQ81711.1
MTIMIRKSEFTTIPMHEYNGILSLRYQVFKQRLQWDLLSENDLESDQYDNSEAAYIYACDDAEKVNGCWRLIPTTGDYMLKTVFPELLGDQAAPNDPSVVELSRFAVGKHSSKMNESASEITMKLFEAIYIHAISHGITEYVTVTSTAIERFLKRIKVPCHRIGDEQVHLLGETKSVVLSMPINEQFKKAVLI
>Vibrio fischeri AAA27543.1
MAVMIKKSDFLGIPSEEYRGILSLRYQVFKRRLEWDLVSEDNLESDEYDNSNAEYIYACDDAEEVNGCWRLLPTTGDYMLKTVFPELLGDQVAPRDPNIVELSRFAVGKNSSKINNSASEITMKLFQAIYKHAVSQGITEYVTVTSIAIERFLKRIKVPCHRIGDKEIHLLGNTRSVVLSMPINDQFRKAVSN
>Dinoroseobacter shibae YP001531662.1 
MQTTTLSFENLHNHGELFANLFRARRQSFIVQNKWDLPEAMGMEYDQYDTPASRWVAVHEFGEVYAGIRLTPTTARCGIYTYMIRDAQMGLLDTIPQDLLYGPAPVDESVWESSRVFVSHTTPQKLRRRVHACLISEMTKAAREHGASRVLGLVPAVWTRFADRLGLDIEPAGRVMELDGIDNQCVSIDLTRKLH
>Dinoroseobacter shibae ABV92061.1
MQTTTLSFENLHNHGELFANLFRARRQSFIVQNKWDLPEAMGMEYDQYDTPASRWVAVHEFGEVYAGIRLTPTTARCGIYTYMIRDAQMGLLDTIPQDLLYGPAPVDESVWESSRVFVSHTTPQKLRRRVHACLISEMTKAAREHGASRVLGLVPAVWTRFADRLGLDIEPAGRVMELDGIDNQCVSIDLTRKLH
>Shewanella hanedai BAF40893.1
MQIIIKKSNFITIPKNEYLGLLKLRYQVFVLRLQWGLASVNGLESDNYDNVDAAYIYACDDTEKIYGCWRLLPTTGDYMLRTVFLKLLGDQDIPNDPTIIELSRFAVEKQSSTMNGVSSEITMKLFEAIYIHAVNHGIKEYVSVTSTAIERFLKRIKIPCNRIGDQQVHLLGCTKSVVLSMPINDDFKHAVMC
>uncultured bacterium ACH69662.1
MHHQIFTNSLGEMSPQDQAGMFRLRFETFSVRLGWEVETTPDGFEIDKFDRIPEANYILAKSPGESIDACWRLLPTLGPNMLRDVFPQLMNEGDEAPAAADVWELSRFALAARRESAEGDNPQYSFGPLSMALMAEAARFAAQHGIVRYVTVTTAAIERMLNRQGLHVHRLGPPRKIGNVLTVACAIEVDAQTLDAVAHATAAEAKEEDATA
>uncultured proteobacterium ACH69667.1
MPHKVVTHSLRELADADRLGMFTLRYDTFFTRLGWDVETTDDGQEIDQYDRDDRSKYILAKSPLGAVDACWRLRPTLGTNMLRDVFPCLLHGLPAPEAADVWELSRFAIATDRLPGSEDASDHQIGFGQLSISLMQESVRFARENGIARYVTVTTAAIERMLKRQGVNIHRLGPPMRIGQVMTVACFIEIDDVTAKALGM
>Vibrio fischeri YP002158590.1
MTIMIKKSDFLAIPSEEYKGILSLRYQVFKQRLEWDLVVENNLESDEYDNSNAEYIYACDDTENVSGCWRLLPTTGDYMLKSVFPELLGQQSAPKDPNIVELSRFAVGKNSSKINNSASEITMKLFEAIYKHAVSQGITEYVTVTSTAIERFLKRIKVPCHRIGDKEIHVLGDTKSVVLSMPINEQFKKAVLN
>Vibrio fischeri ACH64323.1
MTIMIKKSDFLAIPSEEYKGILSLRYQVFKQRLEWDLVVENNLESDEYDNSNAEYIYACDDTENVSGCWRLLPTTGDYMLKSVFPELLGQQSAPKDPNIVELSRFAVGKNSSKINNSASEITMKLFEAIYKHAVSQGITEYVTVTSTAIERFLKRIKVPCHRIGDKEIHVLGDTKSVVLSMPINEQFKKAVLN
>Pseudoalteromonas citrea ZP10271452.1
MLDNIIKNTYNINKIDTDTKNKIHKLRYNVFHKQLKWDVPVINEQEIDEYDDLDPVFVTAKDNSGELIGCLRILKTTNKYMLKDTFPQLLKDQAAPESKSILEISRFATQKSEHLFDPNEKRYVTYSVLQQAYLHAIEQGVEEYVMVTTCAIERYLRILGVPTSRLGDGLSMDIGGVNSVAIKMNVNDEFKRAVFSIH
>Vibrio shilonii ZP01865483.1
MHTLRYDVFVRRLRWSLNTENQLDIDEYDRPDAKFIVIEYQNKVVACWRLIHADTPYMLKHTFPELLQGESFDDHNVIELSRFAVDREVSKQASHINFTELLFYLVVQYGFEQGFTTFITPTTTGIERIMRHVGIPNQRIGDGKIRMLEHTKSVALRVPINEALRNWFTNASINQHRLDRAG
>Reinekea blandensis ZP01113403.1
MSFTIEHSDYRTIPAQAFQGLLSLRYEVFKKRLGWELETQGDFEQDDYDNEHAEYLYAKDDGQQVIGCWRLIPTTGRYMLKDTFPVLLGDQEAPCHPRIVELSRFAVSKRTSAKNASVSEVTLKLLQAAYIHAVEHNIDEYVTVTSTAIERMMSRIGIPVERIGDQQVHMLGDTRSIVLRIPINAQTRNALLN
>Vibrio furnissii EEX40539.1
MSISIHSYQFTTVPAHDYLALLKLRFKVFSERLHWELETHEGLESDEYDIPSAHYLYAKGDEGHLIGCWRILPTTDNYMLKDTFPELLGDVQAPKGKRIYELSRFAVDKEFSAQSGGVSNVTMKMFQSLYHHAQRQGIERYVTVTSTGVEKLIKRLGIPCERVGDKQVHMLGDTRSVALLIPMNDHYRESVGA
>Vibrio shilonii EDL55660.1
MHTLRYDVFVRRLRWSLNTENQLDIDEYDRPDAKFIVIEYQNKVVACWRLIHADTPYMLKHTFPELLQGESFDDHNVIELSRFAVDREVSKQASHINFTELLFYLVVQYGFEQGFTTFITPTTTGIERIMRHVGIPNQRIGDGKIRMLEHTKSVALRVPINEALRNWFTNASINQHRLDRAG
>Reinekea sp EAR10679.1
MSFTIEHSDYRTIPAQAFQGLLSLRYEVFKKRLGWELETQGDFEQDDYDNEHAEYLYAKDDGQQVIGCWRLIPTTGRYMLKDTFPVLLGDQEAPCHPRIVELSRFAVSKRTSAKNASVSEVTLKLLQAAYIHAVEHNIDEYVTVTSTAIERMMSRIGIPVERIGDQQVHMLGDTRSIVLRIPINAQTRNALLN
>uncultured bacterium BAM45374.1
MSLIVNTFAPEETALTDLEAMFRLRYEVFHEKLGWEVQVTNGMERDHFDDLPDVTYIMGKGEGGTVDACWRLLPSTGPYMLKDTFPELLHGQPAPQAADVWELSRFAVATSRTATDNAAFGPISMALMKESARFAVERGITRYVTVTTPPMERMLRQQGLHVYRMGPSVRIGVAVAVALVIEVDHQTLQAVGFAASQSAPTH
>uncultured bacterium BAM45368.1
MRRVKDVEFSENGFVVKTLHGGQLAQSYRLRHKVFAESLKWVPETEDRQEIDLYDLWATTVGLVRDDGAVVGVARLLPSSSQFMLEKEFGALLPCGYQIRKGPDTAEITRLAVDPDIRDRGLSSRMMLALLKGVYQWAVENDIRYYYLEVEHRFFRALRALGFPCEMIGEPVVLPPAGASSVAALYDMVRFDEENAIKKPQFLKWISSIETLQGEVIAGRTSSYANSEKLGLVGAEA
>Pseudoalteromonas atlantica ABG38892.1
MRQIKVIDKNNNEFGRNPELINDMFKLRSEVFKGRLGWDVESDKGLEKDFFDNQQPSYIAMLNESDDIVGGWRAIPTTKSYMLKDIFPELLRGELAPEEKNIWEISRFAISKNRTGKSARVASEDTAALVSSFYSFAIKNGITDYVLVTTTACERILRYLGVNMRRMGDGQAMQIGVEKSVALWVKVDNNLNINPIH
>Aliivibrio fischeri AAA27552.1
MTIMIKKSDFLAIPSEEYKGILSLRYQVFKQRLEWDLVVENNLESDEYDNSNAEYIYACDDTENVSGCWRLLPTTGDYMLKSVFPELLGQQSAPKDPNIVELSRFAVGKNSSKINNSASEITMKLFEAIYKHAVSQGITEYVTVTSTAIERFLKRIKVPCHRIGDKEIHVLGDTKSVVLSMPINEQFKKAVLN
>Aeromonas salmonicida AAB70017.1
MLVFKGKLKEHPRWEVENELYRFRNRVFSDRLGWDVESHRGLEQDSFDTPDTHWVLIEDEEGLCGCIRLLSCAQDYMLPSIFPTALAGEAPPRSSDVWELTRLAIDANRAPRMGNGVSELTCVIFREVYAFARAKGIRELVAVVSLPVERIFRRLGLPIERLGHRQAVDLGAVRGVGIRFHLDERFARAVGHPMQGEYADARELVTE
>Pseudomonas sp. ADN06869.1
MHMEEHTLSEMSDELKLMLGRFRYEQFVEKLGWRLPAHPHPGLCEWDQYDTEQARYVLAINQRGAIVGCSRLIPSTFPTLLEGVFSQTCSGTPPRDPAVWEMTRFTTNEPQLAMPLFWRSLRIASQAGADSIVGVVNRTMERYYQINGVHYQRLGPPAVHQNEKIIAIQLSAHREHHRHALASATFTRSLPLQEIA
>Pseudomonas sp. ADN34748.1
MRIFSGNGKALGSQLKQDIASYRYKVFVEKLGWPLDCPDQLELDEFDRDDTLYLAAKDETGAIVGTARLLPTTRPYLLSEVFPDLLGSDQPPSQTHVWELSRFAAVSLDKDTDAMNAYSSASAMSLLLEAFEYARSLGARKLLTVSPSAIARLLIKRKFNIRQLGPSRISEGLSIMALEIDLCAARTH
>Aeromonas salmonicida ADE09299.1
MLVFKGKLKEHPRWEVENELYRFRNRVFSDRLGWDVESHRGLEQDSFDTPDTHWVLIEDEEGLCGCIRLLSCAQDYMLPSIFPTALAGEAPPRSSDVWELTRLAIDANRAPRMGNGVSELTCVIFREVYAFARAKGIRELVAVVSLPVERIFRRLGLPIERLGHRQAVDLGAVRGVGIRFHLDERFARAVGHPMQGEYADARELVTE
>uncultured proteobacterium ACH69672.1
MILIINAENRSLFESELIEMHRQRKAVFVDGYGWNVPVSGGMEVDDYDDESTTYLIAKPGSNGAEVIASARLLPTVRAHLMADLFVAACGGNVPSGPSIWEVSRFCVSPRVDSRRRRVELLWEMACGVMETALLYGVEKVTFVANAALLPLAMQCGWSAVRLGPTLPDGDDEMTAVAASITPEGLRATRSRLGIHGPVTRFPLPAVKIAA
>Vibrio furnissii ZP05878948.1
MSISIHSYQFTTVPAHDYLALLKLRFKVFSERLHWELETHEGLESDEYDIPSAHYLYAKGDEGHLIGCWRILPTTDNYMLKDTFPELLGDVQAPKGKRIYELSRFAVDKEFSAQSGGVSNVTMKMFQSLYHHAQRQGIERYVTVTSTGVEKLIKRLGIPCERVGDKQVHMLGDTRSVALLIPMNDHYRESVGA
>Vibrio ordalii ZP09363603.1
MTISIYSHTFQSVPQADYISLLKLRYKVFSQRLQWELEINQGMETDEYDVPEAHYLYAKEAQGHLIGCWRILPTTSRYMLKDTFPELLGVQQAPKAKEVYELSRFAVDKDHSAQLGGVSNVTLQMFQSLYHHAQQNHIHAYVTVTSASVEKLIKRMGIPCERLGDKKVHLLGSTRSVALHIPMDEAYRTSVNA
>Vibrio anguillarum YP004577681.1
MTISIYSHTFQSVPQADYVSLLKLRYKVFSQRLQWELKTNRGMETDEYDVPEAHYLYAKEEQGHLVGCWRILPTTSRYMLKDTFSELLGVQQAPKAKEIYELSRFAVDKDHSAQLGGVSNVTLQMFQSLYHHAQQYHINAYVTVTSASVEKLIKRMGIPCERLGDKKVHLLGSTRSVALHIPMNEAYRASVNA
>Pseudoalteromonas atlantica YP659946.1
MRQIKVIDKNNNEFGRNPELINDMFKLRSEVFKGRLGWDVESDKGLEKDFFDNQQPSYIAMLNESDDIVGGWRAIPTTKSYMLKDIFPELLRGELAPEEKNIWEISRFAISKNRTGKSARVASEDTAALVSSFYSFAIKNGITDYVLVTTTACERILRYLGVNMRRMGDGQAMQIGVEKSVALWVKVDNNLNINPIH
>Saccharophagus degradans YP528965.1
MKQVVFAQENVNNQSIVNDIFRIRHETFIERLGWDITSTDGKERDRFDDLGPYHIAVKPQDGGVVGCWRALPTKGDYMLKSVFQELLQGEDVPEQEDVWEISRFAVRKGQGASSAYMSDITMDLFDTFIQFAKMKGIKKYVTVTTLACERILKRGGMAVRRMGEGKVMQVGVERTVALWIDIEASERMYQC
>Aeromonas salmonicida YP001143471.1
MLVFKGKLKEHPRWEVENELYRFRNRVFSDRLGWDVESHRGLEQDSFDTPDTHWVLIEDEEGLCGCIRLLSCAQDYMLPSIFPTALAGEAPPRSSDVWELTRLAIDANRAPRMGNGVSELTCVIFREVYAFARAKGIRELVAVVSLPVERIFRRLGLPIERLGHRQAVDLGAVRGVGIRFHLDERFARAVGHPMQGEYADARELVTE
>Aeromonas hydrophila YP855089.1
MLVFKGKLKEHPRWEVENELYRFRNRVFSDRLGWDVESHRGLEQDSFDTPDTHWVLIEDEEGLCGCIRLLSCAQDYMLPSIFPTALAGEAPPRSNDVWELTRLAIDAERAPRLGNGISELTCIIFREVYAFAKAQGIRELVAVVSLPVERIFRRLGLPIERLGHRQAVDLGAVRGVGIRFHLDERFARAVGQPLQGAYDEARELVTE
>Aeromonas veronii ZP11085678.1
MLVFKGKLREHPRNAVENELYRFRNRVFSDRLGWDVESHRGLERDSFDTPDTHWVLIEDEKGLCGCIRLLNCADAYMLPTIFPTALAGESAPRTPDVWELTRLAIDAQRAPRMSNGVSELTCVIFREVYAFAHAHGIRELVAVVSLPVERIFRRLGLPIERLGNRQAVDLGAVRGVGIRFHLDERFAQAVSQPLLGHYQTSHYPPQQPSPVLAVHS
>Thalassospira profundimaris ZP11123510.1
MMQLITSDRYGAFADDLAEMYRLRYRVFKQRLDWDVEVSGDMEIDTFDALHPVYLLQRGAGGRVQGCVRLLPTIGPTMLTETFAALLAGAPAPSDPAVWESSRFALDVERDGPEGAHGVARATFELFAGMIEFGLSRGLSDIVTVTDVAMERILRRAGWPLRRIAAPRSFAGTRSVAGYLEVSPAGLANVRGDLTGPVLWAPVASAAA
>Aeromonas veronii YP004391245.1
MLIEDEQGLCGCIRLLNCADAYMLPTIFPTALAGESAPRTPDVWELTRLAIDAQRAPRMSNGVSELTCVIFREVYAFAHAHGIRELVAVVSLPVERIFRRLGLPIERLGHRQAVDLGAVRGVGIRFHLDERFAQAVSQPLLGHYQTSHYPPQQPSPVLAVHS
>Nitrococcus mobilis ZP01127739.1
MYRFRHQIFKERLGWQIPSRGSLEWDSYDELDPVYGAYYRRGAIIGAFRLLPTTGPYMLRDIFAELLRGEPPPCAADVWELSRFAVTPVCGDSRAQLTCSEDMFEVLRACYDFSCSNGIRQLVLVTSVAVERMLRGVRVPLVRLGDGRPTQLDKVLSVACRVAITDELYEVLHPLCYESALEGAA
>Rhodopseudomonas palustris YP004106954.1
MIQLITEPWYGEFSHTLFAIHQLRHRVFKVRMDWDVQISGDMEVDKFDSLHPAYLAQLSDDGRVQGCVRLLPTKGPTMLRDTFPALLNGQPMPMSPQIWESSRFAIDARLDTPKGEHGIACATYELFAGMVEFGLSRHLSDIVTVTDARMERILRRAGWPLRRIGAPSKIGNTLAVAGYLDISSAALAKLRGAGGLSGPVLWAPVLRVA
>Aeromonas caviae ZP08518814.1
MKEHPRWEVENELYRFRNRVFSDRLGWDVESRRGLERDNFDKPDTHWVLIEDKQGLCGCIRLLSCAQDYMLPSIFPTALAGEAPPRGNDVWELTRLAIDADRAPRLENGISELTCVIFREVLAFAREQGIRELVAVVSLPVERIFRRLGLPIERLGHRQAVDLGAVRGVGIRFHLDERFDRAVHRPLQGHYRPAGDALLAVI
>Pseudomonas fluorescens AAC18898.1
MHMEEHALSAMDDELKLMLGRFRHEQFVEKLGWRLPIPPHQAGYEWDQYDTEHARYLLAFNEHRSIVGCARLIPTTFPNLLEGVFSHACAGAPPRHPAIWEMTRFTTREPQLAMPLFWKTLKTASLAGADAIVGIVNSTMERYYKINGVKYERLGSVIDHQNEKILAIKLSAHREHHRGARLPSGFTSEALLEETA
>Pseudomonas fluorescens AAF61720.1
MITVISRHESQLSPALRDDLGRYRHAVFIEQLGWQLPSSNHQPGHELDQFDHADTRYTLALDSEEKIHGCARLLPTTQPYLLSEVFGFLCDRPLPRQDDTWEISRFAASALEHGKLPMRVFWHTLHTAWTLGANSVVAVTTPALERYFLRHGVALSRLGQPQRVNRDHLLALDFPAYQKNGRAALYTQSAAVASLNQAFLRGNPPPTRGGPPTGQALRE
>Pseudomonas fluorescens AAF61718.1
MESIEFHALDYSPTPHAWVADLYGLRKEVFADRLNWKVNVRDDIEFDEYDNERTTYLVGTWKNVPLAGLRLINTLDPYMVEGPFRGFFSCEPPKQALMAESSRFFVDKTRSRQLGLAHLPLTEMLLLCMHNHAAHSGLESIITVVSNAMGRIVRNAGWHYEILDVGEAAPGEKVLLLDMPVSDANRQRLLSNIARKCPLSSTRLDTWPQRLNPLETALCEPQRISA
>Aeromonas aquariorum ZP11387264.1
MLVFKGKLKEHPRWEVENELYRFRNRVFSDRLGWDVESHRGLEQDSFDTPDTHWVLIEDDSGLCGCIRLLSCAQDYMLPSIFPTALAGEAPPRSNDVWELTRLAIDAERAPRLGNGVSELTCVIFREVYAFARAKGIRELVAVVSLPVERIFRRLGLPIERLGHRQAVDLGAVRGVGIRFHLDERFARAIGQPLQGAYDEARELVTE
>Glaciecola mesophila ZP11339770.1
MRQIKVIDKNNYEFGRNPELINDMFKLRSEVFKGRLGWDVESDKGLEKDFFDNQQPSYIAMLNESDDIVGGWRAIPTTKSYMLKDIFPELLRGELAPEEKNIWEISRFAISKNRTGKSARVASEDTAALVSSFYSFAIKNGITDYVLVTTTACERILRYLGVNMRRMGDGQAMQIGVEKSVALWVKVDNNLNINPIH
>Vibrio fischeri ZP17662990.1
MTIMIKKSDFLAIPSEEYKGILSLRYQVFKQRLEWDLVVENNLESDEYDNSNAEYIYACDDTENVSGCWRLLPTTGDYMLKSVFPELLGQQSAPKDPNIVELSRFAVGKNSSKINNSASEITMKLFEAIYKHAVSQGITEYVTVTSTAIERFLKRIKVPCHRIGDKEIHVLGDTKSVVLSMPINEQFKKAVLN
>Acidovorax citrulli ABQ41882.1
MIETLTGIIPGSPGAEALYRFRHRVFVEHAGWELPCYGPLEFDEFDTPQAVYLVRRHAESRIAGMLRLLPTTQPYMIQSLWPELMGSHPIPSSPRVWEATRMGVDPDMDPLSRGQTVAELVAGCLEYGTQHGIDQMLAVMSEAHARKIVTGMGWSYERCGPLRLMGGVHVMAVRLRLDDTALQSVLRRTRTQAGLLHENASPLQSAPCAQF
>Burkholderia mallei AAN01362.1
MRTFVHGDGRLPSDLAADLGLYRHGVFVEQLGWKLPSASEGFERDQYDRDDTVYVFARDDDGEICGCARLLPTTRPYLLKELFPTLVAQDMPLPQSAAVWELSRFAANAEDPAGGGNPAWAVRPMLAAVVECAARLGAKQLIGVTFLSMERLFRRIGVHAHRAGPAQQIDGRMVVACWIDLDAQTLAALDLDPLLCAPPAEAA
>Sphingobium japonicum YP003546445.1
MLHIVKEPFRPLPDTVLRAMFAARKSVFVDLLKWQIPVLDGRFEVDQFDDEHARYIILSEPDGTHLASARLLPTQRPHILDSFYARLCDAPPPRGGDIFEITRFCLDRNLRAAERRVVRNRLVTAIAEHALENRISRYVAIAEMNWFQQILAFGWQCRPLGAPQWHEGSLLVALEIEMGADTLDRLAEAGIYDQAPMAA
>Sphingobium japonicum YP003543917.1
MHIGTGFSQAMEHRLFRSMFEERKRVFVDLLRWDVPVIAGRYEIDQFDNDRAVYIVVTGDDGEHRASARLLPTTHEHILGTIFPDLCEEAPPRGSAILEITRFCLARKLRARERLELRNQLVTALVEYALANQIHSFTGVAEWPWFQQILGFGWTCRPLGLPTSEQGRSLVALQIDVDDRTREQLRASGIFRPVGLADLPAAA
>Azospirillum amazonense ZP08869913.1
MSSLRVVNFSGPDSPELLAQAWRLRHRVFREGLGWDVASVDLLEFDGFDRKAWHCAALQGGRMVGYWRALPTTEPYLLERDFPMLLGDRPAPHAPDVWEISRFVICPDVANRRDVGKVLVQAIGAFGVARAANRLIAVVEPAFGRFVRLCGLPVTEETAPIHVGQGHKGDIHAVIIALDVPAYATSPSSRTTAGADPRAA
>Azospirillum amazonense EGY00496.1
MSSLRVVNFSGPDSPELLAQAWRLRHRVFREGLGWDVASVDLLEFDGFDRKAWHCAALQGGRMVGYWRALPTTEPYLLERDFPMLLGDRPAPHAPDVWEISRFVICPDVANRRDVGKVLVQAIGAFGVARAANRLIAVVEPAFGRFVRLCGLPVTEETAPIHVGQGHKGDIHAVIIALDVPAYATSPSSRTTAGADPRAA
>Sphingobium japonicum BAI97833.1
MLHIVKEPFRPLPDTVLRAMFAARKSVFVDLLKWQIPVLDGRFEVDQFDDEHARYIILSEPDGTHLASARLLPTQRPHILDSFYARLCDAPPPRGGDIFEITRFCLDRNLRAAERRVVRNRLVTAIAEHALENRISRYVAIAEMNWFQQILAFGWQCRPLGAPQWHEGSLLVALEIEMGADTLDRLAEAGIYDQAPMAA
>Sphingobium japonicum BAI95305.1
MHIGTGFSQAMEHRLFRSMFEERKRVFVDLLRWDVPVIAGRYEIDQFDNDRAVYIVVTGDDGEHRASARLLPTTHEHILGTIFPDLCEEAPPRGSAILEITRFCLARKLRARERLELRNQLVTALVEYALANQIHSFTGVAEWPWFQQILGFGWTCRPLGLPTSEQGRSLVALQIDVDDRTREQLRASGIFRPVGLADLPAAA
>Burkholderia mallei AAM82605.1
MRTFVHGDGRLPSDLAADLGLYRHGVFVEQLGWKLPSASEGFERDQYDRDDTVYVFARDDDGEICGCARLLPTTRPYLLKELFPTLVAQDMPLPQSAAVWELSRFAANAEDPAGGGNPAWAVRPMLAAVVECAARLGAKQLIGVTFLSMERLFRRIGVHAHRAGPAQQIDGRMVVACWIDLDAQTLAALDLDPLLCAPPAEAA
>Serratia plymuthica ACE75884.1
MEDVEMIEIFDVNYNLMSDNRSKELFSLRKKTFKDRLDWIVKCENNMEFDEYDSEHATYLFGTYKEIVVCSLRFIEIKYPNMITGTFKSYFNKIELPEGNFVEASRLFIDKERVQAMQLQKKPISSILFLSMINYARNYGYQGIYAIISHPMLIIFQRSGWEISVIEQGQSEKNQRIYLIYMPVDDRNQQILIDRISLAHSGLTPVRDVWPLTFRVRDHGPDELKLNS
>Pectobacterium betavasculorum AAB69645.1
MLEIFDVNHTLLSETKSEELFTLRKETFKDRLNWAVQCTDGMEFDQYDNNNTTYLFGIKDNTVICSLRFIETKYPNMITGTFSPYFKEINIPEGNYLESTRFFVDKSRAKEILGNEYPISSMLFLSMINYSRDKGYDGIYTIVSHPMLTILKRSGWGISVVEQGLSEKKERVYLVFLPVDDQNQDALARRINRSGTFMSNDLKQWPLRLPPAIVQA
>Agrobacterium fabrum AAC82627.1
MRILTVSPDQYERYRSFLKQMHRLRATVFGGRLEWDVSIIAGEERDQYDNFKPSYLLAITDSGRVAGCVRLLPACGPTMLEQTFSQLLEMGSLAAHSGMVESSRFCVDTSLVSRRDASQLHLATLTLFAGIIEWSMASGYTEIVTATDLRFERILKRAGWPMRRLGEPTAIGNTIAIAGRLPADRASFEQVCPPGYYSIPRIDVAAIRSAA
>Rhizobium etli AAO43558.1
MQVVAFSTPRTIEEAHLLHSHHQLRARVFSARLGWEVDVTAGCESDNFDALRPTYVLAIAGTGQLAGCARLLPALGPTMVTDVFPALLPEGQLNAHAAMIESSRFCIDTSLGEGRGVGSVHEATLTMFAGIIEWCMSNGYTDIVTVTDLRFERILARVGWPLQRLGEPKKIGVTMAVAGILPVNASMFLRLRPSDYRSELSSVSKAA
>Burkholderia vietnamiensis ACP43466.1
MLTLLSGRSADLNRETMYQLAKYRHKVFIQELGWTLPTDNGIEFDNFDHADTLYVIARDRNGEIVGCGRLLPTDEPYLLGDVFPTLMGDAALPHAPDVWELSRFAMSMPRGESLTAEESWQNTRAMMSEIVRVAHAHGANRLIAFSVLGNERLLKRMGVNVHRAAPPQMIEGKPTLPFWIEIDEQTRAALNLDGLERVGGVPPKTLRRPDASRALEQSV
>Burkholderia vietnamiensis ACP43465.1
MRTFVHEEGRLPSELAAELGRYRRRVFIEQLGWALPSANERFEHDQFDRDDTVYVFARDAGGDVCGCARLLPTTRPYLLESLFADLIAEDVALPQSAAVWELSRFAATGDEGGAGNADWAVRPMLAAVVECAAQLGARQLIGVTFASMERLFRRIGVHAHRAGPPKQVDGRLVVACWIDIDPQTFAALGITPGRAARQAIAA
>Burkholderia vietnamiensis ABV89900.1
MRTFVHEEGRLPSELAAELGRYRRRVFIEQLGWALPSANERFEHDQFDRDDTVYVFARDAAGDVCGCARLLPTTRPYLLESLFADLIAEDVALPQSAAVWELSRFAATGDEGGAGNADWAVRPMLAAVVECAAQLGARQLIGVTFASMERLFRRIGVHAHRAGPPKQVDGRLVVAC
>Burkholderia ubonensis ABV89898.1
MRTFVHEEGRLPHELAADIGRYRHRVFVEQLGWSLPSANECFERDQFDRDDTVYVFARNGRGEMCGCARLLPTTRPYLLKSLFAELIAEDMSLPQSAAVWELSRFAATGDEGSAENAAWAVRPMLAAVVECAAQLGAQRLIGVTFASMERLFRRIGVHAHRAGPPKMIDGRMVVA
>Pectobacterium carotovorum ABV68877.1
MLEIFDVSYTLLSEKKSEELFTLRKETFKDRLNWAVKCINGMEFDQYDDDNATYLFGVEDNQVICSSRLIETKYPNMITGTFFSYFDKVDIPEGNYIESSRFFVDKARSKTILGNTYPVSTMFFLATVNYSRSKGYDGVYTIVSHPMLTILKRSGWKISVVEQGLSEKQERVYLLFLPVDKESQDVLVRRINNNQEFVESKLREWPLSFEPMTEPVG
>Burkholderia vietnamiensis ABS28974.1
AKLWHKVFIQELGWTLPTDNGIEFDNFDHADTLYVIARDRNGEIVGCGRLLPTDEPYLLGDVFPTLMGDAALPHAPDVWELSRFAMSMPRGESLTAEESWQNTRAMMSEIVRVAHAHGANRLIAFSVLGNERLLKRMGVNVHRAAPPQMIEGKPTLPFGIETXRT
>Burkholderia vietnamiensis ABV89901.1
MRTFVHEEGRLPSELAAELGRYRRRVFIEQLGWALPSANERFEHDQFDRDDTVYVFARDAGGDVCGCARLLPTTRPYLLESLFADLIAEDVALPQSAAVWELSRFAATGDEGGAGNADWAVRPMLAAVVECAAQLGARQLIGVTFASMERLFRRIGVHAHRAGPPKQVDGRLVVACW
>Burkholderia pyrrocinia ABV89899.1
MRTFVHEEGRLPHELAADLGRYRRRVFVEQLGWALPSANECFERDQFDRDDTVYVFARNAGGDMCGCARLLPTTRPYLLKSLFADLIAEDMPLPQSAAVWELSRFAATDDDGGPGNGEWAVRPMLAAVVECAAQLGARQLIGVTFASMERLFRRIGIHAHRAGPPKQVDGRLVVA
>Burkholderia vietnamiensis ABV89897.1
MRTFVHEEGRLPSELAAELGRYRRRVFIEQLGWALPSANERFEHDQFDRDDTVYVFARDAGGDVCGCARLLPTTRPYLLESLFADLIAEDVALPQSAAVWELSRFAATGDEGGAGNADWAVRPMLAAVVECAAQLGARQLIGVTFASMERLFRRIGVHAHRAGPPKQVDGRLVVAC
>Burkholderia vietnamiensis ABS28975.1
AKXWHKVFIQELGWTLPTDNGIEFDNFDHADTLYVIARDRNGEIVGCGRLLPTDEPYLLGDVFPTLMGDAALPHAPDVWELSRFAMSMPRGESLTAEESWQNTRAMMSEIVRVAHAHGANRLIAFSVLGNERLLKRMGVNVHRAAPPQMIEGKPTLPFGIETNEQ
>Burkholderia vietnamiensis ABS28973.1
RHKVFIQELGWTLPTDNGIEFDNFDHADTLYVIARDRNGEIVGCGRLLPTDEPYLLGDVFPTLMGDAALPHAPDVWELSRFAMSMPRGESLTAEESWQNTRAMMSEIVRVAHAHGANRLIAFSVLGNERLLKRMGVNVHRAAPPQMIEGKPTLPFGIETXRT
>Pseudomonas corrugata ABP88724.1
MNYSSCIHHFFGVSTCIASYSKIPTQTLQQILAIRKTAFIDRKKWDIASYQGSDYERDEYDDPDAVYIYAQTQGRVSGCVRLRASNKPTLMSGALSFILPADNIRPHSHTCWEATRFALSADKTLAGEVTQANIDARTAALFLSMIKFAQLQNIDTYEIVVDTMMEKILKRSGWTVDRHNTALGSKGETIIYGTLPCTPDTYNEVLNKNAVQTITAYEQFFMTNRSSDISHQPFDIDQTHIDRNIPARKQMHTELHL
>Pectobacterium carotovorum AAR92118.1
MLEIFDVNHTLLSETKSEELFTLRKETFKDRLNWAVQCTDGMEFDQYDNNNTTYLFGIKDNTVICSLRFIETKYPNMITGTFFPYFKEINIPEGNYLESSRFFVDKSRAKDILGNEYPISSMLFLSMINYSRDKGYDGIYTIVSHPMLTILKRSGWGIRVVEQGLSEKEERVYLVFLPVDDENQEALARRINRSGTFMSNELKQWPLRVPAAIAQA
>Enterobacteriaceae bacterium AAQ67210.1
MLEIFDVNHALLSETKSEELFTLRKETFKDRLNWAVNCTDGMEFDQYDNNNTTYLFGIKDNTVICSLRFIETKYPNMITGTFFPYFKEINIPEGNYLESSRFFVDKSRAKDILGNEYPISSMLFLSMINYSRDKGYDGIYTIVSHPMLTILKRSGWGIRVVEQGLSEKQERVYLVFLPVDDENQEALARRINRSGTFMGNELKQWPLRVPAAIVQA
>Yersinia pseudotuberculosis AAC28704.2
MHTGSIKYQGKIMLEIFDVRYDELTDIRSEDLYKLRKKTFKDRLNWEVNCSNGMEFDEYDNSDTRYLLGIYQGQLICSVRFIELHLPNMITHTFNALFDDVALPKRGYIESSRFFVDKTRAKLLFGNHYPISYLFFLSIINYSRHNGYTGIYTIVSRAMLTILKRSGWQVEVIKEAHITEKERIYLLHLPIDRDNQARLLLQVNQRLQDPCSVLSTWPISLPVMPESA
>Burkholderia ambifaria AAK27305.1
MRTFVHEEGRLPHELAADLGRYRRRVFVEQLGWALPSANESFERDQFDRDDTVYVFARNAGGDVCGCARLLPTTRPYLLKSLFADLVAEGVPLPQSAAVWELSRFAATGDEGGPGNAEWAVRPMLAAVVECAAQLGARQLIGVTFASMERLFRRIGVHAHRAGPPKQVDGRLVVACWIDIDPQTFAALGIEPGRAARQAIAA
>Pseudomonas corrugata AAG28558.1
MNYSSCIHHFSGVSTRIASYSKIPARTLQQILSIRKIAFIDRKKWDIESYQGSDYEWDEYDDPDAVYIYTHVNERVTGCVRLRPSNKPTLMSGALSFILPTDNTRPRSHDCWEATRFALSTDKTAAGELTQANIDVRTAALFLSMIKFAQLQNIETYEIIVDTLMEKILKRSGWRLDRRNTALGSKGETIIYGTLPCTLETYKEILRKNAIQTITAYEQFLMANRSSDISHKPFDIDQTLTDRNIPAKKHMHTELHL
>Pseudomonas chlororaphis AAF17493.1
MHMEEHTLNGMSDELKLMLGRFRHEQFVEKLGWRLPAHPSQPGCEWDQYDTEHARYLLAFNEDCAIVGCARLIPTTFPNLLEGVFGHTCAGAPPKHPAIWEMTRFTTREPQLAMPLFWRSLKTASLAGADAIVGIVNSTMERYYKINGVHYERLGPVTVHQNEKILAIKLSAHREHHRGAAAPSAFMSDTLLKEIA
>Burkholderia cepacia AAD12727.1
MQTFVHEEGRLPHELAADLGRYRRRVFVEQLGWALPSANESFERDQFDRDDTVYVFARNADGDMCGCARLLPTTRPYLLKSLFADLVAEDMPLPQSAAVWELSRFAATDDEGGPGNAEWAVRPMLAAVVECAAQLGARQLIGVTFASMERLFRRIGIHAHRAGPPKQVDGRLVVACWIDIDPQTFAALGIEPGQAARQAIAA
>Yersinia pseudotuberculosis AAD40486.1
MLKVFNVNFDRMSENKLDEIFTLRKITFKDRLDWKVTCIDGKESDQYDDENTNYLLGTIDDTLVCSVRFVEMQYPTMITGPFAPYFRDLDLPIDGFIESSRFFVEKALARDKLGNNGSLSAILFLSMVNYARNCGYKGILTVVSRGMYTILKRSGWGITVINQGESEKNEVIYLLHLSIDSNSQQQLIRKIQRVHNIDTHTLESWPLVVPSMTK
>Yersinia ruckeri AAC28701.1
MLEIFDVSYEELMDMRSDDLYRLRKKTFKDRLQWAVNCSNDMEFDEYDNPNTRYLLGIYGNQLICSVRFIELHRPNMITHTFNAQFDDIILPEGNYIESSRFFVDKSGAKTLLGNRYPISYVLFLAVINYTRHHKHTGIYTIVSRAMLTILKRSGWQFDVIKEAFVSEKERIYLLRLPVDKHNQALLASQVNQVLQGSDSALLAWPISLPVIPELV
>Rhizobium leguminosarum AAF89990.1
MFVIIQAHEYQKYAAVLDQMFRLRKKVFADTLCWDVPVIGPYERDSYDSLAPAYLVWCNDSRTRLYGGMRLMPTTGPTLLYDVFRETFPDAADLIAPGIWEGTRMCIDEEAIAKDFPEIDAGRAFSMMLLALCECALDHGIHTMISNYEPYLKRVYKRAGAEVEELGRADGYGKYPVCCGAFEVSDRVLRKMRAALGLTLPLYVRHVPARSVVTQFLEMAA
>Azospirillum lipoferum ABD97989.1
MAPIQSHQLRHQAFVDRLRYAVPSHDGLEWDQYDTPRASYIVVEHDGRCAAVCRLVPTTAPYMLEELFPQLLPYAPPKSADIWEATRIAVDAALPAPARDAALRALIVGVQRFGLENGIRHFLGLMPVAIFKRTLVRNGVTVRILDAAAQPIDGIATAAGEILVDPATVERLAPSMAVAA
>Serratia sp. CAB92553.1
MIDFFDLDYDSLSQKRSAELFSLRKKTFKDRLNWRVSCEQNMEFDVYDNKNTTYIFGVYEGSIICSLRFIETRFPNMIIDTFKPYFTQLHLPEGNHIEASRLFIDKERIRALHLQQHPISLLLFLSMINYARSLGYEGIYAIVSHPMLIIFQRSGWQVSIVEKGLSEKHQNIYLIHMPVDEHNQHLLIKHINKKSPLLNNTLNAWPLSFCVRENRSDQFQLDPKPYGMFGIGNT
>Serratia odorifera ZP06637773.1
MMKTLIAARAAIDANLLRHMHQLRADTFYYKKRWDVVLYDGMEIDAYDALNPLYLLLLHEDGERIDGCWRMLPTTGPYMLKNTFPSLLGCHQPPCSEAVWELSRFINCAPNDRGLGFSSVTRQMIEQMMAYGRQQQLTAYVTVTTLGVERMMRHLGLVMRRLGPGLTIGREHCIALQIDLS
>Acinetobacter baumannii YP005797024.1
MEALVMNIIAGFQNNFSEGLYTKFKSYRYRVFVEYLGWELNCPNNEELDQFDKVDTAYVVAQDRESNIIGCARLLPTTQPYLLGEIFPQLLNGMPIPCSPEIWELSRFSAVDFSNPPSSNSQAVSSPVSIAILQEAINFAREQGAKQLITTSPLGVERLLRAAGFRAHRAGPPMTIDGYSMFACLIDI
>Acinetobacter baumannii YP005524094.1
MNIIAGFQNNFSEGLYTKFKSYRYRVFVEYLGWELNCPNNEELDQFDKVDTAYVVAQDRESNIIGCARLLPTTQPYLLGEIFPQLLNGMPIPCSPEIWELSRFSAVDFSNPPSSNSQAVSSPVSIAILQEAINFAREQGAKQLITTSPLGVERLLRAAGFRAHRAGPPMTIDGYSMFACLIDI
>Nitrobacter hamburgensis YP571977.1
MRAIAIDANEDSGMRSLLDGMHQLRARVFPGWLGWQVRIEQGHERDEYDALGPTYILALTDHGDVAGCARLLPTIDPNMLSQTFPQLLASGRLRAKPTRIESSRFCVDSQREGRGGRCLHEAILTMFAGVIEWSMSNGYDEIVTATDVLFERILQRAGWPMTRLGGVELIGETMSVAGILPADRTSFEQVYPPGYCSDLRRLKRAAA
>Acinetobacter sp. ZP10936891.1
MNIIAGFQNNFSEGLYTKFKSYRYRVFVEYLGWELNCPNNEELDQFDKVDTAYVVAQDRESNIIGCARLLPTTQPYLLGEIFPQLLNGMPIPCSPEIWELSRFSAVDFSNPPSSTSQAVSSPVSIAILQEAINFAREQGAKQLITTSPLGVERLLRAAGFRAHRAGPPMTIDGYSMFACLIDI
>Acinetobacter baumannii YP001715479.1
MEALVMNIIAGFQNNFSEGLYTKFKSYRYRVFVEYLGWELNCPNNEELDQFDKVDTAYVVAQDRESNIIGCARLLPTTQPYLLGEIFPQLLNGMPIPCSPEIWELSRFSAVDFSNPPSSASQAVSSPVSIAILQEAINFAREQGAKQLITTSPLGVERLLRAAGFRAHRAGPPMTIDGYSMFACLIDI
>Burkholderia gladioli YP004349066.1
MQTYVHEAGRLSPQLAADLGSYRYRVFVEQLGWQLPSEDDKYERDQFDRDDTVYVVGRDSSGDICGCARLLPTTRPYLLHEVFPHLLSADIAAPRSPEVWELSRFAATPEDGADAGSLAWSVRPMLAAAVECAARRGARQLIGVTFCSIERLFRRIGVHAHRAGRPVSIDGRMVVACWIDIDAQTLAALDLDPALCHAEPAEAA
>Acinetobacter baumannii YP002317565.1
MNIIAGFQNNFSEGLYTKFKSYRYRVFVEYLGWELNCPNNEELDQFDKVDTAYVVAQDRESNIIGCARLLPTTQPYLLGEIFPQLLNGMPIPCSPEIWELSRFSAVDFSNPPSSASQAVSSPVSIAILQEAINFAREQGAKQLITTSPLGVERLLRAAGFRAHRAGPPMTIDGYSMFACLIDI
>Burkholderia ambifaria ZP02905166.1
MHQTTIGNASQLSASNLAALASYRHAIFIEKLGWQLPVVNQQEFDQFDRPDTIHIFGREESGAICSCARLLPTTRPYLLSEIFPGLMGAAPVPNAPDIWELSRFSSYILGADSGGLKRAHANTRRLLADVVGFARSNGVRRLITVSPLGVERLLMRLNVHAHRAAPPQIIDGKPVFACWIEIDEITCASLGIECPRTPTPS
>Bradyrhizobium sp. YP001220569.1
MKVIVRTRTALLHDLDLAMGMHRLRGRVFKERLDWDVSIAGGLEIDQYDALKPTYLLLLEQREVVGCVRLLPTTGRNMLADTFPVLLDGHAAPNESRIWESSRFCVDTEQVATTAENGLREATFLLFAAMIEWGQQLDLQAIATVTDLRMERILRRAGWQLNRLGPPRQIGATQAVAGLLPVTDNALGAIRAAGKISGRAIDAQSSLPLAA
>Rhizobium mesoamericanum ZP11268341.1
MTMQVVAICRAETSAELRLVEDMYRLRAQVFGERLGWVECRDDCERDEFDALDPTYILAVDAGNHVIGCARLLPASGPTMLESVFSCLLEGRALQSHPGMVESSRFCVDAVQKPGARGHLLSETTQTMFAAITHWCCINGYSEIVTVTDVYLERLLNRAGWPLRRLGDPQLINETRSVAGILSADRPSFERLRPAGYQANFARPELKSGGRAAPEWP
>Rhizobium leguminosarum YP770824.1
MQVLALSTPRTLQDAHLLHMHYQLRARVFSDRLGWEVDVSAGCESDGFDALRPTYVFAVAGTGQPAGCARFLPTLGPTMVADVFPSLLPDGQLNGHAAMIESSRFCVDTTLAEGRGNGSVHEATLTMFAGIIEWCMANGYTEIVTVTDLRFERILARVRWPLQRLGEPKKIGVTMAVAGTLRANADTFLRLRPWEETCAIFTGY
>Burkholderia gladioli YP004362595.1
MLHFSSGTGAELSSEVMYRLAEYRHAVFIRKLGWPLPSDDELESDSFDHADTLYVVAHDCSGAVSGCARLLPTNAPYLLGEIFPRLMGDAALPCEPDVWELSRFAISVPSGQAISAAQAWENTRSLMAEIVRVAMARGALKLIAFSVLGNERLLRRMGVNVQRAAPPQMIDDRPTLPFWIQIDRQTLEALDIELAPSWRPRAARHAGMVPQRGAFERLG
>Rhizobium mesoamericanum ZP11268450.1
MQVFALNKPRNVHEARLLQQHHQLRARVFSARLGWEVDVVDGLESDRFDTLCPTYVLAVSNAGDVSGCARLLPSVGPTMVTNVFPSLLPKEGLNAHAAMVESSRFCVDTTLEEGRGAGSVHEATLTMFAGIIEWCLVNAITEIVTVTDLRFERILGRVGWSLQRIGDPKRVGVTTAVAGVLQANAEAFERLRPSSYRSQFNDPLSQAA
>Burkholderia ambifaria YP001815817.1
MHQTTIGNASQLSASNLAALASYRHAIFIEKLGWQLPVVNQQEFDQFDRPDTIHIFGREESGAICSCARLLPTTRPYLLSEVFPGLMGAAPVPNAPDIWELSRFSSYILGADSGGLKRAHANTRRLLADVVEFARSNGVRRLITVSPLGVERLLMRLNVHAHRAAPPQIIDGKPVFACWIEIDEITCASLGIECPRTPTPS
>Sinorhizobium fredii NP443804.1
MQILAISKPRNIEEAQLLRSHHELRARVFSDRLGWEVNVVGGCESDTFDDLQPTYILAVSSNDRVVGCARLLPALGPTMVANVFPSLLSAGHLNAHSSMVESSRFCVDTFLAESRGDGSIHEATLTMFAGIIEWSVANRYTEIVTVTDLRFERILARVGWPLQRIGEPRPIGATVAVAGTLPAKADTFMRLRPANYRSQIISTFGQSA
>Agrobacterium vitis YP002549360.1
MLKILNSRHKQTQQAALADMFRLRKKVFHDLLKWDVVVQGDFEMDHYDDANPIYVLSYDDRTGRLRGSLRLLPTLGPNMLDDTFPILLDGKPAIRDIAMWESSRFCIDPEISLDRSSNQVSIAAAELMCGVGELALASGLTHIVTVTDVFLERMFRRMGCPGERIGAPHKIGSVHAVAIAWEIDTGMLDAMKNIAAITGRLLDTPMSLEQARAA
>Rhizobium mesoamericanum ZP11268829.1
MQILAISKPKSHSETQLLQNHHQLRAAVFSNRLNWEVKVVDGCEADAFDALGPNYILAISTGGRLAGAARLLPATGPTMVADVFPSLLPEGRLNAHPGMIESSRFCVDTTLEEGRGDGTLHEATVTMFAGITEWCVANGFSEIVTVTDLRFERILARVEWPLQRLGKPQKVGVTTAVAGTLPVNAGIFERLRPPNYRSNLKTFSQAA
>Acinetobacter calcoaceticus ZP06059131.1
MEALVMNVIVGFQNNFSEGLYTKFKSYRYRVFVEHLGWELNCPNNEELDQFDKVDTAYVVAQDRESNIIGCARLLPTTQPYLLGEVFPQLMNGMPIPCSPEIWELSRFSAVDFSNPPSSASQAVSSPVSIAILQEAIKFAREQGAKQLITTSPLGVERLLRAAGFRAHRAGPPMVIDGYAMFACLIEV
>Burkholderia ambifaria ZP02888468.1
MHQTTIGNASQLSASNLAALASYRHAIFIEKLGWQLPVVNQQEFDQFDRPDTIHIFGREDSGAICSCARLLPTTRPYLLSEIFPGLMGAAPVPNAPDIWELSRFSSYILGADSGGLKRAHANTRRLLADVVGFARSNGVRRLITVSPLGVERLLMRLNVHAHRAAPPQIIDGKPVFACWIEIDEITCASLGIDCPRTPTPS
>Agrobacterium vitis YP002542726.1
MMRILTVSPDQYERNRSFLKQMHGLRAMVFGGRLEWDVSITAGEERDQYDDFKPTYLLAITDSGLIAGCVRLLPASGPTMLDQTFPQLLETGSLVAHSGMVESSRFCVDTALASRRDACQLHLATLTLFAGIIEWSMASGYSEIVTATDLRFERILKRAGWPMRRLGEPAAIGNTIAIAGSLPADRTSFRQVCPPGYHAIPQIDVAAIRSAA
>Sinorhizobium medicae YP001314077.1
MQVIAISAQPDLRAKQLLEQHHRLRARVFSDRLGWAVCVLDGLESDAFDDLEPTYIIAVSDSGRVAGCARLLPAIGPTMVAEVFSSLLPDGRLKAHPQMIESSRFCVETALAEGRAGGLVHEATLTMFAGIIEWCMANGYTEIVTVTDLRFERILARVGWPLQRLSKPKTIGPTIAVAGTLPVTADNVLRLRPSNYRSELAPPCRF
>Afipia sp. ZP07025909.1
MIQLITADRYGAFLGELAEMHRLRHRIFKERLGWDVQVSGDMEIDEFDACQPAYLLQKNDDGRIQGCVRLLPTIGPTMLRDTFPVILDGESAPACHAVWESSRFGVDISSRAEKTARSIARATFELFAGMIEFGLMRELSDIVTVTDARMERILCRANWPLRRLGSPRAIGKTLAVTGYLEVSPERLARVCDAGGLSGTVIGAMGSGTQNDGLSETIGAAA
>Agrobacterium tumefaciens ZP12983807.1
MRILTVAPEKYERHRDFLRQMHRLRATVFGGRLAWDVSITVGEERDQYDDCRPTYLLAIADGGKVAGCVRLLPASGPTMLEQTFPQLLDTGSLRPHSGMVESSRFCVDTSLVSQREASQLNLATLTLFAGIIEWSMASGYSEIVTATDLRFERILKRAGWPMQRLGEPTTIGNTIAIAGSLPADRCSFEQICPPGYQSFPRRALLRSAA
>Pseudomonas fuscovaginae ZP10994635.1
MLNITNGTARQLPAELIARLGLFRYKVFVEKMGWPLICEEGLECDEFDDEDTYYVIARDKNGMVCGCARMLSTSKNYLLEQIFPGLMGDIPLPKSNDIWELSRFAINSSDTEASASSHWLDTCRLVKQIVLVAQHHEVKRLIAFSAVGNERLLRRMGADVHRVSSAQLIDGKPVVAFWIEINEKTIKALSAY
>Rhizobium sp. ZP14747444.1
MRLIAIQNPKSEFERRVVDDMHRLRARIFQGRMAWDVHSVSGREFDQFDRLSPTYILALAEQGAVIGCARLLPAAGVTMLQSVFPQLLRERRLPGHETMIESSRFCVDTAYGQGRGEGTIHSGTLAMFAGIVEWSILNGYSEIVTATDVRLERILRRTGWPLRRLGDPVMINETRSIAGVLPADAQSFHRLRPANYSSSFSVLQRRAA
>Hyphomicrobium denitrificans ZP12691577.1
MLQLITPDRYGEFIDDLAEMHRLRYRIFKERLGWDVQTSGDMEIDEFDACRPVYLLQRDEDGRVQGSVRLLPTSGPTMVRDTFPALLDGEAAPSSDAIWESSRFGVDLGTRQAKTAGSIARATYELFAGMIEFGLMRHLSDIVTVTDARMERILCRAHWPLRRLGSPRPIGRTLAVAGYLEVSWDQLRCVQEAGGLRGVSDQLGAKLDFAMSESMIVRSTASSLDPASVADSREQRVE
>Methylobacterium nodulans YP002496260.1
MHAMALTRHAFGANFDLVTEMHRLRARIFKGRLDWDVAVAGDMEIDRYDALEATYLLLLTPARKIAGHVRFLPTTGPNMLADTFPDLLDGGPAPKADEIVESSRFCIDGELASPCGENGIAPETPALFALMLEWSLMHRKRYVATVTDAAVERILRRCGWPLERLGGVHKIGNSRALAGLLPVTAGHLAAVRKAAGLTGPLLLSENDHAQAA
>Sinorhizobium meliloti YP005724890.1
MEILAVPAAARGEFADLIDSMHRLRACVFGDRLDWDVEIRDGREADAYDQFDPTYILAVSPTGAVAGCARLLPATGPTMLANTFPQLLPARGLNAHPGMVESSRFCVDTALDQHRTPGPLHKTTLMMFAGIIEWSMANGYHEIVTATDLRFERILKRAGWPMQRLGPPCPIGNSLAVAGILSADVGSLDRIRAGAARPGTRHTVAV
>Sinorhizobium fredii YP006529656.1
MQILAISKPRNIEEAQLLRSHHQLRARVFSDRLGWEVNVVGGCESDTFDDLQPTYILAVSSNDRVVGCARLLPALGPTMVANVFPSLLSAGHLDAHSSMVESSRFCVDTFLAESRGDGSIHEATLTMFAGIIEWSVANRYTEIVTVTDLRFERILARVGWPLQRIGEPRPIGATVAVAGTMPAKADTFMRLRPANYRSQIISTFGQSA
>Sinorhizobium meliloti YP006814423.1
MEILAVPAAARGEFSDLIDSMHRLRACVFGDRLDWDVEIRDGREADAYDQFDPTYILAVSPTGAVAGCARLLPATGPTMLANTFPQLLPARGLNAHPGMVESSRFCVDTALDQHRTPGPLHKTTLMMFAGIIEWSMANGYHEIVTATDLRFERILKRAGWPMQRLGPPCPIGNSLAVAGILSADVGSLDRIRAGAARPGTRHTVAV
>Agrobacterium fabrum NP396559.1
MRILTVSPDQYERYRSFLKQMHRLRATVFGGRLEWDVSIIAGEERDQYDNFKPSYLLAITDSGRVAGCVRLLPACGPTMLEQTFSQLLEMGSLAAHSGMVESSRFCVDTSLVSRRDASQLHLATLTLFAGIIEWSMASGYTEIVTATDLRFERILKRAGWPMRRLGEPTAIGNTIAIAGRLPADRASFEQVCPPGYYSIPRIDVAAIRSAA
>Rhizobium leguminosarum YP002978849.1
MKLIALKTTKSRKDAALLDQMYRLRSRVFADRLAWNVSRSNGRERDQFDEFGPTYILALSDGDVVIGCARLLPAIGPTMLQQVFPQLLSAGRLDADPAMIESSRFCVDTAGSRGAGEGGLSDVTFGMFAGILEWCLHHGYREIATATDVRFERILRRAGWPMQRLGQPIMINETLSVAGILPVKWENFERVRPHAYRSAFGARRQHAA
>Agrobacterium tumefaciens NP053258.1
MRILTVSPDQYERYRSFLKQMHRLRATVFGGRLEWDVSIIAGEERDQYDNFKPSYLLAITDSGRVAGCVRLLPACGPTMLEQTFSQLLEMGSLAAHSGMVESSRFCVDTSLVSRRDASQLHLATLTLFAGIIEWSMASGYTEIVTATDLRFERILKRAGWPMRRLGEPTAIGNTIAIAGRLPADRASFGQVCPPGYYSIPRIDVAAIRSAA
>Acidovorax radicis ZP08946312.1
MRITSGCSAELHPPLMTRMARYRHRVFVEKLGWQLHCRDALELDQFDRDDTVYVIAQNEDGEVIGTARLLPTTRPYLLAEVFPQLLNGAPAPNAPEVWELSRFASMDLSGPTGSALDQFSSPLTTGLLQAASRCAMARGAQRMVTVSPLGVERLLRRTGFESYRLGPPTVVQGHPLFACAIRCQ
>Agrobacterium tumefaciens ZP12507772.1
MQILSVSADHYASNHHYLNQMHQLRAAVFGDRLEWEITVTEQGERDQYDDLRPTYILAISAEQKVVGCARLLPAFGPTMLEQTFPQLLERGALDARTAKVESSRFCVDTSLAAGRGGTLHQVTLTMFAGIIEWSMANGYKEIVTATDLRFERILKRAGWPMHRLGNPVAIGNTVAVAGSLPADRASFEQVCPPSYRSIIDRDGAGPLRSAA
>Rhizobium etli ZP03517287.1
MERLMQVLAISKPKNLYEAQLLQKHHQLRASVFSSRLNWDVAVVDGREADAFDDLGPHYILAVSTSGRLAGCARLLPAMGPTMVAEVFPSLLPEGRLKAHPAMTESSRFCVDTTLDEGRGGGFVHEATLTMFAGIVEWCMASGFAEIVTVTDLRFERILARVEWPLQRIGEEKKIGVTMAVAGILPATPETFQKLRPANYQSQIAKAIR
>Agrobacterium vitis YP002540185.1
MLILTVSPGQYEHQTTYLKQMHRLRAEVFGNRLEWDVAIEDGGERDQYDALSPTYILATLSGQRVVGCARLLPASGPTMLERTFPQLLAAGSLSATTAMVESSRFCVETTLPTRRAGGQLHLATLTMFAGIIEWSMANGYDEIVTATDLRFERILKRAGWPMTRLGEPVVIGNTVAVAGHLPADRMSFERVCPPEYRSIIADDNGRPFRSAA
>Pseudomonas sp. ZP10682926.1
MDYLSGRYDELTTVKRQRLAQYRYQVFVERLGWQLSTPDDFEFDQFDHSGTHYIVAEEHDGNIKGCARLLPTTQPYLLSEVFTSLLGDKPAPRGDDIWELSRFTSLDLDAEGGKNEQVMSDENTVGLFMATLEYARTCGVSHLVSVSPVAIGRLLKRGGIDYKWLAPPQVLDNRTLGACYITVQ
>Bradyrhizobium sp. ZP10085268.1
MMLLITPDYYGEFVNELAEMHRLRYRVFKQRLQWDVQVGGDMEVDEFDVLRPVHLLHRSADGRIQGCVRLLPSTGPTMLRDTFSILLDEQPAPRIDRIWESSRFALDVPPGAPKASGGLAAATYELFAGMVEFGLSIRLTEIVTVTDARMERILRRAGWPLRPIGKARPLGNTLAMAGYLEVSTDALERIRNAGRISGPVLWAPVMRAAA
>Pseudomonas sp. ZP10702164.1
MDYMSGRYDELTTVERQRLAHYRYQVFVERLGWQLSTPADFEFDQFDHSGTHYIVAEQDDGNIKGCARLLPTTQPYLLSEVFTSLLGDVPAPCQDDIWELSRFTSLDLDAPAGKDEQMMSDETTVGLFMATLDYAKTRGVSHLVSVSPVAIGRLLKRGGIDFKWLAPPQVLDNRTLGACYITVQ
>Mesorhizobium loti NP106661.1
MIELIAPGWYGAFADELHEMHRLRYRVFKERLDWNVRTTGGFEIDSFDSLKPHYLVLRDSAGRVRGGVRLLPSTGPTMLRDVFSRLLEGRAAPEEPSVWESSRFALDLPPSAPKDSGSIAVATYELLAGMIEFGLSRLLTHIVTVTDLRMERILRRAGWPLDRIGPPQTIGTTCAVAGCLDVSEESLAAVRHNGGLGGPVLWAGALHGRLTWL
>Rhizobium etli ZP03526270.1
LLKQMHRLRAAVFRERLAWDVTITETGERDEYDDFDPTYILAVTDGQRVVGCARLLPALGPTMLEQTFPQLLASGSLGASASIAESSRFCVDTSVAERRGGGQLHLATLTMFAGIIEWAMANGYDEIVTATDLRFERILNRAGWPMKRLGYPVAIGNTVAVAGTLPANQESFERVCPHGYHSIAEHHDRQIRSAA
>Bradyrhizobium sp. ZP09646243.1
MMQLIRPEYYGEFVDDLTEMHRLRYRVFKQRLDWNVEVSGEMEVDEFDVLRPVHLLNRSNAGRIQGCVRLLPSTGPTMLRDTFPILLDGQPAPRSDRIWESSRFALDVPLDAPKSSGGLATATYELFAGMIEFGLSIELTEIVTVTDARMERILRRAGWPLRKTGKARPLGNTTAIAGYLEVSPDALRRILKAGHISGPVLWAPVIRAAA
>Bradyrhizobium sp. ZP10079729.1
MKVIVRSRAALMRDSELTLGMHRLRGRVFKERLDWDVSVCNGLEIDQYDTFKPTYLLALEQNDVIGCVRLLPTTGRNMLADTFPVLLDGNPAPKATTIWESSRFCVDTKTVAATAENGLRKATFLLLAAMIEWGQQHNLQAIATVTDLRMERILRRAGWHLDRLGTPRQIGATKAVAGLLPITEEALGAIRAAGQISSCAIDAPSSLAIAA
>Pseudomonas fuscovaginae ZP10990417.1
MHILRAQIFRDKKDWDVSVIGGMEIDGYDALNPYYMILQDPDLNESVCGCWRLLPTTGPNMLADTFPELLAGAPVPCAEDTWELSRFAICHQSGRPYAFSDQSLIAIRAVVYFGVERGLKHFVTVTTVGVEKLLIRLGLDVRRLGPARNIGVERAVALSIALNQKTLDALPLRESEPDLSN
>Polymorphum gilvum YP004301723.1
MQILSVSTDHYASNRNHLNQMHRLRAAVFGSRLEWDVTITEQGERDQYDDLLPTYILAISAEQKVVGCARLLPASGTTMLEQTFPQLLERGSLDAQQGIVESSRFCVDTSLPAGRGGSLHQVTLMMFAGIIEWSMANGYSEIVTATDLRFERILNRAGWPMSRLGDPVAIGNTTAVAGSLPADRSSFDRVCPAGYRSIIEHSDAGPFRSAA
>Mesorhizobium alhagi ZP09295493.1
MMQLITPDLYGEFASELKEMHGLRHRVFKERLDWEVQTEGEMETDAFDGFKPVYLLLKGSDWRIRGCVRLLPTTGPTMLRDTFSGLLGTDVVPSTPDIWESSRFALDLPPSTPKAAGGLAQATYELFAGMIEFALANNLTRIVTVTDTRMERILRLATWPLSRIGQPKPVGKTEAVAGFLEISHASLLRIRWRGRLNGPVLWQPVLGLSA
>Sinorhizobium meliloti YP004551489.1
MEILAVPAVARGEFADLIDSMHRLRARVFGDRLNWDVEIRDGREADAYDQLNPTYILAVSPTRAVAGCARLLPATGPTMLANTFPQLLPARGLDAHPGMVESSRFCVDTALDQDRTPGSLHKTTLMMFAGIIEWSMANGYHEIVTATDLRFERILKRAGWPMQRLGPPCPIGNSLAVAGILSADVGSLDRIRAGAARPGTRRTVAA
>Hydrocarboniphaga effusa ZP10320520.1
MSQVITGSLQDPQFAQSHAQSMFRMRYRVFHERLQWEVKCSDGMESDQFDDHYSLYVVIADEDGKAQGSWRLRPTTLPYMMADVPAFEPLLHGHRAPRARRIWEISRFAVDAEEERSAFGLNRVARALVEASTQLAVDNGIDQYVIVVSVAIERLLKNLGLVLHRYGPAVRIGKVTTVACRIEVDAHTRHVILGHPMPTPIEDLKVAA
>Mesorhizobium alhagi ZP09295485.1
MIQLIAPDCCGDFADELHEMHRLRYRVFKERLDWDVRTNGGYEIDSFDALKPHYLILRGSDGRVDGCVRLLPSNGPTMLRDTFPVLLEGKTAPAEPGVWESSRFALDLPPSAPKGAGGIAVGTYQLFAGIIEFGLSRRLSRIVTVTDLRMERILRRAGWPLTRIGEPHTIGATRAVAGYLDASADRLEAIRRNGGFHGPVLWAPVACRAA
>Bradyrhizobium sp. ZP10081926.1
MIQLITPSLYGQFAETLAEMHRLRYRVFKHRMAWDVQTSGDMEIDDFDALHPAYLVQLCDNGQVQGSVRLLPTLGPTMLCETFPTLLENQPAPSTPLVWESSRFAIDVAADAPKGDHGLTRAAYELFAGMVEFGLSRQLTDIVTVTDVRIERILRRASWPLRRIGNPSAIGNTLAVAGYLEISRDTLASLRKAGGLSAPALWTPVISAAA
>Oligotropha carboxidovorans YP004638526.1
MRAIAITADKTAASQQLLKEMHRLRARVFGGRLGWDVEIVEGSESDHFDDLNPVYILVLGDGGAVLGCARLLPATGPTMLVDAFPQLLADGRLDAHPRMIESSRFCVDTGALEAMTARGLHRATLTLFAAIIEWSIGEGYRDIVTATDVRFERLLVRARWPMRRLGEPQMIGETLSVAGTLPADEVSFAMVRPPGYRSELGVTRRSAA
>Thiomonas sp. YP003624231.1
MQIVSGSPAQLQQGLHASVGRYRHRVFVEKLGWDVPSQEGIEADQFDRPDTVYVVGRDDQGHVCGCARLLPTTRPYLLGEVFPQLLSGLAPPASPDVWELSRFAATDFNSEATSALGKMSSEAAIELMCASIACAAEQGAKRLIMVTNIGVERLLRRAGFQAHRAGPPMIIDGHPIFACWVLCA
>Delftia sp. YP004487118.1
MAARLSLLEAELEIVEGTSQSLSPELLEGIARFRHKVFIETLGWDLATKAGMELDQFDRADTIYVAARGEDGRLAGAARLLPTNRPYLLAEVFPELMGGAQPPHSADVWELSRFAAVDFDGARVHPLRQFSSPVTVGLLREVLRVAASHGVSRLITVSPLGVERLLRRLGVAAHRAAPPLVVDGQALFACWIEVQGSLSS
>Burkholderia sp. YP003608088.1
MQTTIRIGLRQEFDNELINEMYRLRARVFHGRLGWEIPTIAGMEIDGYDALGPYYMLIQGEDERLRGCWRLMPTEGPNMLKDTFPQLLHGAAAPVGRHIWELSRWAIETDGEEQSYGFTDMTIRAIQEVMRFAQRMGITHYVTVTTTPIERMLRRAGLDISRLGPPLQIGVERAVALDVAVSAKTLTSLFGPVADAA
>Bradyrhizobium japonicum YP005606927.1
MIRLITEPFYGEFSETLAGMFELRHRVFKIRMGWEVQTSDAMEIDEFDALHPSYLVQVFDDGKVQGAVRLLPTLGPTMLCDVFPALLEGQSAPSSPLVWESSRFAIDVAADAPKGDHGITRAAYELFAGMVEFGLSRKLTDIVTVTDVRMERILRRAGWPLRRIGNPSAIGKTLAVAGYLKISRETLASLRRASGLSTPVLWTPVISAAA
>Burkholderia sp. ZP03267648.1
MQTTIRIGMRQEFDNELINEMYRLRARVFHGRLGWEIPTIAGMEIDGYDALGPYYMLIQGENQQLRGCWRLMPTEGPNMLKDTFPQLLHGAAAPVGRHIWELSRWAIETGGEAQSFGFTDMTIRAIQEVMRFAQRMGITHYVTVTTTPIERMLRRAGLDIGRLGAPLQIGVERAVALDVAVNEKTLTSLFGRVAVAA
>Mesorhizobium loti NP106905.1
MAGTQPARRRRMIQLITPGLYSEFAGELKEMHGLRYRVFKERLDWEVQTGGEMETDTFDDLKPVYLLLKGSDWRIRGCVRLLPTTGPTMLRDTFPALLGEAVAPASPDIWESSRFALDLPPSTPKAAGGLAQATYELFAGMIEFGLANNLTRIVTVTDTRMERILRLATWPLSRIGKPQPVGKTEAVAGFLEISHASLLRIRWRGRLNGPVLWRPILGLPHGPCGS
>Rhizobium sp. ZP10840618.1
MPGFDSRSGSMQITVISPDHYARHLGLLIQMHRLRAEVFGSRMGWDVTVRDGEERDDFDDLAPTYILAVDDDHRVAGCARLLPASGPTMLAAMFPALLANGSLAAHPAMVESSRFCADTTFEARRGGGHLHLATLTMFAGIVEWSIANGYNEIVTATDLRFERILKRAGWPMRRLGEPTSIGDTQGVAGSLPADQPSFVRLRPIGYRSDIERTAARKVA
>Gallionella capsiferriformans YP003847234.1
MSHHIKVASRKEFASKDLWEMHRLRAKVFNDRMGWEIPIMSGMEIDGYDALDPYYLMVREYEKGLRGCMRVLPTEGPYMLKDTFPELLHGQQAPADPKVWELSRFAIEVDDVYGFGFSELTMDVTREIVAFGDKMGIERFVTVTTTSIERMMRRAGLAVTRFGPSIKIGVENAVALDFDIGEQTHAALFGKLREAA
>Burkholderia terrae ZP10252323.1
MHTAIRIGTRQEFDNNHINEMYRLRARVFRDRMGWDVPTIAGMEIDGYDALGPYYMLIQDADRAVRGCWRLMPTEGPNMLKDTFPQLLDGQDAPVGRHIWELSRFAIETDGEQTFGFADLTMHAIHELVTFADRMGITRYVTVTTTSIERLLRRTGIEVTRLGPPVKIGVERTIALDITVDAIRAAVCKPMPVAA
>Acidithiobacillus ferrooxidans YP002220095.1
MQVITGPAEVLPNNLYAKVAGYRHQVFVEQLGWALHTENGMESDQFDRADTVYVVAQDDNGHISGCARLLPTSRPYLLGEIFPQLLNGLAPPCSPEVWELSRFAAVDLNGQAKMPGQFSSSGARKLLEESVACAVSHGAKRLITVSPIGVERLLSRSEYHAHRAGPPMIIGGHPIFACWIDLD
>Hyphomicrobium denitrificans ZP12693901.1
MLQLINPARYGEFIDALAEMHRLRYRIFKERLGWDVQVSGDLEMDEFDACQPAYLVQKDDDGRIQGCVRLLPTIGPTMLRDTFPVLLDGESAPASDAIWESSRFGVDLSSRDEKTGRSIARATFELFAGMIEFGLMRGLSDIVTVTDARMERILCRANWPLRRLGSPRAIGKTLAVAGYLEVSRERLARVRDAGGLSGTVIRMPDDDVHHTGPSATTVAA
>Mesorhizobium ciceri YP004144716.1
MMQLITPELYDEFSSELKEMYGLRHRVFKERLDWDVQTEEELETDAYDGLRPVYLLLKGSDWRIRGCVRLLPTTGPTMLRDTFPMLLGETAAPASARIWESSRFALDLPASTPKAGGLAQATYELFAGMIEFGLSNELTRIVTVTDTRMERILRLATWPLARIGHPKAVGNTEAVAGFLEVSHASLMRIRWRGRLNGPVLWQPVLGLPAYA
>Burkholderia phytofirmans YP001888022.1
MQTAIRIGMRQEFDNADINEMYRLRARVFHGRLGWDIPTIAGMEIDGYDALGPHYMLIQADDGQVRGCWRLMPTEGPNMLKDTFPQLLHGAAAPVGRHIWELSRFAIETGGEEQSFGFADLTMQAIHELVTFADQMGITRYVTVTTTPIERLLRKTGIDISRLGSPLQIGVERAVALDIAVSPKTRTALFGPMAVAA
>Burkholderia phymatum YP001860597.1
MHTAIRIGTRQEFDNNHINEMYRLRARVFRDRMGWDIPTIAGMEIDGYDALGPYYMLIQDGDRRVRGCWRLMPTEGPNMLKDTFPQLLDGREAPLGRHIWELSRFAIETDGAQTFGFAELTMHAIHELVTFADRMGITRYVTVTTTAIERMLRRAGIEVTRLGPPVKIGVERTIALDITVDAIRAAVCKPMPVAA
>Burkholderia xenovorans YP554693.1
MQTAIRIGMRQEFNNADINEMYRLRARVFHGRLGWDIPTIAGMEIDGYDALGPHYMLIQGDDGQVRGCWRLMPTEGPNMLKDTFPQLLHGAAAPVGRHIWELSRFAIETGGEEQSFGFADLTMQAIHELVTFADRMGITRYVTVTTTPIERLLRKTGIEISRLGSPLQIGVERAVALDIAVSPKTRTALFGPMAAAA
>Burkholderia sp. ZP10032581.1
MQTAIRIGMRQEFDNADINEMYRLRARVFHGRLGWDIPTIAGMEIDGYDALGPHYMLIQADGGQVRGCWRLMPTEGPNMLKDTFPQLLHGAAAPVGRHIWELSRFAIETGGEEQSFGFADLTMQAIHELVTFADQMGITRYVTVTTTPIERLLRKTGIEISRLGSPLQIGVERAVALDIAVSPKTRTALFGPMAAAA
>Burkholderia sp. YP004230809.1
MQTAIRIGMRQEFDNEDINEMYRLRARVFHGRLGWDIPTIAGMEIDGYDALGPHYMLIQGDDRRVRGCWRLMPTEGPNMLKDTFPQLLHGAAAPVGRHIWELSRFAIDTSGEEKSFGFADLTMQAIHELVTFADRMGITRYVTVTTTPIERLLRKTGIEIDRLGSPLQIGVERAVALDIAVSPKTRTALFGPMAAAA
>Sinorhizobium fredii YP004716836.1
MQVFALNKPRNVHEARLIQQHHQLRARVFSERLGWEVNVVDGEESDGFDSLDPTYILAVSDLGNVSGCARLLPAAGSTMVTNVFPSLLPEDGLHAHPAMVESSRFCVDTTLEEGRGSGSVHEATLTMFAGIIEWCLANGITEIVTVTDLRFERILGRVGWPLQRIGDPSRIGVTTAVAGMLPANVETFLRLRPSSYRSQFNGPLGQAA
>Burkholderia sp. YP003910269.1
MQTAIRIGMRQEFDNEDINEMYRLRARVFHGRLGWDIPTIAGMEIDGYDALGPHYMLIQGDDRKVRGCWRLMPTEGPNMLKDTFPQLLHGAAAPVGRHIWELSRFAIDTSGEEKSFGFADLTMQAIHELVTFADRMGITRYVTVTTTPIERLLRKTGIEISRLGSPLQIGVERAVALDIAVSPKTRTALFGPMAVAA
>Burkholderia graminis ZP02884279.1
MQTAIRIGMRQEFDNEDINEMYRLRARVFHGRLGWDIPTIAGMEIDGYDALGPHYMLIQGDDRRVRGCWRLMPTEGPNMLKDTFPQLLHGAAAPVGRHIWELSRFAIDTSGEEKSFGFADVTMQAIHELVTFADRMGITRYVTVTTTPIERLLRKTGIEISRLGSPLQIGVERAVALDIAVSPKTRAALFGPMAAAA
>Methylobacter tundripaludum ZP08780480.1
MIHVVTGRQEELPHGLYSKVAHYRHKVFVERLGWQLQTFNYAEQDQFDRFDTVYVISRDERGNISGCARLLPTTQPYLLGDVFPQLLNGMPPPNSPDVWELSRFAAVDFNAKTSCALGQFSSPITITLLQEAIAYAASQGAKRVITVSPVGVERLLKRTGFHSHRAGPPMVVDGHPIFACWIDIADEPQY
>Burkholderia dolosa ZP04947583.1
MVPTIRIAPQRDWEMSDLVDMYRFRARVFSDRMGWEVNRFGDLEVDAYDGLSPHYMLIRDESEQVRGCWRLLPTEGPYMLKDTFPQLLHGQDAPQAPDVWELSRFALDSSGNESAFGFTDFAMEAIREIIAFGERRGLRQYVTVTTTAVERLLRRTGIEIHRFGPPVRVGKENAVALTVVLGEQTHTALFGEMLVAA
>Nitrosospira multiformis YP413071.1
MLAQHGNGSLDKRAAMGMYRLRHEVFHDRLGWEVTTDNGMEHDEFDLADPVYVLAKGDEGDEDEVLGCWRLLPTQGPYMLKDTFPQLLHGQPAPQQSDVWELSRFAVMVPKYESAGFGFSEIPVKMMQTLFLFARHNKIKRYVTVTTVAVERLIRKLGVNVSRLGAPVKIGRVLTVACYIEIDAITEFALFGILPENAQRKAA
>Mesorhizobium australicum ZP08991317.1
MHIIVVSHRDHYEFSDLIAGMHRLRYRVFRDRLNWDVSVSGDLEIDAYDTLKPTYIIAVDDRGSVVGCARLLPTTGPTMLGNTFPTLLGSNPSPRSAKIFESSRFCVDTGSADSVSATGLRDVTFGLLAGILEWGLANGQETVVTVTDVRFERILRRAGWPLERFAPPMQIDDTKALAGHLPITESALMNVRETGQLQGAVLAARYTQLVAA
>Pseudomonas sPACI88827.1
MHMEEHTLNEMSDELKLMLGRFRHEQFVEKLGWRLPAHPSQAGCEWDQYDTEHARYLLAFNADRAIVGCARLIPTTLPNLLEGVFSHACAGAPPKHPTIWEMTRFTTREPQLAMPLFWRSLKTAALAGAEAIVGIVNSTMERYYKINGVHYERLGPVTVHQNEKILAIKLSAHREHHRSAVAPSAFMSDTLLKETA
>Rhodobacter sPZP19199216.1
MIFIIDSLNLREHADIVKDMFRLRKRVFADRLGWDVQISQGMERDRFDDLDPAHVVSVDDEGRVVGCMRLLQTTGPHMLSDVFSSILDGEPPLRSATCWEATRFCVDTERLVSGRARNSIAYVTSEVMIGAFEFAMSAGVTDAVAVIDPVMDRVLKRSGNAPHGYVGTPKPMGKVTALAALMDCSEERVKRIRDFAGIYHDVTQPQTVMA
>Rhodobacter sp. EKX57532.1
MIFIIDSLNLREHADIVKDMFRLRKRVFADRLGWDVQISQGMERDRFDDLDPAHVVSVDDEGRVVGCMRLLQTTGPHMLSDVFSSILDGEPPLRSATCWEATRFCVDTERLVSGRARNSIAYVTSEVMIGAFEFAMSAGVTDAVAVIDPVMDRVLKRSGNAPHGYVGTPKPMGKVTALAALMDCSEERVKRIRDFAGIYHDVTQPQTVMA
>Caenispirillum salinarum  ZP18920011.1
MLDCLTWGTAHHFGNALAGQHRLRYRVFVQRAGWNVPHINEMEWDQYDTPAAHYLVWRDDDGEARGVVRFSPTNVPYMIADIWPEMVTDVPLPRDTLTWEATRLAVDPSASPALRRQIRREMVVGIMEFGLMYGVQRYIHLMPPTFVRSFLLGNGMNTWAVGPTRRIDGVPCTVWLTEVSAERLETVRKVTGVRQPVLRLADDDAMAPAVAA
>Caenispirillum salinarum EKV28173.1
MLDCLTWGTAHHFGNALAGQHRLRYRVFVQRAGWNVPHINEMEWDQYDTPAAHYLVWRDDDGEARGVVRFSPTNVPYMIADIWPEMVTDVPLPRDTLTWEATRLAVDPSASPALRRQIRREMVVGIMEFGLMYGVQRYIHLMPPTFVRSFLLGNGMNTWAVGPTRRIDGVPCTVWLTEVSAERLETVRKVTGVRQPVLRLADDDAMAPAVAA
>Pantoea agglomerans CAA52353.1
MLEIFDVSYNDLTERRSEDLYKLRKITFKDRLDWAVNCSNDMEFDEFDNSGTRYMLGIYDNQLVCSVRFIDLRLPNMITHTFQHLFGDVKLPEGDYIESSRFFVDKNRAKALLGSRYPISYVLFLSMINYARHHGHTGIYTIVSRAMLTIAKRSGWEIEVIKEGFVSENEPIYLLRLPIDCHNQHLLAKRIRDQSESNIAALCQWPMSLTVTPEQV
>Pectobacterium carotovorum CAA52352.1
MLEIFDVNHTLLSETKSGELFTLRKETFKDRLNWAVQCTDGMEFDQYDNNNTTYLFGIKDNTVICSLRFIETKYPNMITGTFFPYFKEINIPEGNYLESSRFFVDKSRAKDILGNEYPISSMLFLSMINYSKDKGYDGIYTIVSHPMLTILKRSGWGIRVVEQGLSEKEERVYLVFLPVDDENQEALARRINRSGTFMSNELKQWPLRVPAAIAQA
>Agrobacterium rhizogenes YP001961070.1
MQVLAISTPKNIQEAELIHRHHELRARVFADRLGWDVEVIDGVELDAFDTLIPTYILAISDSRQVAGCARLLPAPGPTMVADVFHSLLPNGRLNAHSAMIESSRFCVDTALGEGRGDGSVHEATLTMFAGIIEWCMSNGFTEIVTVTDLRFERILARVGWPLQRLGEPRKFGVTMAVAGILLADASTFQKLRPANYRSEFTSLSKAA
>Methanosalsum zhilinae YP004615669.1
MDNIWTQFIVKKSSHDDIDDKSFIEQLKKFNRYDCCRDEGTVFKDESTDKLHNDTCQVSNRSTVFSENEDIVMSWHCRSHRGFEQDLFDQPDDTVHLIKKSDGMLILRYLISGDNESCQEDIEVSSLSEAEQLIEEDNETTMKLYPENPELLWVQEGR
>Octadecabacter antarcticus YP007704446.1
MKNITFELSNVHLYGPAFFDYLSLRKRFFVDELHWQIPHNADVEMDQYDNPMARYSLVLDDDGRVVAGARAMSTTAKWGDHTYMLKDAMTGKLGTIPNNLLSEIVDSPKVWECTRLVMAPEINSMRARLQCLDMIVGGLIDMATAEGAERMMSLSNLWVLRALKRLGYGAEFLGQPYENGDDGHKYAVIGIPARHKQVADNVLQMSAA
>Nitrosospira sp CCU63579.1
MGQIMLAQHGNASLDQRAVIGMYRLRHEVFHDRLGWEVTNDNGMEHDEFDHANPVYVLAKGDEDEILGCWRLLPTTGPNMLKDTFPQLLHGQPAPRQTDVWELSRFAVAVPKYESAGFGFSDIPIQMMRTLFLFAQNNGIKRYVTVTTVAVERLIRKLGVNVSRLGAPIKIGRVLTVACYIEIDAMTEFALFGTLPEDAQRKAA
>Pseudomonas aeruginosa CCQ87457.1
MIVQIGRREEFDKKLLGEMHKLRAQVFKERKGWDVSVIDEMEIDGYDALSPYYMLIQEDTPEAQVFGCWRILDTTGPYMLKNTFPELLHGKEAPCSPHIWELSRFAINSGQKGSLGFSDCTLEAMRALARYSLQNDIQTLVTVTTVGVEKMMIRAGLDVSRFGPHLKIGIERAVALRIELNAKTQIALYGGVLVEQRLAVS
>Rhodobacter sp ZP19199216.1
MIFIIDSLNLREHADIVKDMFRLRKRVFADRLGWDVQISQGMERDRFDDLDPAHVVSVDDEGRVVGCMRLLQTTGPHMLSDVFSSILDGEPPLRSATCWEATRFCVDTERLVSGRARNSIAYVTSEVMIGAFEFAMSAGVTDAVAVIDPVMDRVLKRSGNAPHGYVGTPKPMGKVTALAALMDCSEERVKRIRDFAGIYHDVTQPQTVMA
>Rhodobacter sp EKX57532.1
MIFIIDSLNLREHADIVKDMFRLRKRVFADRLGWDVQISQGMERDRFDDLDPAHVVSVDDEGRVVGCMRLLQTTGPHMLSDVFSSILDGEPPLRSATCWEATRFCVDTERLVSGRARNSIAYVTSEVMIGAFEFAMSAGVTDAVAVIDPVMDRVLKRSGNAPHGYVGTPKPMGKVTALAALMDCSEERVKRIRDFAGIYHDVTQPQTVMA
>YP002128524.1 Phenylobacterium zucineum
MKVHIVTAANRDRYGRELDQMHRQRHEVFVGGLGWTELARRDGLERDQFDDVSAVYLLAMENGDVQGSLRLLPTWRRCMLTECWPQSVTRGQAPRGPGVWEWTRWCPGTLARPKTLVRARRALILAALEFARSRLIETYLTYCDTKFLGQLVELGWSPEPLGLPQPYGQGQAVGVAWPVEEDLLERTRALFNVRDPVALEVPARGRFSAPVWMLEQLLEAQPDAEVTSPLTTRLAA
>YP003060208.1 Hirschia baltica
MIHVVTGENQHLYGPQLDEMFRMRHEYFVQAKGWDALQSINGKETDEFDDGDVVYLINLDFDGRVASAYRLNSSTGPNLLADKLSNFVDGELPKREEVWDLTRWIMATRYRRSKDFSKAIQIARETIIGVHEFAVSRGISHLTTVCDPSFVERMARVDMHYSPLGPPVEFDEGKGIAQALLLETGPTALARARAATGITQKQLFEVQPKPFYLSPDQIENEAAQELAAAKMKLMSKVNAQKIVQSLADEMAQRAIANPAGAIALIHSFNEILQSRLHEHSISDFQSIETLQMQANNDAPATDLSQKAS
>WP010458661.1 Acidovorax radicis
MRITSGCSAELHPPLMTRMARYRHRVFVEKLGWQLHCRDALELDQFDRDDTVYVIAQNEDGEVIGTARLLPTTRPYLLAEVFPQLLNGAPAPNAPEVWELSRFASMDLSGPTGSALDQFSSPLTTGLLQAASRCAMARGAQRMVTVSPLGVERLLRRTGFESYRLGPPTVVQGHPLFACAIRCQ
>CAM77048.1 Magnetospirillum gryphiswaldense
MIEVVNWGNSHAFGDSLAAHHRLRHKCFVERNGWSVPSHEGMEYDQFDTPAATYLIHRHGNGPVQGVARLIPTTRPYMLKELWPDLLGGDVPVSTQVWEATRFGIDDDLEPAVKRRVAAEIVLGCLEFGMSMGVNRYLVLMPHLIIRRTIGGAGCNFRFLGETRALADYPVAAAEIEVNAQALASARAKIGFHGSLLRRHDQAAVAA
>YP 617628.1 Sphingopyxis alaskensis
MPEEIGERIEIDEDGALRAMFRARKEIFIDLLKWDLPILANEFEVDQFDRQAEYLILLEQGVRHRASTRLLRTDQPHLLGDLYPHLCAGPVPVGPTIREITRFCLDRHQRAPERRSARNQLVTALAEHALATGITSYTGVAEQEWFEQIRRFGWDCKALGQPLDHEGRRLIALHIRIDDETISGLQAGGTYEAPRLMLAAPRIGGNGR
>WP008996190.1 Novosphingobium sp
MIHCLSNARAGTQHTVLRNMFEARKRIFIDLLRWDLPVLAGRFEVDRFDNDKATYIVLADTDGAHRASARLLPTTEPHILDTLFAQLCEEALPRDPTTMEITRFCLERKSNAVERRAARDELIHALVAFGLANGIKRYTGVAEVPWLRQILSFGWRCRQLGRPALVGGRWLGAMTIEIDEDTPALLERGGVPVVPCRRGSRHVH
>WP004354914.1 Thauera phenylacetica
MEILAGTQRTLANDMMGRVARFRYRVFVEMLGWDLPCRDGLELDQFDREDTVYLVARKGEEVVGMARLLPTHRPYLLGEVFPQLMGSLPVPRDPEVWELSRFTAVDLEAGPVGGAARQFSSPVAVNLLRSVLKVAAEHGVQRLITVSPLGIERLLRRAGFLAHRAASPMVIDGHPIFACWIEVPQLKSH
>YP001834029.1 Beijerinckia indica
MVWIVKCLSISQCLGPLPHEMFEDRKRVFVDLLRWNVPVSEGRYEIDQFDDEYAIYLIVEDGNGRHLGSARLLQTSRPHILGSLYPHLCDTEVPHGDSTVEITRFCLSPRITAQERKRVRQSLVSAFVVYAIMTGIKTYTGVANNQWFKQIVNFGWDCEPLSCQNSTAYTDLIAFKIAITEQTIHLLQQSGMFTEDTLQMLQSGPQAEQKHVSNVAQECEHAI
>WP007662486.1 Caulobacter sp
MIHIVTSENRHLYGPQLWAMHEQRREQCVEKNGWVDLVVLDGGEVDDYDDLAAIYLLGFDDDMRLEVGLRLHPTDERCMLADKYPQLIAPGESPKKGPDVWEATRLFTTEAYRAKKGPGRGARVFEAWAAAMELALVNGVERFVGMIDMSLYPGIMNSPIDTRLVGLPRPYAFGVVAGSEIALSQALLERVREALGIEGPVGYHVDELDLRAFGNLTAVQHQVIRAQIPQFHPGSPRDEALAAETLYRLNDVASLARRIWADRDAHAEQPLNA
>YP428477.1 Rhodospirillum rubrum
MVILTDRENAICNAFLLHSFSELRHEVFVNRLKWPLQCPPGREIDRFDDQDAVYMTISGVGGRVVAGLRLLDTVKRSLLNEVFPMLVDGPLPRDPKVMDVTRFAVDHRPEYVEGTGNLCGLLLCALQDYGLARGLTGYVSVSDVRMEPILRRGGYRFRRMGGMIEMDGTGVVALEVEISPEVRAIARRRAGVSERVLVDERLRSAA
>WP016402655.1 Agarivorans albus
MDFVNGVAEQLSPTTFQHLNNYRHQVFVEMLGWELDTPDGIEQDQFDRDDTVYVIAKNEQDHISGCARLLPTTKPYLLEEVFPELLNGLPCPKQHDVWELSRFAAVDFDNHNQAPTQLMSSEALALLTASIECAKKQGAKRLISVSPLGIERMLRNAGFRYHRAGPPKIVNGYALFACYIDIA
>YP 002955226.1 Desulfovibrio magneticus
MQIEYNTGERLDNGIPLGLPYASAQDVTARVLQARDVPSAYGLRHKVFAQELRWVPQSDDGLERDVYDAHALHFGVFRDRKILSYLRLVSPEHRYMLEKEFRALVSPDHDIRKAPDTREVSRLCVSFDERGTKVRTSLGSLGVSMLLYRQVYQWCVPNKVRYLYLVVEYKVLRLLKMFGFPCVLVGEPTRMPDGVVAAAAIMDWREFEAKNLLSRPELLDWFNQDPEYRGGLLPPPPGAYSGRQVSL
>WP006918359.1 Desulfovibrio magneticus
MQIEYSSRERLGSGVALGLPYEAADAVTARVLQARDVTAAYGLRHEVFAKELRWVPQSDDGLEHDVYDAHAKHFGVFRDRKMLSCLRLVSPEHRYMLEKEFRSLVSPDHDIRKAPDTREVSRLCVSFDERGTKVRTSIGVISVSMLLYRQVYQWCIPNKVRYLYLVVEYKVLRLLKMFGFPCVLVGEPTRMPDGVTAAAAIMDWREFEAKNLLARPELVDWFNQDQEFQGALPPRRPAAYSGRQVFL
>YP001231849.1 Geobacter uraniireducens
MKISRARLLPSSWQKPQSSILFSESNFKVKYIKSEKDKVMSYQLRHRIFCNELKWVPRREDSQEVDSYDKDATSIGVYNEAGNLVSMVRIIVSDNTFMLEKEFPFLLEDGYNLRKERDTVELSRLCVAPEARNATFADNFGLHVISMLLYKGVYHWCLANTVRYIYMVVEQRVYRLLCAKGFPCKLVGAPVVMPDGVEAVAAILDWREFEMVNIVRRPKLLEWFSRYQSSRPTKLRQQRGSDSLHQAFS
>YP002537871.1 Geobacter daltonii
MIAISKHVATPAANGLKSDVFIREGGLYVTNIVAKEDIFKAHSLRYRVFCDELGWAPQNFCKLDIDNYDDGAVFFGVFDVNNDLKAFLRIVTSDHPFMIENEFPFLVKAGSTISKRDDVVEVSRLCVDADARSETFSGNFGVHTASLLLYKGVYHWCLKNRINYLYLVVDYKVFRLLNVKGFPCRLIGDPKVMPDGVVAVAAMLNWREFEELNLVGTKNLKSWFSQYQLPPPTVQLPQREFCSQH
>WP006999570.1 Candidatus Burkholderia kirkii
MSIDVDRLELLRAYRIRLASSKDELQQIFRLRHQVFAEELHWVPQVNSGLEQDQYDNRATLIGIFDSDGSAIGTIRILFKPDTFMLEREFATFLSDCPTGQTAPAEMTRLCVNPQIRRSGLGRQASQALFHAAYIVCLRRNAHEADFVSTPAFVHSLRERGFPCVPFSKTKTLSGGVRSVAARMYWDRFDTS
>YP003331715.1 Dickeya dadantii
MLEIFDVSFSLMSNNKLDEVFTLRKDTFKDRLDWAVNCINGMEFDEYDNEHTTYLLGVKEGKVICSVRFIEIKYPNMITGTFYSYFDNLKIPEGNYIESSRFFVDRDRVRNLIGTRNPACLTLFLAMINYARKYHYDGILTIVSHPMLTLLKRSGWRISIIQQGLSEKQERIYLLHLPTDDDSRHALIERITQMTQAESEQLKTLPLLVPLA
>WP006704526.1 Candidatus Regiella insecticola
MMEIFDVSYNKLSDKRSMELFSLRKSVFKDRLDWAVNCFNGMEFDEYDHPNTTYLLGVHDNTVICSLRLINIKNPNMITGTFYRYFNQINIPEGNYIESSRFFVDKERVQNMSCNQYPVSTMLFLAALNYSRKFDYEGILTIVSHAMFIIMKRSGWHLTVLEKGLSEKNEKVYLLCLPVDTENQNILINCINRKKILLKNKEWPLSFTLTEPV
>YP453964.1 Sodalis glossinidius
MFNLINVEYKDIINDRLEELYLLRKRTFKDRLNWKVSCKGEREFDEYDNENTHYLLGCYNGELICSVRFISMKYPNMITGPFRDFFRYEAPADDALFESSRFFVDKDRVKSLTETKLPFCHLLFLGMINYTRAVGMKGILTVCSRSMYTILKRSGWLIEVQTIGSSEKDEPVYLLRLPIDDDSQANLIKYIRRYHYCDEYYLKKWPVYL
>YP002923740.1 Candidatus Hamiltonella
MIKIFDINYTLLSEKKSNELFCIRKQIFKDRLDWSVTCNNNMEYDNKNATYILGIYSDQVISGLRFIDMKNNNMITGAEFDSFFEKKEVIKENHLDASRLFIDKEKIKNLDLNTYPLSAMLFLAMINYAITFLYDGIYAVVSQPMLIIFKRSGWLIKVIEHGISEKKENVYLIHMPVDKKNQKILIDYVNRMNIKKNISKKNISNITDLYNWPLCFGI
>WP007187527.1 Hydrocarboniphaga effusa
MSQVITGSLQDPQFAQSHAQSMFRMRYRVFHERLQWEVKCSDGMESDQFDDHYSLYVVIADEDGKAQGSWRLRPTTLPYMMADVPAFEPLLHGHRAPRARRIWEISRFAVDAEEERSAFGLNRVARALVEASTQLAVDNGIDQYVIVVSVAIERLLKNLGLVLHRYGPAVRIGKVTTVACRIEVDAHTRHVILGHPMPTPIEDLKVAA
>YP002923740.1 Candidatus Hamiltonella defensa
MIKIFDINYTLLSEKKSNELFCIRKQIFKDRLDWSVTCNNNMEYDNKNATYILGIYSDQVISGLRFIDMKNNNMITGAEFDSFFEKKEVIKENHLDASRLFIDKEKIKNLDLNTYPLSAMLFLAMINYAITFLYDGIYAVVSQPMLIIFKRSGWLIKVIEHGISEKKENVYLIHMPVDKKNQKILIDYVNRMNIKKNISKKNISNITDLYNWPLCFGI
>WP004095615.1 Hafnia alvei
MLELFDVSYDELNGVRSDELYRLRKKTFSDRLGWDVVCNRGMEFDEFDNPNTRYILGLYEGQLICSVRFVPLELPNMITHTFHSCFHDVSLPAGEVESSRFFVDKSRARDLLGERYPVSQVLFLAMINYARQYNLNGIYTIVSRAMLTILKRSGWQVRVLKEAYLSEEERIYLLYLPTDSDSQAKMATKINAFEGCSLPEFEHWPMSVAVIKTALV
>YP007706164.1 Octadecabacter antarcticus
MLRYIYGSNLHDHPVLADTMFRDRGVQFRDRLGWDVSVDAQGHERDEYDGEDPLYVIWQRPDGRHGGSMRFLPTTGPTMVNDHFADLSDGAAIRSPLIWESTRFCLAPNANSRIAAALMLGGGEVMRGFGVTQFVGVFDARMVRIYRRVVSSPTVLGSSETGRDKISVGLWTYNPSDRVKVLWRAGLSSALSHHWYARAFGEKPEKMLARAA
>WP009573366.1 Celeribacter baekdonensis
MLRYIYGDDLYRFPRLRDTMFRDRADQFKNRLGWDVHVNEAGEERDEYDDINPLYVIWQKTDGTHGGSMRFLPTTGDTMVNDHFSHLTDGVRIESPFIWECTRFCLAPGAERRVTAALTLAAGEIMEEFQLKHFVGVFDPRMERIYSLMGLVPDVLGRVGEGRDVIGVGLWEMREEIFAPTLARAGIDRATSKRWFRTAFDHPQWDDMRAIA
>WP009504445.1 Citreicella sp
MIRYIYADQLQNFPLLRDTMFRDRADQFRTRLGWEVSVDADGFERDEYDDMNPLYVIWEKADGTHGGSMRLLPTVGRCMVNEHFLSLTGGVRIESPIIWECTRFCLARNTDPGAAAALMLAGGEVMKGFGVEHYVGVFDARMVRIYKRIGASPEVLGSQGDGRERISVGLWEFSAQAQARVAASAGITPEQSRGWFETAFGTDAPRMTVAA
>YP002360442.1 Methylocella silvestris
MITVVYGYEREERRDLFEEMFRQRKQVFVDEKKWDLKITDGEFEIDEYDRDDTVYVCSLRPDGSLAGSVRLLNTLTDHMANGPFKEMFPELTVRSPTIWEATRFAVPDDPRIQPNGVSRAACEIMLGTCLFGLEHGVSQLIAIYEAPMARVYRKCGVRHYVLGRHRSAEAGSIHFALGEVSRQLEASIREATGLTPVETVVEAAE
>YP001832057.1 Beijerinckia indica
MLRLVCGYERDENPELFTEMFRQRRIIFHDQKKWDVKVTSDNLEIDEFDRDDTVYLCVMGPSGELFGSVRLLSTITDHMATHVFHNMFPGLVIRSPTIWEITRFVVFDDQVIQPNGISRTACELILGICQFGLDHGVTQVTSIYESSLHRVWRRCGVNHIVLGRYLGARPSIFFGLQDIDRNLEKNIRLTTGLTTGTEVDVQAA
>YP167511.1 Ruegeria pomeroyi
MIIVIDALNKHLFGGVLDDMFRLRARVFGDRLGWDVTIEDGKEIDRFDHLDPAYVVGLDDDGNVVAAVRALQTTGPHMLADVFSDILCGEPPIRSATMWESTRFCVDTQRLKRGKDRNSVSYATCELMIGSLEYARRAGISDIVTVIDPVMDRVLKRSDNAPYDYVGQTVPMGKVPALAALLDTGEERVNRVREFAGIIHDVFLSDEDALALFNGAHGEQADQPVANADYSPTTPLERYLVEQLQAAGTEEEVKAVQGLIEALAGSLEPSRKQQLLNTPKLVAREA
>YP001603070.1 Gluconacetobacter diazotrophicus
MQTYVFSYSSRSQVPDIYLQMSKARCRVFKERLGWDVHDDDGLEVDEFDTTLDPLYFVVADNRGKHIASLRLLSCKGPTMLTRIFQDFFPAGSVRVCNAAFECTRLCLYAPGIDEPLRRIGIAQLCYTLSNYALSQNASGIIGVYYSIMRRVYAKVGWAPDTLVSSIQEDKNIELGRWNVSEEVVGSLGALCWRLSLDIPHYNRVIKVE
>WP005858901.1 Sagittula stellata
MIRYIYGNDLHKFPKLARTMFLDRADQFKTRLGWAVDVDERGFERDAYDDENPLYVIWENKDGSHGGSMRLLPTVGGTMVNDHFIHLTDGVRIESPLIWECTRFCLSKAAGPGVAAALMLAGGEVMQEFGIQHYVGVFDARMVRIYNRIGSSPDILGQEGEGRAMIAVGLWEFTPEAQANVSRSAGISPDLSKRWFELSFGEIIDEAGLVAA
>WP007881628.1 Ochrobactrum sp
MYLLVKEHEYHKYSELLDQSFRLRKRIFADKLGWSVSVSGPWERDRYDDLNPAYLLWCNNNSTRLYGCVRLMPTTGPTLLYDVFRDTFPDAYNLIAPGIWEGTRMCIDDEAIRHDLPDLSLGHAFSLLLLALCEVALDNGIDTLISNYEPHMRRIYSRAGASFEELGRAEGFGRFSVCCGVFEVSLRVLLQMRQKIKLTKPLYRSPKLNSPRMPALFNLARAPLIS
>WP007009922.1 Nitratireductor aquibiodomus
MITIVEGAERERHSTLIDEMFRMRAAVFADRLEWDVTVTNGREFDRFDAEDPLYLLSLDDRTGTLQGAVRLLPTTGPNMLRDVFPVLVPEGAPASPLIWESSRFAVNPAAFNECERAETNHVVNRTTIELLCGIVEVSQRASIEHVVSVFDARMARIFRTIDCAFEVIGTPTRIGRTMSYAGVFDMSDAMRKRLGEAGRLLAPVLTGAESQRIQDLRHA
>WP020592786.1 Kiloniella laminariae
MFFQIDPQQHNNFKSQINSMFELRYRVFCERLGWVPGENQMERDSYDDQSPTYLIKQEGDGTVSACVRLLPSMGANMLRDTFPALLEGKACPASSDIMESSRFAVDTSLLRSRGEAELSKTTYELFLSMIEFGLGRGLSSIITVTDLRVERLVKRANWPYERLGEPQQQMDGDKVVRAVALAVEVSERARRAVAEKAELMGPVLFQPVIQGQLVEKVKIAS
>WP020041795.1 Salipiger mucosus
MLHYVDDTNRKENQDLLDQMYELRARSFKERLGWRVEVINGREYDYFDDLNPLYVIVSDGAGTLLASLRLLPTPGPHMLADVFPEVMGDKQPIRNPLVRESSRFCVNTDASKNYAQSGINTVTRELLRGLFENAYEVGMMNVVSVYDIYVERILKRAGCTFERLGPVVRYDEGLKTTCGLFEVSEDVIESLTDEVPVQKTEAHE
>WP008282297.1 Roseovarius sp
MILVIDAINKDRFSHVLDEMFKLRARVFGDRLGWQVEVKDGRERDLFDDLNPAYAVGLDDEGNVVSCVRALQTTGPHMLADVFADILDGEPPLRSATLWESTRFCVDTRRLGRGRDRNSVSYATCELMIASLEAAKSAGVSDIVTVIDPVMDRVLKRSGNAPYDYVGKTADMGKVPALAALLDCTDERIDRIRAFGGVEGDVFISDDAALALPAIAGHVTPKTPLEQYCDEQIASATSEKERIAALRLKAALEDKIRSRMDQRA
>WP004620843.1 Caulobacter vibrioides
MIHIITSENRHLYGPQLWAMHEERRRQCVEKNGWVDLVVLDGGEVDDYDDDRAIYLLGFDDEMRLEVGLRLRPTDDRCMLADKFPHLIAPGETPKKGPDVWEATRLFTTEVYRDRKGAGRGQRVFEVWAAAFEHALRHGVTRFVGMIDMQLYPGILNSPIDTRLVGIPRAYQYGVAAGSEIAVSPELLARVLESICRESPVGYEVDALDMMAFGDLAAVQRQVKRAMTPQLGAGAERDETLAAETLYRLHDTKTAARRIWDDRGHGTRTLHA
>WP020400047.1 Kordiimonas gwangyangensis
MIHAVSAHNQSEYRPYLRQLWQQRYDVFVEKMGWSLDCAEGTERDQFDRPDTVYLLSINDDGQLRGAMRLLPTTKPHLMSDLFSHLCAKGVPSGETVWEISRFYSLTGRHMMLERDRTVSELICGLYEYALETGIKQVTCVASMVLFPTILKAGWDVTPLGLPAVTDDEVVLAFLIDLNRRDYPLVARNRNVEGSVLLRRSLREEQWEIAS
>WP019401959.1 Chelatococcus sp
MFRIHAVSGDNQACFADQLEQYFRIRHEIYVGERGWSDVARPDGREIDQFDTDSAIHLLGMHPSLGLVAGSRLVPTLAPHLLSDVFPQLAPNGIPRAEDAFEWTRIFVVPALREPGRPSRAAGMVYCGILEFCLSRGIRRLSVVCETYWLPRLANLGWRPQRLGPAIWHKGEEIMGLILDMTEDALMRTRAFYGITRPVLATKAPACPAARLERGAC
>WP018431290.1 Hoeflea sp
MRRVFIVDWSNRKLFQQQMEQHFRLRHEIYVVERQWQSIARPIDIEMDAFDTEHAIYLLALDSSGDVIGGSRLIPSTRPHLLGDVFPHLAKGNPPRAPAIYEWTRFFIAFPHRATGKSARLAGEVLCGLMEASLQLGVRQISVVCEAFWPARLRTLGWTVEVLGEQLALDDSEIVAALIEVTEAALEGTRRFYSIEGPVLHPSVVLAPVRATEAAGHAH
>WP020084626.1 Hyphomicrobium zavarzinii
MLHVVTADNRQRYREQVEESYRIRHRIYVHERGWHDLARLDEREVDQFDNENAIYLLALDEKMRVQGGSRLISSLKPHLLADVFPELAGVRPIPRAPDIYEWTRFYVVPEAREPHAISNVSCQIMCGVQELCLECGISQLSIVTEPPWITRFLRLGWNPQPLGLPIVWKGMDVVGITVDISEHALRQTRRLRDIRGTVLATSVANQKLAG
>YP004012993.1 Rhodomicrobium vannielii
MIDCVSISTSHLFTGNPIYEQHRLRHECIVQRQRWKVPTVRNMEYDQYDNPAAWYLVWRDEAGRARGSSRLYPTDRPYMLQEIFPHLVTNIAIPKTTEVWEGSRFCVDEKLPIEKRKRIVQELIIGYLEFGLAQGITRIVGVMYPAYCRNIFMRNGWDVEWLGDVSRSEEGYKIIAGSLTVSRAVLKKVREKTGIYENVLHHGEQTKMRHAA
>WP018716450.1 Arhodomonas aquaeolei
MVDGIYRFRHRVFRQRLGWEVTSVRGRERDDYDDLDPVYIACHKHRETVIGTFRLLPTTGPYMLRDVFPELLRGESVPCASDVWELSRFAVEPSDASERVQASCTETTLSLMRACYRYGASNGIREYVMATSVAVERMLRGMGLELTRFGDGSAVRIGRVLSVACRLRIDEALGRALGALPATDAAAAPAGRAVA
>YP001761364.1 Shewanella woodyi
MQELNQTDSTQFNKSNNLPSQVDTSSHYQITHNPTTQQMDKLHQLRAEVFCRELAWVGSPEDKREYDNFDNTTTHLGLFVRGQATGYLRIHHHNSPWMINTIFNQLLPDGAPTPQEANACEVSRLLIESSHRGKTKVNNYPPIHLLLSYLQNYCSSKNIRYVYMVVTPATRVVFAKIGFKSTPLYQAVKMKDGCYAMAAILDFDQIDTLIPSKDAPKIEPLFFTG
>WP018700243.1 Amorphus coralli
MRDTPKETKAILFRQADRPQLYREVAQFRKALFSDQLGWILNTENGLERDEFDTDMTEYCALLGDGELRGCFRAIRCDRPYLVRDAFPGLAPAEAFPADVTAWEISRFGIHPESSGLAISLYAAMFDFAERRGARALPALVDLRHERFLQRLGIKTRRYGEPRPVGRDVRGRVIFGVAGEIPIHEQRRRLGMLFSVPRSLLEVTDETTFGRLDRVSA
>YP007467290.1 Desulfocapsa sulfexigens
MGYFFEEDLRMQTLTTKEEKNAAFRLRYQVFAEELKWVSGNENKKEIDSYDSKCLQVGVFAKNRLIACLRIHFPTDRFMIENEFKEIIGNHKIQKTPQTIEVTRFCIANDLRKSQVSTKYGMFPIVMALEKAFYNWCRSNDKDTVYMVVSNHFFRLLNLLGMPCTAVAPAVTMPDGVVAIAAISTWTAFEKFTATKKPALLAWFQDLEQLNIEQMVI
>CBA75574.1 Arsenophonus nasoniae
MNYNLLTEKKSKELFTLRKETFKDRLNWAVNCINGMEFDEYDNDKTNYLFGVRNNTIICSVRFIEMQFPNMITGTFAPFFKHLNLPKGNYIESSRFFVAKDRTKELNCDKYPVFFILCLAMINYAQKGDYDGILTIISHAMLKVVERSGWEVSIIEQGLSEKNEKVYLLLLPIDSRNQNKLIGRIRSHYDSLVNNNLKKWPLIYPSFGDRFNEL
>YP317245.1 Nitrobacter winogradskyi
MIHIVTAENIGSYQYEMEQAYRLRHNVFVDEMGWDDLRKPDGREIDQFDDGRALHMLYIEEDRVLGYQRMLPSMRPHLLTEVLPHLCEGDFPVGPHIWEWTRYCVTRQHRDRGRILSPVGNLLLSAIVEWGLASGVQKIIIEMNPLWLLRLVQLNFRVTPLGLPQQIGKDSIIAVTAAFDRRTLKKLQEVRGNIVPAIVAQPEADQRLRA
>YP617566.1 Sphingopyxis alaskensis
MIAQSTRAPDAPGDAALRGMFAARKQVFIDQLKWDLPVLDGRFELDQFDTPDARYLILLDPHDLRHRASARLLPTTAPHLLGDIYPHLCTDGPPTGTSMWEISRFCLDPAQTPDERRDARNQLVTAIADYALNNGINEYAGIAEAGWYHSISKFGWVCRTLGPVHRDTNCRIVAFNITIDEDTLPGLKRTGTYAPLMLKYEEGGEPAL
>YP003262850.1 Halothiobacillus neapolitanus
MRIEYGSKTSLPFGLFEDLSYYRNDVFVRLLGWDLDTPYGVELDQFDRPDTVYVVAKNDEGRINGCARLLPTTSPYLLGEVFPELLNGLCPPSSPDVWELSRFAAVDVSAEPTSARGQLSSPIAITLLRSSLQTAATLGAKSVITVSPIGIERLLRHAGFQAHRAGPPMVVGGHPIFACWIDIAPSLT
>WP018746428.1 Chitiniphilus shinanonensis
MTEMARYRYRVFIEKLGWNLPCEHALEYDQFDREDTLYVLARDDDGQIVGTARLLPTTRPYLLADVFPELLNGMPAPESAEVWELSRFAAMDFSQADCNPLSQVSSRVAVELLNAALACAGEHGARRVVTVSPLGVERLLRKAGFRAHRLGPPIAVDGSPIFACSIPVPEHCVADLYPPVWFPQGLGLKPLLHRAAQHVAGVPALA
>WP010616665.1 Plautia stali symbiont
MLAELGTYRYSVFARGEGWSIPPRLSTPGQEYDRFDRSDVTWLIAWTARQGICGCARLLPWHEPEVPEGMVLPFDQQKVWEMSRYSARLEVDAELPLNILWHSVQLAELSGMEYLISSATPMLEKMFEQHQVVYEPLSPGLIQSEDNLFAIRIPVQQPALAEKYRGTRRFSPEEVLPSLGVSVNWQSHS
>WP019953871.1 Loktanella vestfoldensis
MENITFNLLDLHRHGTAFFEFLALRKQFFVDQLGWDVPHDDQVEMDQYDNPNAYYSLVLRDGKVVGGMRAMATTAQWGGHTYMLRDAVAGKLIGIPADIIPHAEVTPNVWEATRVVISDEVTTQADRAECLSLVLDGVVTQARQHGATEIIALCPPVFARTLRQLGFPARIIGDSYVNVHDARRYVAMSMPAVMRKSAPTPSVAAIPQSATMMQRHPVHAPANV
>EDM68874.1 Moritella sp
MENNIFMQENGFELAVAKSHTLLKNCFKLRHDVFAKELGWVAEEEDNLEIDKFDFTSNHILISQNQKVNAYMRITPQHTPWLLTDTFSFLLNEGKEHKFLDNSVEVTRLAVDEKFRRLKLHQQFTLCDMLIKGLLKFSLENNIKHWYIVVSQEIFALLNHRGLDCKQLGKTTIMPDSVRTIAARIDVESFIENCPDYYLDYNILEEQFVA
>EAR52229.1 Oceanicola granulosus
MRTITFNLKSLHQHGDAFCDYLALRKRFFVDALGWDIPHDATVEMDQYDNPTARYSLVVGDDGRVLAGARALPTTASWGLTTYMLRDAQSGKVAGIPADLLDGQIVTAGMWECTRLVIAPSVQGATARRACLGLICEGLVEMALEEGARELMSLSNLWLLRALRQLGYPADLISRPYVNSDDGHRYAVMKMPAIRLHRPAAPARAVETRVPEPA
>WP010304133.1 Candidatus Odyssella thessalonicensis
MLVHLSPLSFKSNLELVEGYQRARKAIFYDRLNWKVNLIEDREVDEFDNNGHTHFLLSIYNDKVIGGVRMASSLSPNLTYDVFTKYFGELPIQRDRYLLETSRFGLEVTPQMTSQVLRDQTIELFIGVLKFGLQEGYKQIITVIDVRMERTLRLAGWPVERITEVVQIGDTRTIVGILPINIDILYHLEEKKASNETNMTVNHS
>WP010103714.1 Verminephrobacter aporrectodeae
MLFVSGRRDELHPRHMEDAGRYRHKVFIDHLGWPLHSSNGIELDEFDGGEAIYISSYDENNQVNGVARLLPTTVPYLLEKVFPTLWESAEFPHDVKIWELSRFAAVDFISGTSFSHQASAKHASNFFRRVVGVAKKFGMCSLITVSPIGMERLLRLNEFDSTRTGNPAVHGGKLIVSLLIHC
>YP 004362595.1 Burkholderia gladioli
MLHFSSGTGAELSSEVMYRLAEYRHAVFIRKLGWPLPSDDELESDSFDHADTLYVVAHDCSGAVSGCARLLPTNAPYLLGEIFPRLMGDAALPCEPDVWELSRFAISVPSGQAISAAQAWENTRSLMAEIVRVAMARGALKLIAFSVLGNERLLRRMGVNVQRAAPPQMIDDRPTLPFWIQIDRQTLEALDIELAPSWRPRAARHAGMVPQRGAFERLG
>YP 004487118.1 Delftia sp.
MAARLSLLEAELEIVEGTSQSLSPELLEGIARFRHKVFIETLGWDLATKAGMELDQFDRADTIYVAARGEDGRLAGAARLLPTNRPYLLAEVFPELMGGAQPPHSADVWELSRFAAVDFDGARVHPLRQFSSPVTVGLLREVLRVAASHGVSRLITVSPLGVERLLRRLGVAAHRAAPPLVVDGQALFACWIEVQGSLSS
>WP 010444755.1 Pseudomonas fuscovaginae
MHILRAQIFRDKKDWDVSVIGGMEIDGYDALNPYYMILQDPDLNESVCGCWRLLPTTGPNMLADTFPELLAGAPVPCAEDTWELSRFAICHQSGRPYAFSDQSLIAIRAVVYFGVERGLKHFVTVTTVGVEKLLIRLGLDVRRLGPARNIGVERAVALSIALNQKTLDALPLRESEPDLSN
>WP 006890623.1 Methylobacter tundripaludum
MIHVVTGRQEELPHGLYSKVAHYRHKVFVERLGWQLQTFNYAEQDQFDRFDTVYVISRDERGNISGCARLLPTTQPYLLGDVFPQLLNGMPPPNSPDVWELSRFAAVDFNAKTSCALGQFSSPITITLLQEAIAYAASQGAKRVITVSPVGVERLLKRTGFHSHRAGPPMVVDGHPIFACWIDIADEPQY
>ADC94817.1 Collimonas sp.
MKIISGAASELSNELFSKVCSYRHKVFVETLGWELDTEAGIELDQFDHAGTIYVVAQDQDGEVIGCGRLLPTRQPYLLSEVFPQLLKGAAPPCHPEIWELSRFAAMDFNKKSDSVLDQVSSSIAVKLLQASIACAARLGAKRLVTVSPIGMERWLRRGGFITQRLAPPMKVDGHALFACLIEVQKSPPILAGELPFLNHQATARMSERPHWQGARSAHSELSQA
>WP 009112309.1 Brenneria sp.
MLELFDVSYDELTGKHSDELYRLRKKTFSDRLGWDVVCSYDMEFDEFDNPATRYILGLCEGQLICSVRFTGLDRPNMITHTFQECFGDVTLPVSGVESSRFFVDKTRARQLPGLRYPVSQALFLAMINWARRHERSAIHTIVSRPMLTILKRSGWQIRPLKEAFLNERERIYLVYLPTGSEDQERMASGFVALPGCSSLSVITWPLSLPA
>WP 008211864.1 Rhodanobacter sp.
MMQATMHDGGRLPAEIDDALARYRYRVFVEQLGWELPVVDGCMERDQFDRNDTIYVIARDNSGSICGCARLLPTTRPYLLKELFPFLLAKPMLPPEDAGTWELSRFAAHLSGDDPEWAIRPMLALVVRQALRLGAHRLVAVTFLSMERLFRRIGVHAHRAGPARRIDNRMVVACWLDLDACTLSVLGIHGQEMPAPTLPM
>Acinetobacter baumannii ABY50954.1 AbaI
MNIIAGFQNNFSEGLYTKFKSYRYRVFVEYLGWELNCPNNEETRIQFDKVDTAYVVAQDRESNIIGCARLLPTTQPYLLGEIFPQLLNGMPIPCSPEIWELSRFSAVDFSKPPSSSSQAVSSPISIAILQEAINFAREQGAKQLITTSPLGVERLLRAAGFRAHRAGPPMMIDGYSMFACLIDV
>AAM46699.1 AhlI Erwinia chrysanthemi
MLEIFDVNFSLMSNNKLDEVFTLRKDTFKDRLDWAVNCINGMEFDEYDNEKTTYLLGIKEGKVICSVRFIEMQYPNMITGTFFSYFDNLKIPEGNYIESSRFFVDRDRVRNLIGTRNPACLTLFLAMINYARKCHYDGILTIVSHPMLTLLKRSGWRISIIQQGLSEKQERIYLLHLPTDDESRHALIERITQMTKAESEQLKTLPLLVPLA
>AAC24591.1 ahlI Pseudomonas syringae
MSSGFEFQVASYSKVPVTLLETLYALRKKIFSDRLEWKVRVSQAFEFDDYDSAAATYLIGSWNGVPLAGLRLINTCDPYMLDGPFRSFFDYPAPRNAGMAESSRFFVDTERARSLGILHAPLTEMLLFSMHNHAASAGLESIITVVSKAMARIVRKSGWEHRVLATGEASPGETVLLLDMPVNADNHQRLLGTIALRQPVTDDLLRWPIPLDASASLQRARMDSAA
>AAZ57193.1 Pectobacterium carotovorum
MLEIFDVSYTLLSEKKSEELFTLRKETFKDRLNWAVKCINGMEFDQYDDDNATYLFGVEDDQVICSSRLIETKYPNMITGTFFSYFEKIDIPEGKYIESSRFFVDKARSKTILGNSYPVSTMFFLATVNYSRSKGYDGVYTIVSHPMLTILKRSGWKISIVEQGMSEKQERVYLLFLPVDNESQDVLVRRINHNQEFVESKLREWPLSFEPMTEPVG
>CAD98865.1 ahlI Pseudomonas syringae
MSSGFEFQVASYSKVPVTLLETLYALRKKIFSDRLEWKVRVSQAFEFDDYDSAAATYLIGSWNGVPLAGLRLINTCDPYMLDGPFRSFFDYPAPRNAGMAESSRFFVDTERARSLGILHAPLTEMLLFSMHNHAASAGLESIITVVSKAMARIVRKSGWEHRVLATGEASPGETVLLLDMPVNADNHQRLLGSIALRQPVTDDLLRWPIPLDASASLQRARMDSAA
>EPL04024.1 ahlI Pseudomonas sp.
MNAIDFYTLDYSATPHAWVADLYGLRKEVFADRLNWKVNVNNGIEFDEYDNERTTYLIGTWESIPLAGLRLINTLDPYMVEGPFRDFFRCEPPKHALMAESSRFFVDKIRSRHHGLAQVPLTEMLLLSMHNYAAAKGLESIITVVSNAMGRIVRNAGWHYDVLDTGEASPGEKVLLLDMPVNELNRQRLLATIARKQPLSAAQASLWPHPLPAGDSPLGVPERVSA
>AAZ33276.1 ahlI Pseudomonas syringae
MSSGFEFQLASYTTMPVTLLETLYSMSKKIFSDRLEWKVRVSHAFEFDEYDNAATTYLVGSWKGVPLAGLRLINTCDPYMLEGPFRSFFDCAAPKNAAMAESSRFFVDTARARSLGILHAPLTEMLLFSMHNHAALSGLQSIITVVSKAMARIVRKSGWEHRVLSTGEASPGETVLLLEMPVTADNHQRLLENIALRQPVTDDLLRWPIALGVSGSAPQAYMHSAA
>EGH92660.1 ahlI Pseudomonas syringae
MSSGFEFQLASYTTMPVTLLETLYSMRKKIFSDRLEWKVRVSHAFEFDEYDNAATTYLVGSWNGVPLAGLRLINTCDPYMLEGPFRSFFDCPAPKNAAMAESSRFFVDTARARSLGILHAPLTEMLLFSMHNHAALSGLQSIITVVSKAMARIVRKSGWEHHVLSTGEASPGETVLLLEMPVTADNHQRLLGNIALRQPVTDDLLRWPIALGVSGSAPQACMHSAA
>EGH83668.1 ahlI Pseudomonas syringae
MSSGFEFQLASYTTMPVTLLETLYSMRKKIFSDRLEWKVRVSHAFEFDEYDNAATTYLVGSWKGVPLAGLRLINTCDPYMLEGPFRSFFDCAAPKNAAMAESSRFFVDTARARSLGILHAPLTEMLLFSMHNHAALSGLQSIITVVSKAMARIVRKSGWEHRVLSTGEASPGETVLLLEMPVTADNHQRLLENIALRQPVTDDLLRWPIALGVSGSAPQACMHSAA
>EGH24162.1 AhlI Pseudomonas syringae
MFSDRLEWKVRVSHAFEFDEYDNAATTYLVGSWKGVPLAGLRLINTCDPYMLEGPFRSFFDCAAPKNAAMAESSRFFVDTARARSLGILHAPLTEMLLFSMHNHAALSGLQSIITVVSKAMARIVRKSGWEHRVLSTGEASPGETVLLLEMPVTADNHQRLLENIALRQPVTDDLLRWPIALGVSGSAPQACMHSAA
>EGH11879.1 ahlI Pseudomonas syringae
MSSGFEFQLASYTTMPVTLLETLYSMSKKIFSDRLEWKVRVSHAFEFDEYDNAATTYLVGSWKGVPLAGLRLINTCDPYMLEGPFRSFFDCAAPKNAAMAESSRFFVDTARARSLGILHAPLTEMLLFSMHNHAALSGLQSIITVVSKAMARIVRKSGWEHRVLSTGEASPGETVLLLEMPVTADNHQRLLENIALRQPVTDDLLRWPIALGVSGSAPQACMHSAA
>EGH04006.1 AhlI Pseudomonas syringae
MSSGFEFQLASYTTMPVTLLETLYSMRKKIFSDRLEWKVRVSHAFEFDEYDNANTTYLVGSWNGVPLAGLRLINTCDPYMLEGPFRSFFDCPAPKNAAMAESSRFFVDTARARSLDILHAPLTEMLLFSMHNHAALSGLQSIITVVSKAMARIVRKSGWEHRVLSTGEASPGETVLLLEMPVTADNHQRLLGNIALRQPVTDDLLRWPIALGVSDPAPPACMHSAA
>YP 234707.1 Pseudomonas syringae
MSSGFEFQVASYSKVPVTLLETLYALRKKIFSDRLEWKVRVSQAFEFDDYDSAAATYLIGSWNGVPLAGLRLINTCDPYMLDGPFRSFFDYPAPRNAGMAESSRFFVDTERARSLGILHAPLTEMLLFSMHNHAASAGLESIITVVSKAMARIVRKSGWEHRVLATGEASPGETVLLLDMPVNADNHQRLLGSIALRQPVTDDLLRWPIPLDASASLQRARMDSAA
>WP 004408351.1 Pseudomonas syringae
MSSGFEFQVASYSKVPVTLLETLYALRKKIFSDRLEWKVRVSQAFEFDDYDSAAATYLIGSWNGVPLAGLRLINTCDPYMLDGPFRSFFDYPAPRNAGMAESSRFFVDTERARSLGILHAPLTEMLLFSMHNHAASAGLESIITVVSKAMARIVRKSGWEHRVLATGEASPGETVLLLDMPVSADNHQRLLGSIALRQPVTDDLLRWPIPLDASASLQRARMDSAA
>WP 003415659.1 Pseudomonas syringae
MSSGFEFQVASYSQVPVTLLETLYALRKKIFSDRLEWKVRVSHAFEFDEYDSAAATYLIGRWNGVPLAGLRLINTCDPYMLDGPFRSFFDYTAPRNAAMAESSRFFVDTERARSLGILHAPLTEMLLFSMHNHATSTGLQSIITVVSKAMARIVRKCGWEYHVLATGEASPGETVLLLDMPVNADNHQRLLGSIALRHSVTDGLLRWPTPLDASVSLQQARMDSAA
>EKG42313.1 Pseudomonas syringae
MSSGFEFQVASYSQVPVTLLETLYALRKKIFSDRLEWKVRVSHAFEFDEYDSAAATYLIGRWNGVPLAGLRLINTCDPYMLDGPFRSFFDYTAPRNAAIAESSRFFVDTERARSLGILHAPLTEMLLFSMHNHATSAGLQSIITVVSKAMARIVRKCGWEYHVLATGEASPGETVLLLDMPVNADNHQRLLGSIALRHSVTDGLLRWPTPLDASVSLQQARMDSAA
>BAF40419.1 PsyI Pseudomonas syringae
MSSGFEFQLASYTTMPVTLLETLYSMRKKIFSDRLEWKVRVSHAFEFDEYDNAATTYLVGSWNGVPLAGLRLINTCDPYMLEGPFRSFFDCPAPKNAAMAESSRFFVDTARARSLGILHAPLTEMLLFSMHNHAALSGLQSIITVVSKAMARIVRKSGWEHHVLSTGEASPGETVLLLEMPVTADNHQRLLGNIALRQPVTDDLLRWPIALGVSDPAPPACMHSAA
>BAF73631.1 PsyI Pseudomonas syringae
LASYTTMPVTLLETLYSMRKKIFSDRLEWKVRVSHAFEFDEYDNAATTYLVGSWNGVPLAGLRLINTCDPYMLEGPFRSFFDCPAPKNAAMAESSRFFVDTARARSLGILHAPLTEMLLFSMHNHAALSGLQSIITVVSKAMARIVRKSGWEHHVLSTGEASPGETVLLLEMPVTADNHQRLLGNIALRQPVTDDLLRWPIALGVSDPAPP
>EIM13521.1 Pseudomonas chlororaphis
MESIEFHALDYSATPHAWVADLYGLRKEVFADRLNWKVNIKNDIEFDEYDNERTTYLIGTWKGVPLAGLRLINTLDPYMVEGPFRDFFRCAPPKQALMAESSRFFVDKTRSRQLGLAHLPLTEMLLLCMHNHAARSGLESIITVVSNAMGRIVRNAGWHYEVMDTGEAAPGEKVLLLNMPISDANRQRLLSSIARKCPLSSTQLSCWPQRLNPLHTAFYEPQRISA
>BAM94429.1 Pseudomonas chlororaphis
MEFIEFHTLDYSATPHAWVADLYGLRKEVFADRLNWKVNIKNDIEFDEYDNERTTYLIGTWKGVPLAGLRLINTLDPYMVEGPFRDFFRCAPPKQALMAESSRFFVDKTRSRQLGLAHLPLTEMLLLCMHNHAARSGLESIITVVSNAMGRIVRNAGWHYEVMDSGEAAPGEKVLLLNMPISDANRQRLLSSIARKCPLSSAQLNSWPQRLNPLHTALYEPQRISA
>AAF61718.1 Pseudomonas fluorescens
MESIEFHALDYSPTPHAWVADLYGLRKEVFADRLNWKVNVRDDIEFDEYDNERTTYLVGTWKNVPLAGLRLINTLDPYMVEGPFRGFFSCEPPKQALMAESSRFFVDKTRSRQLGLAHLPLTEMLLLCMHNHAAHSGLESIITVVSNAMGRIVRNAGWHYEILDVGEAAPGEKVLLLDMPVSDANRQRLLSNIARKCPLSSTRLDTWPQRLNPLETALCEPQRISA
>AAT90822.1 proteobacterium
MNDLNFYYLEHTTPPHAWLLELYGLRKKVFADRLSWKVNVRNGIELDEYDTDQTVYIVGTRNGLPLASLRLINTLKPYMLEGPFQDFFDYKPPKNCLIAESSRFFVDKIRSRALGLANMPLTEMLLLSMHNYAVSVGVKSIITVVSRAMARIVRTAGWQYNILASGETSEGEKLLLLDMPVTCQNHQQLLVGITKKFPIPYAEISHWPLPVVVN
>WP 016981633.1 Pseudomonas amygdali
MRKKIFSDRLEWKVRVSHAFEFDEYDNAATTYLVGSWNGVPLAGLRLINTCDPYMLEGPFRSFFDCPAPKNAAMAESSRFFVDTARARSLGILHAPLTEMLLFSMHNHAALSGLQSIITVVSKAMARIVRKSGWEHHVLSTGEASPGETVLLLEMPVTADNHQRLLGNIALRQPVTDDLLRWPIALGVSDPAPPACMHSAA
>AAT42217.1 PcoI Pseudomonas fluorescens
MKYLIDKRENISPDYLEGMHKLRASVFKDKKGWDVSIIADMEIDGYDALAPSYMLLIDDHNENKVTGCWRILPTTGPYMLKDTFPSLLTTKKPPRATNVWELSRFAINSGDRGGFGFSDTAMQAISHLIRHAHSQHIEKLITVTSVGVEKMLMRAGLELVRLGPPLTIGVERAIAVEVNLSDRTLDAVNGG
>CBI71277.1 UnaI Burkholderia unamae
MQAAIRIGLRQDFDNEDINEMYRLRARVFRDRLGWDIPTIAGMEIDGYDALGPHYMLIQDGGGQVRGCWRLMPTEGPNMLRDTFPQLLQGKAAPTARNIWELSRFAIESGNDQSFGFADLTLSAMRAVVTYADRAGINSYVTVTTTPMERLLRRTGIEMTRLGAPMRIGVENAVALEIAMSQQTHTALFGPMAHAA
>CAP91066.1 BraI Burkholderia kururiensis
MQATIRIGLRQEFDNEHINEMYRLRARVFRDRMGWDIPTIAGMEIDGYDALGPHYMLIQEPAGEVRGCWRLMPTEGPNMLRDTFPQLLAGKAAPTGRTIWELSRFAIEAGGDQSFGFADVTMHAIHALVTFADRMGITRYVTVTTTPIERLLRRTGIELARLGPPMRIGTENAIALDIAVSPQTRVALFGPMAAAA
>YP002826208.1 NgrI Sinorhizobium fredii
MIRIVNGNARGQHPQAIDEMFRLRKRVFHDFLKWDVKTEGNWEIDHYDKANPLYVMSYSPETGKLRGSLRLLPTLGPNMLDDTFPILLGGNPEIRSASVWESSRFCIEPDISQDRSSNQVTVAAAELMCGVGELGLASGVSHIVTVTDVFLERMFRRMGCPGERIAEPQRIGSVYAVAIAWEVSRSLLQTMKAVAAIEGTVLERPMSLETARAA
>ADN34748.1 CmrI Pseudomonas sp
MRIFSGNGKALGSQLKQDIASYRYKVFVEKLGWPLDCPDQLELDEFDRDDTLYLAAKDETGAIVGTARLLPTTRPYLLSEVFPDLLGSDQPPSQTHVWELSRFAAVSLDKDTDAMNAYSSASAMSLLLEAFEYARSLGARKLLTVSPSAIARLLIKRKFNIRQLGPSRISEGLSIMALEIDLCAARTH
>AAA62483.1 HslI Pectobacterium carotovorum
MLEIFDVNHTLLSETKSEELFTLRKETFKDRLNWAVQCTDGMEFDQYDNNNTTYLFGIKDNTVICSLRFIETKYPNMITGTFFPYFKEINIPEGNYLESSRFFVDKSRAKDILGNEYPISSMLFLSMINYSRDKGYDGIYTIVSHPMLTILKRSGWGIRVVEQGLSEKEERVYLVFLPVDDENQEALARRINRSGTFMSNELKQWPLKGPAAIAQA
>CAB92553.1 SmaI Serratia sp
MIDFFDLDYDSLSQKRSAELFSLRKKTFKDRLNWRVSCEQNMEFDVYDNKNTTYIFGVYEGSIICSLRFIETRFPNMIIDTFKPYFTQLHLPEGNHIEASRLFIDKERIRALHLQQHPISLLLFLSMINYARSLGYEGIYAIVSHPMLIIFQRSGWQVSIVEKGLSEKHQNIYLIHMPVDEHNQHLLIKHINKKSPLLNNTLNAWPLSFCVRENRSDQFQLDPKPYGMFGIGNT
>ACR22889.1 SpsI Serratia plymuthica
MEDVEMIEIFDVNYNLMSDNRSKELFSLRKKTFKDRLDWIVKCENNMEFDEYDSEHATYLFGTYKEIVVCSLRFIEIKYPNMITGTFKSYFNKIELPEGNFVEASRLFIDKERVQAMQLQKKPISSILFLSMINYARNYGYQGIYAIISHPMLIIFQRSGWEISVIEQGQSEKNQRIYLIYMPVDDRNQQILIDRISLAHSGLTPVRYVWPLTFRVRDHGPDELKLNS
>ACF06194.1 PanI Pantoea sp
MLEIFDLNYSMLANEKSEEIFTLRKKIFKDRLDWAVKCTNQMEFDEYDNLNTNYILGVYKDKVICSLRFIETKYNNMFSGTFCHYFKGKVLPEGNYIEASRFFVDKLGVKKSELRHYPVSSMLFLAMINYSIKYNYQGIYAVVSHAMLAILKRSGWRIQVVEQGISEKNERIYLLFMPADNLNRLILIDRIKSECESVDFKFDDWPLLYSFLEL
>ACR22886.1 SplI Serratia plymuthica
MLELFDVSYEELKVTHSNELYRLRKKTFSDRLGWDVACNLGMEFDEFDNPRTRYILGLCQGQLVCSVRFIALSQPNMITHTFCSCFDSVHIPFEGIESSRFFVDKARARQLLGEQYPVSQALFLAMINWGHHHERNGIHTIVSRAMLRILQRSGWKISVLKEAFLTERERIYLVFLPTGSEDQNRMASGIVTGLGCPRSSVITWPLSLPV
>AGB07458.1 SprI Serratia proteamaculans
MLELFDVSYDELKMTHSNELYRLRKKTFSDRLGWDVACNLDMEFDEFDNPGTRYILGLCKGQLVCSVRFTALSQPNMITHTFQACFDSVPLPTAGTESSRFFVDKARARRLLGERYPISQVLFLAMINWARDHGRNGIHTIVSRAMLRILKRSGWKISILKEAFLSERERIYLVLLPTGPEDQTLMASGIVAELGCPATSAITWPLSLPV
>YP003366470.1 CroI Citrobacter rodentium
MNSVVEFFLHDYDELPPGFARELYRLRKRTFRERLDWKVECIDDQEKDQFDNENTTYLLGMHDGQLLCGARFIDATHPTMISEIFHAYFDDIKLPTDIPCCEISRLFLDKERRDSGNLRGMPVSKALFLAMIIYCMKRQYRGMYAVASRGMYAIFRHANWKVEVIQKGLSEKGETIYYIFMPASTSAVEDIISKDKAGDWLREMLQQLRRM
>WP010251551.1 CroI Pantoea sp
MNSAIEFFLRDYNEFPPELSTELYRLRRKTFRERLDWKVECIDGMEKDQFDNENTTYLLGMYNGKLLCGARFIDSTQPTMMSEIFHEYFEGISGLPTDIPCCEISRLFLDKERRDSAGLHGLPASKVLFLAMIFYCMKRNYRGMYAVASRGMYAIFRHANWKIEVIQKGLSEKGEVIYYIFMPASMSIVEDIITRDKASGWLSEMSRHLRHL
>WP008503217.1 CroI Enterobacter sp
MNSVIEFFLHDYDDLPSALARELYRLRRKTFRDRLDWKVECVEGMEKDQFDSHNTTYLLGMYDGQLLCGARFINATQPTMISEIFHDYFDNPIVFPADVPCCEVSRLFLDKEIRDSASLHGVPASKALFLAMNIYCMKNNYHGMYAVASRGMYAIFRHANWKVEVIQRGVSEKGEIIYYIYMPASTSIIEDIISKDKSSHWLREMLEHLRHL
>YP003729883.1 PagI Pantoea vagans
MSSAIDFFLRDYDQLSVEEANELYRLRRKTFRDRLDWEVECIDGMEKDFFDNKNTTYLLGVHDGQLLCGARFIDSTQPTMMSEIFHKYFSAVCRLPTDMPCCEITRLFLDKERRDAAKLDGLPASKALFLAMIIFCMKKKYTGMYAVVSRGMYAIFRHANWKTEVIQKGFSEKGEDIYYIFMPANSNVIEDIIIKDKHSDWLREKLQHLCHL
>ACJ12917.1 bruI Brenneria rubrifaciens
MLEIFDVSFNLISNKEIDELFTLRKETFKDRLNWSVNCINGMEFDEYDGENTNYILGVKNKTIVCSVRMIEMKYPNMITGTFFNYFNEIKIPEGNYIESSRFFVDRERARALIGNNNPVCLMLFLSMINYARNYHYDGIYTIVSRSMLTILKRSGWRLSVVGEGLSEKNENIYLLFLPIDCASQHALIERIVKSKKTEPESFENWPLVFPIKKEEA
>AAA89074.1 vsmI Pseudomonas aeruginosa
MIEFLSESLEGLSAAMIAELGRYRHQVFIEKLGWDVVSTSRVRDQEFDQFDHPQTRYIVAMGRQGICGCARLLPTTDAYLLKEVFAYLCSETPPSDPSVWELSRYAASAADDPQLAMKIFWSSLQCAWYLGASSVVAVTTTAMERYFVRNGVILQRLGPPQKVKGETLVAISFPAYQERGLEMLLRYHPEWLQRTLSMAV
>ABY50954.1 AbaI Acinetobacter baumannii
MNIIAGFQNNFSEGLYTKFKSYRYRVFVEYLGWELNCPNNEETRIQFDKVDTAYVVAQDRESNIIGCARLLPTTQPYLLGEIFPQLLNGMPIPCSPEIWELSRFSAVDFSKPPSSSSQAVSSPISIAILQEAINFAREQGAKQLITTSPLGVERLLRAAGFRAHRAGPPMMIDGYSMFACLIDV
>AAZ32755.1 MrtI Mesorhizobium tianshanense
MFIIIQAHEYQKYAAVLDQMFRLRKKVFADTLGWDVPVIGPYERDSYDSLAPAYLVWCNDSRTRLYGGMRLMPTTGPTLLYDVFRETFPDAANLIAPGIWEGTRMCIDEEAIAKDFPGIDAGRAFSMMLLALCECALDHGIHTMISNYEPYLKRVYKRAGAEVEELGRADGYGKYPVCCGAFEVSDRVLRKMRAALGLTLPLYVRHVPARSVVTQFLEMAA
>AAK28505.1 MupI Pseudomonas fluorescens
MKYLIDKRENISPRYLEGMHKLRASIFKDKKGWDVSIIADMEIDGYDALAPTYMLLIDDINENKVAGCWRILPTTGPYMLKDTFPNLLTTKKPPRAANIWELSRFAISASERGGFGFSNTAMKAIGHLIRHAHSQHVEKLITVTSVGVEKMLMKAGLELVRLGPPLTIGVERAIAVEVNLSNKTLDAVNAI
>CAO85749.1 PmrI Pseudomonas sp.
MEIVVGTQQELGQTRLQQMDRYRYRVFVDTLGWELACDPGRERDQFDHDETLYVLACNDQEQVIGTARLLPTSQRYLLAEVFPQLMGDQTLPCDSRIWELSRFSAMDFGLAGTSSGGQFSSVVATQLLDAVLRCAAARGVRQLITVSPLGIERLLRRAGYRARRAAAPMRVGDHWLFACWIDVPTQACTIGEVTDAADYRSIHRAA
>YP 003734012.1 AqsI Acinetobacter oleivorans
MNVIAGFQNNFSEVLYTKFKSYRYKVFVEHLGWELNCPNNEELDQFDKIDTAYVVAQDRESNIIGCARLLPTTQPYLLGEIFPQLMNGMPIPCSPEIWELSRFSAVDFSNPPTSANQAVSSPVSIAILQEAINFARKQGAKQLITTSPLGVERLLRAAGFRAHRAGPPMIIDGYAMFACLIEV
>P33880.1 CarI Pectobacterium carotovorum
MLEIFDVNHTLLSETKSGELFTLRKETFKDRLNWAVQCTDGMEFDQYDNNNTTYLFGIKDNTVICSLRFIETKYPNMITGTFFPYFKEINIPEGNYLESSRFFVDKSRAKDILGNEYPISSMLFLSMINYSKDKGYDGIYTIVSHPMLTILKRSGWGIRVVEQGLSEKEERVYLVFLPVDDENQEALARRINRSGTFMSNELKQWPLRVPAAIAQA
>YP 048233.1 CarI Pectobacterium atrosepticum
MLEIFDVNHTLLSETKSEELFTLRKETFKDRLNWAVQCTDGMEFDQYDNNNTTYLFGIKDNTVICSLRFIETKYPNMITGTFFPYFKEINIPDGNYLESSRFFVDKSRAKDILGNEYPISSMLFLSMINYSRDKGYDGIYTIVSHPMLTILKRSGWGISVVEQGLSEKEEKVYLVFLPVDDENQEALARRINRSGTFMSNELKQWPLRLPAAIAQA
>AAA86841.1 EchI Erwinia chrysanthemi
MLEIFDVSFSLMSNNKLDEVFTLRKDTFKDRLDWAVNCINGMEFDEYDNEHTTYLLGVKEGKVICSVRFIEIKYPNMITGTFYSYFDNLKIPEGNYIESSRFFVDRDRVRNLIGTRNPACVTLFLAMINYARKYHYDGILTIVSHPMLTLLKRSGWRISIIQQGLSEKQERIYLLHLPTDDDSRHALIERITQMTQAESEQLKTLPLLVPLA
>AAP30849.1 HalI Hafnia alvei
MLELFDVSYDELNGVRSDELYRLRKKTFSDRLGWDVVCNRGMEFDEFDNPNTRYILGLYEGQLICSVRFVPLELPNMITHTFHSCFHDVSLPAGEVESSRFFVDKSRARDLLGERYPVSQVLFLAMINYARQYNLNGIYTIVSRAMLTILKRSGWQVRVLKEAYLSEEERIYLLYLPTDSDSQAKMATKINAFEGCSLPEFEHWPMSVAVIKTALV
>P33881.1 EagI Pantoea agglomerans
MLEIFDVSYNDLTERRSEDLYKLRKITFKDRLDWAVNCSNDMEFDEFDNSGTRYMLGIYDNQLVCSVRFIDLRLPNMITHTFQHLFGDVKLPEGDYIESSRFFVDKNRAKALLGSRYPISYVLFLSMINYARHHGHTGIYTIVSRAMLTIAKRSGWEIEVIKEGFVSENEPIYLLRLPIDCHNQHLLAKRIRDQSESNIAALCQWPMSLTVTPEQV
>AAK76733.1 SprI Serratia proteamaculans
MLELFDVSYDELKATHSDELYRLRKKTFSDRLGWDVACKLDMEFDEFDNPNTSYILGLCQGQLICSVRFTALSQPNMITHTFQASFDSVSLPLVGIESSRFFVDKTRARRLLGEQYPVSQALFQAMINWARHHERNGIHTIVSRAMLRILKRSGWQVSVLKEAYLSERERIYLLFLPTGPEDQARMASVIITDLGCPAPSVITWPLLLPV
>AAC28701.1 Yuki Yersinia ruckeri
MLEIFDVSYEELMDMRSDDLYRLRKKTFKDRLQWAVNCSNDMEFDEYDNPNTRYLLGIYGNQLICSVRFIELHRPNMITHTFNAQFDDIILPEGNYIESSRFFVDKSGAKTLLGNRYPISYVLFLAVINYTRHHKHTGIYTIVSRAMLTILKRSGWQFDVIKEAFVSEKERIYLLRLPVDKHNQALLASQVNQVLQGSDSALLAWPISLPVIPELV
>ABD59318.1 AhyI Aeromonas hydrophila
MLVFKGKLKEHPRWEVENELYRFRNRVFSDRLGWDVESHRGLEQDSFDTPDTHWVLIEDDSGLCGCIRLLSCAQDYMLPSIFPTALAGEAPPRSNDVWELTRLAIDAERAPRLGNGVSELTCVIFREVYAFARAKGIRELVAVVSLPVERIFRRLGLPIERLGHRQAVDLGAVRGVGIRFHLDERFARAVGQPLQGAYDEARELVTE
>CAA61653.1 AhyI Aeromonas hydrophila
MLVFKGKLKEHPRWEVENELYRFRNRVFSDRLGWDVESHRGLEQDSFDTPDTHWVLIEDEEGLCGCIRLLSCAKDYMLPSIFPTALAGEAPPRSNDVWELTRLAIDAERAPRLGNGISELTCIIFREVYAFAKAQGIRELVAVVSLPVERIFRRLGLPIERLGHRQAVDLGAVRGVGIRFHLDERFARAVGQPLQGAYDEARELVTE
>AEQ19899.1 AhyI Aeromonas hydrophila
ENELYRFRNRVFSDRLGWDVESHRGLEQDSFDTPDTHWVLIEDEEGLCGCIRLLSCAQDYMLPSIFPTALAGEAPPRSNDVWELTRLAIDAERAPRLGNGISELTCIIFREVYAFAKAQGIRELVAVVSLPVERIFRRLGLPIERLGHRQAVDLGAVRGVGIRFHLDE
>YP 008041701.1 AhyI Aeromonas hydrophila
MLVFKGKLKEHPRWEVENELYRFRNRVFSDRLGWDVESHRGLEQDSFDTPDTHWVLIEDEEGLCGCIRLLSCAQDYMLPSIFPTALAGEAPPRSNDVWELTRLAIDAERAPRLGNGISELTCIIFREVYAFAKAQGIRELVAVVSLPVERIFRRLGLPIERLGHRQAVDLGAVRGVGIRFHLDERFARAVGQPLQGAYDEARELVTE
>WP 010635240.1 AhyI Aeromonas aquariorum
MLVFKGKLKEHPRWEVENELYRFRNRVFSDRLGWDVESHRGLEQDSFDTPDTHWVLIEDDSGLCGCIRLLSCAQDYMLPSIFPTALAGEAPPRSNDVWELTRLAIDAERAPRLGNGVSELTCVIFREVYAFARAKGIRELVAVVSLPVERIFRRLGLPIERLGHRQAVDLGAVRGVGIRFHLDERFARAIGQPLQGAYDEARELVTE
>ENY72581.1 AhyI Aeromonas diversa
MYVFQGTLAEHPNPNMAKQLYQLRKRVFADRLGWDVEPNGDMEQDQYDRADTRWVLIEDDQGLCACVRLLSCDRPYMMPDIFPTTLAGEPAPRSADSWEMTRLAIDADRAPRFDNGVSELTLILFREANRYAMAHGVRELIGVASTPVERIYRRMGLPITRLGHGKPVDLGVVRGLGIRLLVGEPLDQALALPLQGHYERLSPRERPLLPQPAREMVL
>EKE59018.1 AhyI Aeromonas media
MREHPRWEVENELYRFRKRVFSDRLGWDVESHRGLERDSFDKPDTHWVLIDDEQGLCGCIRLLSCAQDYMLPSIFPGALAGERAPCGADVWELTRLAIDAGRAPMLDNGISELTCVIFREVHAFAREQGIRELVAVVSLPVERIFRRLGLPIERLGHRQAVDLGAVRGVGIRFHLDERFERAVNRPLRGEYVPAGELLGMS 
>WP 010672765.1 Aeromonas caviae
MKEHPRWEVENELYRFRNRVFSDRLGWDVESRRGLERDNFDKPDTHWVLIEDKQGLCGCIRLLSCAQDYMLPSIFPTALAGEAPPRGNDVWELTRLAIDADRAPRLENGISELTCVIFREVLAFAREQGIRELVAVVSLPVERIFRRLGLPIERLGHRQAVDLGAVRGVGIRFHLDERFDRAVHRPLQGHYRPAGDALLAVI
>AAY89607.1 Aeromonas hydrophila
MLVFKGKLTEHPRWEVENELYRFRNRVFSDRLGWDVESHRGLEQDSFDTPDTHWVLIEDDSGLCGCIRLLSCAQDYMLPSIFPTALAGEAPPRSNDVWELTRLAIDAERAPRLGNGVSELTCVIFREVYAFARAKGIRELVAVVSLPVERIFRRLGLPIERLGHRQAVDLGAVRGVGIRFHLDERFARAVGQPLQGAYDEARELVTE
>EKB21193 Aeromonas veronii
MLVFKGKLREHPRNEVEDELYRFRNRVFSDRLGWDVESHRGLERDSFDTPDTHWVLIEDKQGLCGCIRLLNCADAYMLPTIFPTALAGESAPRTPDVWELTRLAIDASRAPRMVNGVSELTCVIFREVYAFAHAHGIRELVAVVSLPVERIFRRLGLPIERLGHRQAVDLGAVRGVGIRFHLDERFAHAVGKPLMGHYQTSHSLLQQPSPALATQP
>AAY89600.1 Aeromonas sobria
MLVFKGKLRDHPRNAVQNELYQFRNRVFSDRLGWDVESYHGLERDSFDTPDTHWVLIEDEQGVCACIRLLSCASAYMLPTIFPTALAGESAPRTADVWELTRLAIDAARAPRMTNGVSELTCVLLREVYAFATANGIKELVGVASLPAERIFRRLGIPMARLGHRQAVGLGAVKGVGLRFYLDERFAKAVSQPLIGHYQTARYRSHELAAQL
>WP 005891928.1 Aeromonas molluscorum
MRVFKGKLNRHWDKTVENSLYCFRNRVFHERLGWDVESHSGLERDNFDGPDTHWVLIEDEQGLCGCIRLLSCAQDYMLPTIFPTALAGEAPPRHQDVWELTRLAIDANRAPRLDNGVSELTCVIFREVYAFALAHQIRELIAVVSLPVERIFRRLGLPIERLGHRQAVDLGAVRGVGIRFQLDERFAAAVARPLRGHYTDHGGAVSPYPIKNPGKIPG
>AAY89614.1 Aeromonas bestiarum
MLVFKGKLRDHPRNAVENELYQFRNRVFSDRLGWDVESHHGLERDRFDTPDTHWVLVEDEQGVCACIRLLSCASAYMLPSIFPTALAGENAPRTPEIWELTRLAIDATRAPCMTNGVSELTCVLLREAYAFATANGIKEFVGVASLPAERIFRRLGIPMARLGHRQAVDLGAVKGVGLRFYLDERFALAVSQPLIGHYQTATYRSHELAAQI
>AAY89610.1 Aeromonas enteropelogenes
MSVFKGKLRDHPRNAVENELYQFRNRVFSDRLGWDVESHHGLERDRFDTPDTHWVLVEDEQGVCACIRLLSCASAYMLPSIFPTALAGENAPRTPEIWELTRLAIDATRAPCMTNGVSELTCVLLREAYAFATANGIKEFVGVASLPAERIFRRLGIPMARLGHRQAVDLGAVKGVGVRFYLDERFALAVSQPLIGHYQTATYRSHELAAQI
>YP 001143471.1 AsaI Aeromonas salmonicida
MLVFKGKLKEHPRWEVENELYRFRNRVFSDRLGWDVESHRGLEQDSFDTPDTHWVLIEDEEGLCGCIRLLSCAQDYMLPSIFPTALAGEAPPRSSDVWELTRLAIDANRAPRMGNGVSELTCVIFREVYAFARAKGIRELVAVVSLPVERIFRRLGLPIERLGHRQAVDLGAVRGVGIRFHLDERFARAVGHPMQGEYADARELVTE
>AAY89601.1 Aeromonas popoffii
MLVFKGKLKEHPRWEVENELYRFRNRVFSDRLGWDVESHRGLEQDSFDTPDTHWVLIEDEEGLCGCIRLLSCAQDYMLPSIFPSALAGEAPPRSNDVWELTRLAIDANRAPRMGCGVSELTCIIFREVYAFAKAKGIRELVAVVSLPVERIFRRLGLPIERLGHRQAVDLGAVRGVGIRFHLDERFARAVSQPMQGEYADARELVTE
>AAY89615.1 Aeromonas salmonicida
MLVFKGKLKEHPRWEVENELYRFRNRVFSDRLGWDVESHRGLEQDSFDTPDTHWVLIEDEEGLCGCIRLLSCAQDYMLPSIFPTALAGEAPPRSSDVWELTRLAIDANRAPRMGNGVSELTCVIFREVYAFARAKGIRELVAVVSLPVERIFRRLGLPIERLGHRQAVDLGAVRGVGIRFHLDERFARAVGHPMQGEYADASELVTE
>AAY97862.1 AvsI Agrobacterium vitis
MLKILNSRHKQTQQAALADMFRLRKKVFHDLLKWDVVVQGDFEMDHYDDANPIYVLSYDDRTGRLRGSLRLLPTLGPNMLDDTFPILLDGKPAIRDIAMWESSRFCIDPEISLDRSSNQVSIAAAELMCGVGELGLASGLTHIVTVTDVFLERMFRRMGCPGERIGAPHKIGSVHAVAIAWEIDTGMLDAMKNIAAITGRLLDTPMSLEQARAA
>YP002540185.1 Agrobacterium vitis
MLILTVSPGQYEHQTTYLKQMHRLRAEVFGNRLEWDVAIEDGGERDQYDALSPTYILATLSGQRVVGCARLLPASGPTMLERTFPQLLAAGSLSATTAMVESSRFCVETTLPTRRAGGQLHLATLTMFAGIIEWSMANGYDEIVTATDLRFERILKRAGWPMTRLGEPVVIGNTVAVAGHLPADRMSFERVCPPEYRSIIADDNGRPFRSAA
>WP011083883.1 Bradyrhizobium japonicum
MGVSMIHAISAVNRHLYEDVLEQHFRLRHDIFVEERHWETLRRPDGREVDSYDDEDTVYLLALEGRRVVGGHRLYPTTKPSMMSEVFPHLAAVRGCPSDPLIWEWSRYFVVRDRRDGALNLQLMAAVQEFCLDQGIAQVSAIMETWWLPRFHEAGFVVTPLGLPALVENAWTMAATVDIRRQTLDVLHDRIGMPSIVQQDGPRLDAVARANLCGLAAAQRKSA
>Q89VI2.1 BjaI bradyrhizobium japonicum
MIHAISAVNRHLYEDVLEQHFRLRHDIFVEERHWETLRRPDGREVDSYDDEDTVYLLALEGRRVVGGHRLYPTTKPSMMSEVFPHLAAVRGCPSDPLIWEWSRYFVVRDRRDGALNLQLMAAVQEFCLDQGIAQVSAIMETWWLPRFHEAGFVVTPLGLPALVENAWTMAATVDIRRQTLDVLHDRIGMPSIVQQDGPRLDAVARANLCGLAAAQRKSA
>YP005454039.1 Bradyrhizobium sp
MGVFMIHAISAVNHHLYEDVLEQHFRLRHDIFVEERHWDTLRKPDGREIDSYDNEDTVYLLALEGRRVIGGHRLYPTTKPSMMSEVFPHLAAVRGCPADPLVWEWSRYFVVRDRRDGPLNLQLMAAVQEFCLNQGIAQVSAIMETWWLPRFHEAGFVVTPLGLPALVENAWTMAATIDIRRETVDALHDRIGVASIVRQDGPRLDAVARANLCGLAAAQRKSA
>WP008540919.1 Bradyrhizobium sp
MGDFMIHAISAVNRHLYQDVIEQHFRLRHEIFVGERRWETLRRPDGREIDSYDDEDTVYLLALDGRRVIGGHRLYPTTKPSMMSEVFPHLASVRGCPADPLIWEWSRYFVVRDRRDGALNLQLMAAVQEFCLAQGITQVSAIMETWWLPRFHEAGFVVTPLGLPALVENAWTMAATIDIRQQTLDALHDRIGMASVVRQDGPRLDAVARANLSGLAATQRKSA
>WP008143424.1 Bradyrhizobium sp
MIHVISAVNRHLYEDVLEQHFRVRHEIFVEERKWEGLRKPDGREIDTYDNDDAIYLLALENRRVLGGYRLYPTTKPTMMSEVFPHLAAVRGCPVDPQVWEWSRFFVTRERRDGAFNLQLMAAAQEFCLDQGIERLCLVMETWWLPRFHDIGFVVTPLGLPALVEGSWTMAATIEVRQESLDIVRERIGMTNVIQQDGPRIDCIARANLCGLAAAQRKSA
>WP 009939919.1 bpmI Burkholderia pseudomallei
MATGACRATWRLIWAFIGTEFFVEQLGWKLPSASEGFERDQYDRDDTVYVFARDDDGEICGCARLLPTTRPYLLKELFPTLVAQDMPLPQSAAVWELSRFAANAEDPAGGGNPAWAVRPMLAAVVECAARLGAKQLIGVTFLSMERLFRRIGVHAHRAGPAQQIDGRMVVACWIDLDAQTLAALDLDPLLCAPPAEAA
>YP 001063210.1 bpmI Burkholderia pseudomallei
MPRRPARRTPPPAVVAPRGEAAPHARIAVSPRLRVAQQPSRPRTRASRPSPLIRDRNARRLRADDRSIGEPSAMSYIIAGRLNELPPHVQTDLGAYRYDVFVRRLGWTIAGHSLDEHAEWDEFDGPSTIHVVALDDAREICGYARLLPTTGPYLLRDVFAHLLGSSPAPQSPAVWEMSRFAASRRRRSATEREPLGMAFFPSVLTVAASLGATRVVGVMTPSIERLYRRSGIALHRLGNAMPGAGGSLSACSIDLPRLAFAPLGRKQCAACLAMH
>WP 010119585.1 bpmI Burkholderia oklahomensis
MSYIIAGRLNELPPHVQADLGAYRYDVFVRRLGWTIAAHARDDHAEWDEFDGPSTIHVVALDDARRVCGYARLLPTTGPYLLRDVFPHLLGSAPAPQSPTVWEMSRFAASRRRRRATERQPLGMDFFPSVLAVAASLGATRVVGVTSLSIERLYRRAGFALQRLGNTAPFAGGSISACSVELPRLAFAPFGRMQCASCMSMH
>WP 010118441.1 Burkholderia oklahomensis
MRTFVHGDGRLPSDLAADLGLYRHRVFVEQLGWKLPSASEGFERDQYDRDDTVYVVARDDDGEICGCARLLPTTRPYLLEELFPTLVADDMPLPQSATVWELSRFAANAEDPTGGGNPAWAVRPMLAAVVECAVRLGAKQLIGVTFLSMERLFRRIGVHAHRAGPAQQIDGRMVVACWIDLDSQTLAALGLDPELCAPRAEAA
>YP 106161.1 bpmI Burkholderia mallei
MSYIIAGRLNELPPHVQTDLGAYRYDVFVRRLGWTIAGHSLDEHAEWDEFDGPSTIHVVALDDAREICGYARLLPTTGPYLLRDVFAHLLGSSPAPQSPAVWEMSRFAASRRRRSATEREPLGMAFFPSVLTVAASLGATRVVGVMTPSIERLYRRSGIALHRLGNAMPGAGGSLSACSIDLPRLAFAPLGLKQCAACLAMH
>YP 335777.1 bpmI Burkholderia pseudomallei
MQPAACIGLPIDAAPACAPNAAARPRRASRRGRAARAHCRIAVSPRLRVAQQPSRPRTRASRPSPLIRDRNARRLRADDRSIGEPSAMSYIIAGRLNELPPHVQTDLGAYRYDVFVRRLGWTIAGHSLDEHAEWDEFDGPSTIHVVALDDAREICGYARLLPTTGPYLLRDVFAHLLGSSPAPQSPAVWEMSRFAASRRRRSATEREPLGMAFFPSVLTVAASLGATRVVGVMTPSIERLYRRSGIALHRLGNAMPGAGGSLSACSIDLPRLAFAPLGRKQCAACLAMH
>YP 439001.1 Burkholderia thailandensis
MRTPPPSSPGCAAPGARAVRCGTAAFSCCRTAFETAHASCQRSPPLRDRTRAAAHANDRSIGEPSAMSYIIAGRLNELPPHVQTDLGAYRYDVFVRRLGWTIAGRAHDGHAEWDEFDGPSTIHVVALDDAREVCGYARLLPTTGPYLLRDVFPHLLGSSPAPQSPAVWEMSRFAASRRRRRATEREPLGMDFFPSVLTVAASLGATRVVGVMTLSIERLYRRSGIALHRLGSAMPSAGGSLSACSVELPCLAFAPLGRKQCASCLSMH
>YP 105963.1 bpsI Burkholderia mallei
MRTFVHGDGRLPSDLAADLGLYRHGVFVEQLGWKLPSASEGFERDQYDRDDTVYVFARDDDGEICGCARLLPTTRPYLLKELFPTLVAQDMPLPQSAAVWELSRFAANAEDPAGGGNPAWAVRPMLAAVVECAARLGAKQLIGVTFLSMERLFRRIGVHAHRAGPAQQIDGRMVVACWIDLDAQTLAALDLDPLLCAPPAEAA
>EFF84806.1 BpsI Acinetobacter Pittii
MEALVMNVIAGFQNNFSEGLYTKFKNYRYRVFVEYLGWELNCPNNEELDQFDKVDTAYVVAQDRESNIIGCARLLPTTQPYLLGEIFPQLLNGMPIPCSPEIWELSRFSAVDFSNPPSSASQAVSSPVSIAILQESINFAREQGAKQLITTSPLGVERLLRAAGFRAHRAGPPMVIDGYAMFACLIDV
>EOQ67673.1 Acinetobacter pittii
MNVIAGFQNNFSEVLYTKFKIYRYKVFVEHLGWELNCPNNEELDQFDKFDTAYVVAQDRESNIIGCARLLPTTQPYLLGEIFPQLMNGMPIPCSPEIWELSRFSAVDFSNPPTSANQAVSSPVSIAILQEAINFAREQGAKQLITTSPLGVERLLRAAGFRAHRAGPPMVIDGYAMFACLIEV
>WP 001984993.1 BpsI Acinetobacter baumannii
MEALVMNIIAGFQNNFSEGLYTKFKSYRYRVFVEYLGWELNCPNDEELDQFDKIDTAYVVAQDRESNIIGCARLLPTTQPYLLGAIFPQLLNGMPIPCSPEIWELSRFSAVDFSNPPSSSSQAVSSPVSIAILQEAINFAREQGAKQLITTSPLGVERLLRAAGFRAHRAGPPMTIDGYSMFACLIDI
>EJO60396.1 BpsI Burkholderia multivorans
MQTFVHEGRQLPIAEATELARYRHRVFVEQLGWTLPSADEGIDRDAFDHDDTVYVIARDGSGELCGCARLLPTTRPYLLETLFADLIAPDLPLPRSTAVWELSRFAASGADGGATGADWAVRPMLAAVVSCAAERGARQLIGVTFASMERLFRRIGVHAHRAGPPKQVDGRLVVACWIDLDPQTFAALGIEPERIARPAIAA
>WP 006413784.1 BpsI Burkholderia multivorans
MPIAQATELARYRHRVFVEQLGWTLPSADEGIDRDAFDHDDTVYVVARDGSGEMCGCARLLPTTRPYLLETLFADLIAPDLPLPRSAAVWELSRFAASDADGGASGADWAVRPMLAAVVACAAERGARQLIGVTFASMERLFRRIGVHAHRAGPPKQVDGRLVVACWIDLDPQTFAALGIEPERIARPAIAA
>EDS82667.1 BpsI Burkholderia pseudomallei
MRTFVHGDGRLPSDLAADLGLYRHRVFVEQLGWKLPSASEGFERDQYDRDDTVYVFARDDDGEICGCARLLPTIRPYLLKELFPTLVAQDMPLPQSAAVWELSRFAANAEDPAGGGNPAWAVRPMLAAVVECAARLGAKQLIGVTFLSMERLFRRIGVHAHRAGPAQQIDGRMVVACWIDLDAQTLAALDLDPLLCAPPAEAA
>WP 001020933.1 BpsI Acinetobacter baumannii
MNIIAGFQNNFSEGLYTKFKSYRYRVFVEYLGWELNCPNDEELDQFDKVDTAYVVAQDRESNIIGCARLLPTTQPYLLGEIFPQLLNGIPIPCSPEIWELSRFSAVDFSNPPSSASQAVSSPVSIAILQEAINFAREQGAKQLITTSPLGVERLLRAAGFRAHRAGPPMTIDGYSMFACLIDI
>WP 002032752.1 Acinetobacter baumannii
MNCPNNEELDQFDKVDTAYVVAQDRESNIIGCARLLPTTQPYLLGEIFPQLLNGMPTPCSPEIWELSSFSAVDFSNPPSSSSQAVSSPVSIAILQEAINFAREQGAKQLITTSPLGVERLLRAAGFRAHRAGPPMTIDGYSMFACLIDI
>EKU40053.1 Acinetobacter baumannii
MNVIAGFQNNFSEGLYTKFKSYRYKVFVEYLGWELNCPNNEELDQFDKIDTAYVVAQDRESNIIGCARLLPTIQPYLLGEIFPQLMNGMPIPCSPEIWELSRFSAVDFSNPPTSANQAVSSPVSIAILQEAINFARKQGAKQLITTSPLGVERLLRAAGFRARRAGPPMVINGYAMFACLIEV
>WP 011858019.1 Acinetobacter baumannii
MAQDRESNIIGCARLLPTTQPYLLGEIFPQLLNGMPIPCSPEIWELSRFSAVDFSNPPSSSSQAVSSPVSIAILQEAINFAREQGAKQLITTSPLGVERLLRAAGFRAHRAGPPMTIDGYSMFACLIDI
>EGJ64030.1 BpsI Acinetobacter baumannii
MEALVMNIIAGFQNNFSEGLYTKFKSYRYRVFVEYLGWELNCPNNEELDQFDKVDTAYVVAQDRESNIIGCARLLPTTQPYLLGEIFPQLLNGMPIPCSPEIWELSRFSAVDFSNPPSSASQAVSSPVSIAILQEAINFAREQGAKQLITTSPLGVERLLRAAGFRAHRAGPPMTIDGYSMFACLIDI
>YP 004997304.1 bpsI Acinetobacter calcoaceticus
MEALVMNVIAGFQNNFSEGLYTKFKNYRYRVFVEYLGWELNCPNNEELDQFDKVDTAYVVAQDRESNIIGCARLLPTTQPYLLGEIFPQLLNGMPIPCSPEIWELSRFSAVDFSNPPSSASQAVSSPVSIAILQKSINFAREQGAKQLITTSPLGVERLLRAAGFRAHRAGPPMVIDGYAMFACLIDV
>WP 006581256.1 Acinetobacter nosocomialis
MEALVVNIIAGFQNNFSEGLYSKFKSYRYKVFVEHLGWELNCPHNEELDQFDKVDTAYVVAQDRDSNIIGCARLLPTTQPYLLGEIFPQLLNGIPLPCSPEIWELSRFSAVDFSNPPTTASQAVSSPVSIAILQEAINFAREQGAKQLITTSPLGVERLLRAAGFRAHRTGPPMTIDGYSMFACLIDV
>WP 004883956.1 Acinetobacter nosocomialis
MNIIAGFQNNFSEGLYSKFKSYRYKVFVEHLGWELNCPHNEELDQFDKVDTAYVVAQDRDSNIIGCARLLPTTQPYLLGEIFPQLLNGIPLPCSPEIWELSRFSAVDFSNPPTTASQAVSSPVSIAILQEAINFARAQGAKQLITTSPLGVERLLRAAGFRAHRAGPPMTIDGYSMFACLIDV
>EJN08044.1 Bradyrhizobium sp
MIHVISAVNRHLYEDVLEQHFRVRHEIFVEERKWEGLRKPDGREIDTYDNDDAIYLLALENRRVLGGYRLYPTTKPTMMSEVFPHLAAVRGCPVDPQVWEWSRFFVTRERRDGAFNLQLMAAAQEFCLDQGIERLCLVMETWWLPRFHDIGFVVTPLGLPALVEGSWTMAATIEVRQESLDIVRERIGMTNVIQQDGPRIDCIARANLCGLAAAQRKSA
>ABQ38995.1 Bradyrhizobium sp
MPEIHVVRRDNRALYEKYFDPYYRLRHEIYVKQRKWMALDRPDGREIDQFDTEDSVYLFCIDKGQLIGSMRAVPTMVPTLMSDIFPYLNLRGPIQRPDVYELSRIFVIPERRGEHAGPRIDLLLLTAIMEYGISIGLTGFSIVLETWWLPRFEKCGWKAKPLGVPHMMDGMAVMAVLVDCDESTWKSLCSQIGLTRPTLTWQGLEGVSRQALPDIFLHLPPAFQPAQ
>ABQ37188.1 Bradyrhizobium sp
MIEILTRADEPRVPAWFDQMFRGRAKVFHERLRWRVVVRDGREMDRYDEHERTIYLMAIDSAGQVVGSLRLLRAVGETMLDNEFRDFFSPPIVIRSAEILECTRFCVHGDQTSSKPNAVSSELMIGLCEFALANGIREVIGLYTSGMTRIYRRVGWEPREIAVAKPEFGRLMLGTWAVSTAALQTMTLRAGSSRERAPSAQ
>EIG63821.1 Bradyrhizobium sp
MKVIVRSRAALMRDSELTLGMHRLRGRVFKERLDWDVSVCNGLEIDQYDTFKPTYLLALEQNDVIGCVRLLPTTGRNMLADTFPVLLDGNPAPKATTIWESSRFCVDTKTVAATAENGLRKATFLLLAAMIEWGQQHNLQAIATVTDLRMERILRRAGWHLDRLGTPRQIGATKAVAGLLPITEEALGAIRAAGQISSCAIDAPSSLAIAA
>EIG59860.1 Bradyrhizobium sp
MGAFMIHAISAVNRHLYEDVLDQYFRLRHDIFVVERRWETLRRPDCREIDSYDDEDTVYLLALEGRRVIGGHRLYPTTKPSMMSEVFPHLAAVRGCPADPLVWEWSRYFVVRDRRDGALNLQLMAAVQEFCLGQGIAQVSAIMETWWLPRFHEAGFVVTPLGLPALVENAWTMAAAIDIRRETLDALHDRIGVPSIVQQDGPRLDAVARANLCGLAAAQRKSA
>EHR06371.1 Bradyrhizobium sp
MIHVISAVNRHLYEDVLEQHFRLRHEIFVEERKWEALRKPDGREVDAYDNEDAVYLLALENRRVLGGSRLYPTTRPTMMSEVFPHLAAVRGCPSNPLVWEWSRFFVSRERRDGAFNWQLMAAAQEFCLDQGIERLCLVMETWWLPRFHEIGFVVTPLGLPALVENSWTMAATIEVRQESLDVVCDRLGMTSVVQQDGPRLDAVARANLCGLAAAQRKSA
>EIG61312.1 Bradyrhizobium sp
MMLLITPDYYGEFVNELAEMHRLRYRVFKQRLQWDVQVGGDMEVDEFDVLRPVHLLHRSADGRIQGCVRLLPSTGPTMLRDTFSILLDEQPAPRIDRIWESSRFALDVPPGAPKASGGLAAATYELFAGMVEFGLSIRLTEIVTVTDARMERILRRAGWPLRPIGKARPLGNTLAMAGYLEVSTDALERIRNAGRISGPVLWAPVMRAAA
>CCD93508.1 Bradyrhizobium sp
MRTVSISWETVHRHGEAWISHHRLRYRMFVERQGWSVPHFECMEYDEFDTPAATYILVIDEHDQALGTARLIPTTRPYMVESLWPNLVEGLLPHSDQVWEASRFGCDRALGAGGRRRVIGRLIQACQEFGVAHGITSYLGVMPSWVFQNVIAAHGCPVQPLGPAMSMHGHAIEAASIEVSPAVLDLVRARTGLRQALQDAELPKVGAASLSPSLAGGVRPEQNRLATVATTTLVSAP
>CCD84690.1 Bradyrhizobium sp
MRTVSIRWDTVHRHGEAWISHHRLRYRMFVERQRWSVPHYQGIEYDQFDTPAATYILVVDDHDQALGTARLIPTTRPYMVRSLWPDLVDGSLPHSDAIWEASRFGCDRALSAGKRREVIGQLIQGCQEFGLANGISCYLGVMPSWIFKNVIAAHGCPVRPLGTKLRLEGHDIGAAYIGVSAAILESVRRHTGIPSALNASPSPAGPVSPALSPRLAEDALLAPAEELAYSPDLEGLAGVR
>CCE11517.1 Bradyrhizobium sp
MPEIHVVRRDNRHLYERYFDPYFRMRHDIYVKQRKWMALDRPDGREIDQFDTEDAVYLFCIDQGQLIGAMRAVPTLLPTLMSEIFPYLNIRGPIQRPDVYELSRIFVIPERRGEHAGPRIDMLLLTAIMEYGISIGLTGFSIVLESWWLPRFERCGWKARPLGLPHMMDGMSVLAVLVDCDDTTWQSLCQQIGLNQPTLTWRGLDDVSRQALPDIFLPLPPAVQPSQ
>EJZ35503.1 Bradyrhizobium sp
MGDFMIHAISAVNRHLYQDVIEQHFRLRHEIFVGERRWETLRRPDGREIDSYDDEDTVYLLALDGRRVIGGHRLYPTTKPSMMSEVFPHLASVRGCPADPLIWEWSRYFVVRDRRDGALNLQLMAAVQEFCLAQGITQVSAIMETWWLPRFHEAGFVVTPLGLPALVENAWTMAATIDIRQQTLDALHDRIGMASVVRQDGPRLDAVARANLSGLAATQRKSA
>YP007513948.1 Bradyrhizobium oligotrophicum
MFVERQGWSVPHYQGLEYDEFDTPAATYILVVDEHDQALGTARLIPTTRPYMVKSLWPDLVEGLLPHSDAVWEASRFGCDRALSAGGRRRVIGQLIQACQEFGLANGISSYLGVMPCWIFKNVIAAHGCPVRPLGAKLPLQGHDIEAAYIGVSSAILELVRRHTGIPKALHEGPAPVEPVPSALSPRLAEDALSEPAEGLACSPDLEGLVGVG
>YP007516240.1 Bradyrhizobium oligotrophicum
MPEIHVVRKDNRALYEKYFDPYYRLRHEIYVKQRKWMALDRPDGREIDQFDTEESVYLFCIDKGQLIGSMRAVPTLMPTLMSDIFPYLNLRGQIQRPDVYELSRIFVIPERRGEHAGPRVDLLLLTAIMEYGISIGLTGFSIVLETWWLPRFEKCGWKARPLGVPHMMDGMSVMAVLVDCDETTWKSLCTQIGLTRPTLTWQGLEDVSRQALPDIFLQLPPAFQPAQ
>BAL79927.1 Bradyrhizobium sp
MGVFMIHAISAVNHHLYEDVLEQHFRLRHDIFVEERHWDTLRKPDGREIDSYDNEDTVYLLALEGRRVIGGHRLYPTTKPSMMSEVFPHLAAVRGCPADPLVWEWSRYFVVRDRRDGPLNLQLMAAVQEFCLNQGIAQVSAIMETWWLPRFHEAGFVVTPLGLPALVENAWTMAATIDIRRETVDALHDRIGVASIVRQDGPRLDAVARANLCGLAAAQRKSA
>YP001242901.1 Bradyrhizobium sp
MPEIHVVRRDNRALYEKYFDPYYRLRHEIYVKQRKWMALDRPDGREIDQFDTEDSVYLFCIDKGQLIGSMRAVPTMVPTLMSDIFPYLNLRGPIQRPDVYELSRIFVIPERRGEHAGPRIDLLLLTAIMEYGISIGLTGFSIVLETWWLPRFEKCGWKAKPLGVPHMMDGMAVMAVLVDCDESTWKSLCSQIGLTRPTLTWQGLEGVSRQALPDIFLHLPPAFQPAQ
>YP001241094.1 Bradyrhizobium sp
MIEILTRADEPRVPAWFDQMFRGRAKVFHERLRWRVVVRDGREMDRYDEHERTIYLMAIDSAGQVVGSLRLLRAVGETMLDNEFRDFFSPPIVIRSAEILECTRFCVHGDQTSSKPNAVSSELMIGLCEFALANGIREVIGLYTSGMTRIYRRVGWEPREIAVAKPEFGRLMLGTWAVSTAALQTMTLRAGSSRERAPSAQ
>YP 111193.1 BviI Burkholderia pseudomallei
MIDTTVISAAQLDSTVKAALGNYRRAIFIEKLGWPLPLVDGLEIDQFDRPDTIYVVGKTESGDICGCARLLPTTRPYLLGEVFPDLMGDAAPPCSAHVWEISRFSSSILSGGPDALRQAHRNTRILLAKIVRFAQAAGVKRLITVSPLAVERLLNRLKVHIHRAGPPRLIDGKPVFACWIEVDDITLQALDIEPAADSAAGALRHS
>WP 006756569.1 Burkholderia ambifaria
MHQTTIGNASQLSASNLAALASYRHAIFIEKLGWQLPVVNQQEFDQFDRPDTIHIFGREESGAICSCARLLPTTRPYLLSEIFPGLMGAAPVPNAPDIWELSRFSSYILGADSGGLKRAHANTRRLLADVVGFARSNGVRRLITVSPLGVERLLMRLNVHAHRAAPPQIIDGKPVFACWIEIDEITCASLGIECPRTPTPS
>EDT43246.1 BviIV Burkholderia ambifaria
MLTLLSGRSADLSRGTMNRLAEFRHKVFIRELGWSLPTDDGIEFDDFDHADTLYVVACDRNGEIVGCGRLLPTDEPYLLGEVFPNLMGGASLPCTRNVWELSRFAMSMPRGESLTAEESWQNTRALMSEIVRVAHAHGANRLIAFSVLGNERLLKRMGVNVHRAAPPQMIDGKPTLPFWIEIDEQTRAALNIDALEPGVPFNLSRALHMSHAFGQAL
>YP 001815817.1 Burkholderia ambifaria
MHQTTIGNASQLSASNLAALASYRHAIFIEKLGWQLPVVNQQEFDQFDRPDTIHIFGREESGAICSCARLLPTTRPYLLSEVFPGLMGAAPVPNAPDIWELSRFSSYILGADSGGLKRAHANTRRLLADVVEFARSNGVRRLITVSPLGVERLLMRLNVHAHRAAPPQIIDGKPVFACWIEIDEITCASLGIECPRTPTPS
>YP 439708.1 Burkholderia thailandensis
MRTFVHGDGRLPSDLAADLGLYRHRIFVEQLGWKLPSASEGFERDQYDRDDTVYVFARDDGGEICGCARLLPTTRPYLLKELFPALVAHDMPLPQSAAVWELSRFAANAEDPAGTGNPAWAVRPMLAAVVECAARLGARQLIGVTFLSMERLFRRIGVHAHRAGPAQQIDGRMVVACWIDLDAQTLAALDLDPLLCAPPAEAA
>WP 009907626.1 Burkholderia thailandensis
MIDTTVISAAQLDSTVKAALGNYRRAIFIEKLGWPLPLVDGLEIDQFDRPDTIYVVGKTESGDICGCARLLPTTKPYLLGEVFADLMGDAPPPCCADVWEISRFSSSILSGGPDALQRAHRNTRILLAQIVRFAQAAGVKRLITVSPLAVERLLNRLKVHIHRAGPPRLIDGKPVFACWIEVDDITLDALGVEPAASPAGAPLRHS
>AAD12727.1 Burkholderia cepacia
MQTFVHEEGRLPHELAADLGRYRRRVFVEQLGWALPSANESFERDQFDRDDTVYVFARNADGDMCGCARLLPTTRPYLLKSLFADLVAEDMPLPQSAAVWELSRFAATDDEGGPGNAEWAVRPMLAAVVECAAQLGARQLIGVTFASMERLFRRIGIHAHRAGPPKQVDGRLVVACWIDIDPQTFAALGIEPGQAARQAIAA
>AAK35155.1 BviI Burkholderia cepacia
MLTLLSGRSADLNRETMYQLAKYRHKVFIQELGWTLPTDNGIEFDNFDHADTLYVIARDRNGEIVGCGRLLPTDEPYLLGDVFPTLMGDAALPHAPDVWELSRFAMSMPRGESLTAEESWQNTRAMMSEIVRVAHAHGANRLIAFSVLGNERLLKRMGVNVHRAAPPQMIEGKPTLPFWIEIDEQTRAALNLDGLERVGGVPPKTLRRPDASRALEQSV
>ABS28974.1 BviI Burkholderia vietnamiensis
AKLWHKVFIQELGWTLPTDNGIEFDNFDHADTLYVIARDRNGEIVGCGRLLPTDEPYLLGDVFPTLMGDAALPHAPDVWELSRFAMSMPRGESLTAEESWQNTRAMMSEIVRVAHAHGANRLIAFSVLGNERLLKRMGVNVHRAAPPQMIEGKPTLPFGIETXRT
>ABS28973.1 BviI Burkholderia vietnamiensis
RHKVFIQELGWTLPTDNGIEFDNFDHADTLYVIARDRNGEIVGCGRLLPTDEPYLLGDVFPTLMGDAALPHAPDVWELSRFAMSMPRGESLTAEESWQNTRAMMSEIVRVAHAHGANRLIAFSVLGNERLLKRMGVNVHRAAPPQMIEGKPTLPFGIETXRT
>AAK70355.1 cepI Burkholderia vietnamiensis
MRTFVHEEGRLPHELAADIGRYRRRVFVEQLGWALPSANESFERDQFDRDDTVYVFARNADGDMCGCARLLPTTRPYLLGSLFADLIAEDMPLPQSAAVWELSRFAATDDESGSGNAEWAVRPMLAAVVECAAQLGARQLIGVTFASMERLFRRIGIHAHRAGPPKQVDGRLV
>ELT60834.1 Burkholderia cenocepacia
MQTFVHEEGRLPHELAADLGRYRRRVFVEQLGWALPSANESFERDQFDRDDTVYVFARNADGDMCGCARLLPTTRPYLLKSLFADLVAEDMPLPQSAAVWELSRFAATDDEGGPGNAEWAVRPMLAAVVECAAQLGARQLIGVTFASMERLFRRIGIHAHRAGPPKQVDGRLVVACWIDIDPQTFAALGIEPGQAARQAIAA
>YP 002232872.1 CciI Burkholderia cenocepacia
MPSIFAGSFDDMPTTMHRRLGVFRYDVFVGRLGWQLPGADATSLTEWDQFDRGRTIHVVSVDQAQHICGCARLIPTTQPYLLQTLCAPSAALHLPRAPTVWELSRFAARCGANPTMRASTGMQLFPAILAIAASLGATCVIGAMTRAVARLYQRCGLALQLLDTAETADRPAYLIGAIEITRSTFTNLGCDAHELLAAVTWLGAHAT
>AAG61123.1 cepI Burkholderia cepacia
MRTFVHEEGRLPHELAADLGRYRRRVFVEQLGWALPSANESFERDQFDRDDTVYVFARNAGGDMCGCARLLPTTRPYLLKSLFADLIAEDMPLPQSAAVWELSRFAATDDEGGPGNAEWAVRPMLAAVVECAAQLGARQLIGVTFASMERLFRRIGIHAHRAGPPKQVDGRLVVACWIDIDPQTFAALGIEPGQAARQAIAA
>AAG61135.1 cepI Burkholderia multivorans
MQTFVHEGRQLPIAQATELARYRHRVFVEQLGWTLPSADEGIDRDAFDHDDTVYVVARDGSGAMCGCARLLPTTRPYLLETLFADLIAPDLPLPRSAAVWELSRFAASGADGGASGADWAVRPMLAAVVACAAERGARQLIGVTFASKERLFRRIGVHAHRAGPPKQVDGRLVVACWIDLDPQTFAALGIEPERIARPAIAA
>AAK70351.1 cepI Burkholderia stabilis
MRTFVHEEGRLPSELAAELGRYRRRVFIEQLGWALPSANECFEHDQFDRDDTVYVFARDAGGDVCGCARLLPTTRPYLLESLFADLIAEDVALPQSAAVWELSRFAATGDEGGAGNADWAVRPMLAAVVECAAQLGARQLIGVTFASMERLFRRIGVHAHRAGPPKQVDGRLV
>YP 001811255.1 Burkholderia ambifaria
MRTFVHEEGRLPHELAADLGRYRRRVFVEQLGWALPSANESFERDQFDRDDTVYVFARNAGGDVCGCARLLPTTRPYLLKSLFADLVAEDVPLPQSAAVWELSRFAASGDEGGPGNAEWAVRPMLAAVVECAAQLGARQLIGVTFASMERLFRRIGVHAHRAGPPKQVDGRLVVACWIDIDPQTFAALGIEPGRAARQAIAA
>ABV89898.1 cepI Burkholderia ubonensis
MRTFVHEEGRLPHELAADIGRYRHRVFVEQLGWSLPSANECFERDQFDRDDTVYVFARNGRGEMCGCARLLPTTRPYLLKSLFAELIAEDMSLPQSAAVWELSRFAATGDEGSAENAAWAVRPMLAAVVECAAQLGAQRLIGVTFASMERLFRRIGVHAHRAGPPKMIDGRMVVA
>ABV89899.1 cepI Burkholderia pyrrocinia
MRTFVHEEGRLPHELAADLGRYRRRVFVEQLGWALPSANECFERDQFDRDDTVYVFARNAGGDMCGCARLLPTTRPYLLKSLFADLIAEDMPLPQSAAVWELSRFAATDDDGGPGNGEWAVRPMLAAVVECAAQLGARQLIGVTFASMERLFRRIGIHAHRAGPPKQVDGRLVVA
>AEK25606.1 cepI Acinetobacter baumannii
MNIIAGFQNNFSEGLYTKFKSYRYRVFVEYLGWELNCPNNEELDQFDKVDTAYVVAQDRESNIIGCARLLPTTQPYLLGEIFPQLLNGMPIPCSPEIWELSRFSAVDFSNPPSSTSQAVSSPVSIAILQEAINFAREQGAKQLITTSPLGVERLLRAAGFRAHRAGPPMTIDGYSMFACLIDI
>EEY75913.1 cepI Acinetobacter calcoaceticus
MEALVMNVIVGFQNNFSEGLYTKFKSYRYRVFVEHLGWELNCPNNEELDQFDKVDTAYVVAQDRESNIIGCARLLPTTQPYLLGEVFPQLMNGMPIPCSPEIWELSRFSAVDFSNPPSSASQAVSSPVSIAILQEAIKFAREQGAKQLITTSPLGVERLLRAAGFRAHRAGPPMVIDGYAMFACLIEV
>WP 006762268.1 Burkholderia ambifaria
MRTFVHEEGRLPHELAADLGRYRRRVFVEQLGWALPSANESFERDQFDRDDTVYVFARNAVGDVCGCARLLPTTRPYLLKSLFADLIAEDVPLPQSAAVWELSRFAATGDDGGPGNAEWAVRPMLAAVVECAAQLGARQLIGVTFASVERLFRRIGVHAHRAGPPKQVDGRLVVACWIDIDPQTFAALGIEPGRAARQAIAA
>WP 006766138.1 Burkholderia dolosa
MQTFVHEEGRLPYELAADLGRYRRRVFVEQLGWALPSANEAFERDQFDRDDTVYVMARNAAGEMCGCARLLPTTQPYLLESLFADLVAQDVPLPKSAAVWELSRFAATADENGPGNAEWAVRPMLAAVVECAAQLGARQLIGVTFASMERLFRRIGVHAHRAGPPKQVDGRLVVACWIDIDPQTFAALGIEPGPAARQAIAA
>WP 009896074.1 Burkholderia thailandensis
MSYIIAGRLNELPPHVQTDLGAYRYDVFVRRLGWTIAGRAHDGHAEWDEFDGPSTIHVVALDDAREVCGYARLLPTTGPYLLRDVFPHLLGSSPAPQSPAVWEMSRFAASRRRRRATEREPLGMDFFPSVLTVAASLGATRVVGVMTLSIERLYRRSGIALHRLGSAMPSAGGSLSACSVELPCLAFAPLGRKQCASCLSMH
>WP 009897352.1 Burkholderia thailandensis
MAADLGLYRHRIFVEQLGWKLPSASEGFERDQYDRDDTVYVFARDDGGEICGCARLLPTTRPYLLKELFPALVAHDMPLPQSAAVWELSRFAANAEDPAGTGNPAWAVRPMLAAVVECAARLGARQLIGVTFLSMERLFRRIGVHAHRAGPAQQIDGRMVVACWIDLDAQTLAALDLDPLLCAPPAEAA
>WP 010089676.1 Burkholderia ubonensis
MPHELAADIGRYRRRIFVEQLGWALPSANETCEHDQFDRDDTVYVFARNGNGEMCGCARLLPTTSPYLLNTLFADLLAEGVTPPQSAVVWELSRFAATGEAGSAEAAAWAVRPMLAAVVECAAQLGARQLIGVTFASMERLFRRIGVHAHRAGPPKMIDGRMVVACWIDIDPQTFAALGIVPGSGARQAIAA
>WP 010108729.1 Burkholderia oklahomensis
MRTFVHGDGRLPSDLAADLGLYRHRVFVEQLGWKLPSASEGFERDQYDRDDTVYVVARDDDGEICGCARLLPTTRPYLLEELFPTLVADDMPLPQLATVWELSRFAANAEDPAGGGNPAWAVRPMLAAVVECAVRLGAKQLIGVTFLSMERLFRRIGVHAHRAGPAQQIDGRMVVACWIDLDSQTLAALGLDPELCAPRAEAA
>YP 001083198.1 Acinetobacter baumannii
MAQDRESNIIGCARLLPTTQPYLLGEIFPQLLNGMPIPCSPEIWELSRFSAVDFSNPPSSSSQAVSSPVSIAILQEAINFAREQGAKQLITTSPLGVERLLRAAGFRAHRAGPPMTIDGYSMFACLIDI
>YP 001583944.1 Burkholderia multivorans
MHAYQNPSEDIMQTFVHEGRQLPIAQATELARYRHRVFVEQLGWTLPSADEGIDRDAFDHDDTVYVVARDGSGEMCGCARLLPTTRPYLLETLFADLIAPDLPLPRSAAVWELSRFAASDADGGASGADWAVRPMLAAVVACAAERGARQLIGVTFASMERLFRRIGVHAHRAGPPKQVDGRLVVACWIDLDPQTFAALGIEPERIARPAIAA
>YP 001779189.1 Burkholderia cenocepacia
MQTFVHEEGRLPHELAADLGRYRRRVFVEQLGWALPSANESFERDQFDRDDTVYVFARNADGDMCGCARLLPTTRPYLLKSLFADLVAEDMPLPQSAAVWELSRFAATDDEGGPGNAEWAVRPMLAAVVECAAQLGARQLIGVTFASMERLFRRIGIHAHRAGPPKQVDGRLVVACWIDIDPQTFAALGIEPGQTTRQAIAA
>YP 001844795.1 Acinetobacter baumannii
MNIIAGFQNNFSEGLYTKFKSYRYRVFVEYLGWELNCPNNEELDQFDKVDTAYVVAQDRESNIIGCARLLPTTQPYLLGEIFPQLLNGMPIPCSPEIWELSRFSAVDFSNPPSSSSQAVSSPVSIAILQEAINFAREQGAKQLITTSPLGVERLLRAAGFRAHRAGPPMTIDGYSMFACLIDI
>YP 001893789.1 Burkholderia phytofirmans
MSFIVAGRLDELPPDIHRRLGVFRHKVFVERLHWEIPGVHQDATSEWDEFDGANTVHLVALSGGGEVCGCARLMPTTGPYLLRNVFPELAGPCPLPSSPSVWEMSRFAGSGLPDRRTGSTSGMSLFPYAMALALSFGATRVIGVVSRPVARLYRRFGLELHDMNVHASAHSDIVACSIDLGLPTFQRLQCDPLILLASVTRFGELSLPEPCEHSGHACDEMSGAVCRGGATRKQATV
>YP 001948920.1 Burkholderia multivorans
MQTFVHEGRQLPIAQATELARYRHRVFVEQLGWTLPSADEGIDRDAFDHDDTVYVVARDGSGEMCGCARLLPTTRPYLLETLFADLIAPDLPLPRSAAVWELSRFAASDADGGASGADWAVRPMLAAVVACAAERGARQLIGVTFASMERLFRRIGVHAHRAGPPKQVDGRLVVACWIDLDPQTFAALGIEPERIARPAIAA
>YP 002234481.1 cepI Burkholderia cenocepacia
MQTFVHEEGRLPHELAADLGRYRRRVFVEQLGWALPSANESFERDQFDRDDTVYVFARNADGDMCGCARLLPTTRPYLLKSLFADLVAEDMPLPQSAAVWELSRFAATDDEGGPGNAEWAVRPMLAAVVECAAQLGARQLIGVTFASMERLFRRIGIHAHRAGPPKQVDGRLVVACWIDIDPQTFAALGIEPGQAARQAIAA
>YP 002317565.1 Acinetobacter baumannii
MNIIAGFQNNFSEGLYTKFKSYRYRVFVEYLGWELNCPNNEELDQFDKVDTAYVVAQDRESNIIGCARLLPTTQPYLLGEIFPQLLNGMPIPCSPEIWELSRFSAVDFSNPPSSASQAVSSPVSIAILQEAINFAREQGAKQLITTSPLGVERLLRAAGFRAHRAGPPMTIDGYSMFACLIDI
>YP 002327281.1 cepI Acinetobacter baumannii
MNIIAGFQNNFSEGLYTKFKSYRYRVFVEYLGWELNCPNNEELDQFDKVDTAYVVAQDRESNIIGCARLLPTTQPYLLGEIFPQLLNGMPIPCSPEIWELSRFSAVDFSNPPSSASQAVSSPVSIAILQEAINFAREQGAKQLITTSPLGVERLLRAAGFRAHRAGPPMTIDGYSMFACLIDI
>YP 002909043.1 Burkholderia glumae
MQTFVHEAGRLPAHIAAELGSYRYRVFVEQLGWQLPSEDEKFERDQYDRDDTVYVLGRDANGEICGCARLLPTTRPYLLQEVFPHLLADEHPAPRSAHVWELSRFAATPEEGADAGSLAWSVRPMLAAAVECAARRGARQLIGVTFCSIERLFRRIGVHAHRAGAPVSIDGRMVVACWIDIDAQTLAALDLDPALCASQPEAA
>YP 004349066.1 Burkholderia gladioli
MQTYVHEAGRLSPQLAADLGSYRYRVFVEQLGWQLPSEDDKYERDQFDRDDTVYVVGRDSSGDICGCARLLPTTRPYLLHEVFPHLLSADIAAPRSPEVWELSRFAATPEDGADAGSLAWSVRPMLAAAVECAARRGARQLIGVTFCSIERLFRRIGVHAHRAGRPVSIDGRMVVACWIDIDAQTLAALDLDPALCHAEPAEAA
>YP 005512714.1 Acinetobacter baumannii
MEALVMNIIAGFQNNFSEGLYTKFKSYRYRVFVEYLGWELNCPNNEELDQFDKVDTAYVVAQDRESNIIGCARLLPTTQPYLLGEIFPQLLNGMPIPCSPEIWELSRFSAVDFSNPPSSSSQAVSSPVSIAILQEAINFAREQGAKQLITTSPLGVERLLRAAGFRAHRAGPPMTIDGYSMFACLIDI
>YP 005524094.1 Acinetobacter baumannii
MNIIAGFQNNFSEGLYTKFKSYRYRVFVEYLGWELNCPNNEELDQFDKVDTAYVVAQDRESNIIGCARLLPTTQPYLLGEIFPQLLNGMPIPCSPEIWELSRFSAVDFSNPPSSNSQAVSSPVSIAILQEAINFAREQGAKQLITTSPLGVERLLRAAGFRAHRAGPPMTIDGYSMFACLIDI
>YP 006335925.1 Burkholderia sp.
MFIEQLGWALPSANERFEHDQFDRDDTVYVFARDAAGDVCGCARLLPTTRPYLLESLFADLIAEDVALPQSAAVWELSRFAATGDEGGAGNADWAVRPMLAAVVECAAQLGARQLIGVTFASMERLFRRIGVHAHRAGPPKQVDGRLVVACWIDIDPQTFAALGIMPGRAARQAIAA
>YP 006617833.1 Burkholderia cepacia
MRTFVHEEGRLPHELAADLGRYRRRVFVEQLGWALPSANESFERDQFDRDDTVYVFARNAGGDVCGCARLLPTTRPYLLKSLFADLIAEDVALPQSAAVWELSRFAASDDEGGPGNAEWAVRPMLAAVVECAAQLGARQLIGVTFASMERLFRRIGVHAHRAGPPKQVDGRLVVACWIDIDPQTFASLGIEPGRAARQAIAA
>YP 007920508.1 Burkholderia thailandensis
MSYIIAGRLNELPPHVQTDLGAYRYDVFVRRLGWTIAGRAHDDHAEWDEFDGPSTVHVVALDDAREVCGYARLLPTTGPYLLRDVFPHLLGSSPAPQSPAVWEMSRFAASRRRRRATGREPLGMDFFPSVLTVAASLGATRVVGVMTLSIERLYRRSGIALHRLGNAMASADGSLSACSVDLPCLAFAPLGRKQCASCLSMH
>YP623506.1 Burkholderia cenocepacia
MQTFVHEEGRLPHELAADLGRYRRRVFVEQLGWALPSANESFERDQFDRDDTVYVFARNADGDMCGCARLLPTTRPYLLKSLFADLVAEDMPLPQSAAVWELSRFAATDDEGGSGNAEWAVRPMLAAVVECAAQLGARQLIGVTFASMERLFRRIGIHAHRAGPPKQVDGRLVVACWIDIDPQTFAALGIEPGQTTRQAIAA
>YP 776005.1 Burkholderia ambifaria
MRAYKDQSEDTMRTFVHEEGRLPHELAADLGRYRRRVFVEQLGWALPSANESFERDQFDRDDTVYVFARNAGGDVCGCARLLPTTRPYLLKSLFADLVAEDVPLPQSAAVWELSRFAATGDEGGPGNAEWAVRPMLAAVVECAAQLGARQLIGVTFASMERLFRRIGVHAHRAGPPKQVDGRLVVACWIDIDPQTFAALGIEPGRAARQAIAA
>YP001583944.1 Burkholderia multivorans
MHAYQNPSEDIMQTFVHEGRQLPIAQATELARYRHRVFVEQLGWTLPSADEGIDRDAFDHDDTVYVVARDGSGEMCGCARLLPTTRPYLLETLFADLIAPDLPLPRSAAVWELSRFAASDADGGASGADWAVRPMLAAVVACAAERGARQLIGVTFASMERLFRRIGVHAHRAGPPKQVDGRLVVACWIDLDPQTFAALGIEPERIARPAIAA
>YP006335925.1 Burkholderia sp.
MFIEQLGWALPSANERFEHDQFDRDDTVYVFARDAAGDVCGCARLLPTTRPYLLESLFADLIAEDVALPQSAAVWELSRFAATGDEGGAGNADWAVRPMLAAVVECAAQLGARQLIGVTFASMERLFRRIGVHAHRAGPPKQVDGRLVVACWIDIDPQTFAALGIMPGRAARQAIAA
>YP006617833.1 Burkholderia cepacia
MRTFVHEEGRLPHELAADLGRYRRRVFVEQLGWALPSANESFERDQFDRDDTVYVFARNAGGDVCGCARLLPTTRPYLLKSLFADLIAEDVALPQSAAVWELSRFAASDDEGGPGNAEWAVRPMLAAVVECAAQLGARQLIGVTFASMERLFRRIGVHAHRAGPPKQVDGRLVVACWIDIDPQTFASLGIEPGRAARQAIAA
>ACL67952.1 cinI Rhizobium etli
MFVIIQAHEYQKHAAVLEQMFRLRKKVFADQLGWDVPVIGPYERDSYDSLSPAYLVWCNDSRTRLYGGMRLMPTTGPTLLYDVFRETFPAAADLVAPGIWEGTRMCIDEEAIARDFPNIDAGRAFSMMLLALCECALDHGIHTMISNYEPYLKRVYKRAGAEVEELGRADGYGKYPVCCGAFEVSDRVLRKMRAALGLTLPLYVRHVPARSVVTQFLEMAA
>YP 768958.1 Rhizobium leguminosarum
MFVIIQAHEYQKYAAVLDQMFRLRKKVFADTLGWDVPVIGPYERDSYDSLAPAYLVWCNDSRTRLYGGMRLMPTTGPTLLYDVFRETFPDAANLIAPGIWEGTRMCIDEEAIAKDFSNVDAGRAFSMMLLALCECALDHGIHTMISNYEPYLKRVYKRAGAEVEELGRADGYGKYPVCCGAFEVSDRVLRKMRAALGLTLPLYVRHVPARSVVTQFLEMAA
>WP 007881628.1 Ochrobactrum sp
MYLLVKEHEYHKYSELLDQSFRLRKRIFADKLGWSVSVSGPWERDRYDDLNPAYLLWCNNNSTRLYGCVRLMPTTGPTLLYDVFRDTFPDAYNLIAPGIWEGTRMCIDDEAIRHDLPDLSLGHAFSLLLLALCEVALDNGIDTLISNYEPHMRRIYSRAGASFEELGRAEGFGRFSVCCGVFEVSLRVLLQMRQKIKLTKPLYRSPKLNSPRMPALFNLARAPLIS
>WP 006473114.1 Ochrobactrum intermedium
MYILVQAHEYQKHRDLLDQSFRLRKKVFADKLGWEVSVSGLRERDRYDDLHPAYLLWCDEEKRRLFGSVRLMPTTGPTLLYDVFRDTFPDACDLVAPGIWEGTRMCIDEDAIAPEIRPDRAFCLLLLALCEVALDSGIHTMISNYEPHMKRVYQKAGAELDELGRSDGYGRLPVCCGAFEVSNRVLAEMREKLNVAERLYRRPAFPNRTISDFARISA
>WP 003501811.1 Agrobacterium tumefaciens
MQLYILVQANQYRKYEDLLDQSFRLRKRVFADQLGWEVATCGPYERDIYDDLKPAYLIWCDTHQTQLYGSVRLMPTTGPTLLYDVFRDTFPGSCDLVAPSIWEGTRMCIDVEAIARDMAGLSPDRAFCLLLLALCEIALDNGIETLISNYEPHMSRIYERAGAELDELGRAVGYGRFPVCCGAFEVSQRVLTNMRNKLNVVDELYKRPSYSRSIERAPATPSVRV
>WP 003517354.1 Agrobacterium tumefaciens
MFLLIQPYQYYRYAGLLEQSFRLRKRIFHDCLGWQVDVHHGLERDAYDELGAVYLVWCDKDAHHLYGTVRLMPTTGPTLLHDVFRRTLPAEDLVSPATWEGTRMCLDVDLLRASQPTLSPSRAFGFLLLALFECAFAHGIKTLVSNYEPPMERVYRRAGLIVEEIGRADGYGRLPVCCGVFAVSNETLNQMRTVLRVAQPLYRRFLPAASEAAAGQTPRGSDHIKPLRKTEFFWTCNAASSQTCLSRMGGKYLG
>WP 003593251.1 Rhizobium leguminosarum
MFVIIQAHEYQKYAAVLDQMFRLRKKVFADTLGWDVPVVGPYERDSYDALAPAYLVWCNDSRTRLYGSMRLMPTTGPTLLYDVFRETFPDAADLIAPGIWEGTRMCIDEEAIARDFPQIDAGRAFSMMLLALCECALDHGIHTMISNYEPYLKRVYKRAGAEVEELGRADGYGKHPVCCGAFEVSDRVLRKMRTALGLTLPLYIRHVPARSVVTQFLEMAA
>WP 007198755.1 Hoeflea phototrophica
MFLTIQAHQYDTHRPLLDDMYRLRKKVFVDEAKWTIPHQNGREIDRYDTLGPAYLVWCNSERTRLYGSLRLLPTTGPTLLYDTFRATFPGDACLAAPGIWEGTRLCIDKAKLGEDHPDIQPVRAFGLMLLALGECALAHGIHTMVTNYEPHVSRVYTRTGLSVDEIGRADGYGRFPVCCGVFEVSENVITAMRHKLNVGLPLYRHAHLPSIIRNAAAPRNSGTRKVAAHA
>ABY65936.1 CsaI Pseudomonas chlororaphis
MITVISRHESQLSPTLRDDLGRYRHAVFIKQLGWQLPAGTRECGHEVDQFDHADTRYTLALDSEEKIHGCARLLPTTQPYLLADVFGFLCDRPLPRQHDTWEISRFAASALENGKLPMRVFWHTLHTAWTLGANSVVAVTTPALERYFLRHGVALSRLGQPQRVNRDCLLALDFAAYQKNGRAAXYTQSAAVASLNQA
>EIM15374.1 CsaI Pseudomonas chlororaphis
MITVVSRHESQLSPTLRDDLGRYRHAVFIKQLGWRLPACTRECGHEVDQFDHADTRYTLALDSEEKIHGCARLLPTTQPYLLADVFGFLCDRPLPRQHDTWEISRFAASALENGKLPMRVFWHTLHTAWTLGANSVVAVTTPALERYFLRHGVALSRLGQPQRVNRDHLLALDFAAYQKNGRAALYTQSAAVASLNQAFLRGNPPPTRGGPPAGQALRE
>WP008369988.1 Pseudomonas sp
MVQIVSKRYSELSAPLRDALGRYRHAVFIEQMGWDVRSTSPLPGREFDQFDHPGTRYIVALDSHGRVQGCARLLPTVEPYLLGEVFDYLCDQPPPASRHTWEISRFAAQADQDPRLAMRVFWTALHTAWELGASAVVAVTTASLERYFQRNGVLQQRLGEAQKIKGERLVALHFEAWQPNGVRELGLGEVA
>YP006324019.1 Pseudomonas fluorescens
MISIITRRHHELSATLEDDLGRYRHEVFIQQLGWQLDSTHARPQREFDQFDHADARHILALDAEHQVCGCARLLPTTQPYLLAQVFGFLCDQPTPRSSDTWEVSRFAARALEEGTLPMRVWWNSLNHAWSQGANRVVAVTTPALERYFLRHGVQLSRLGSPQRVNKDHVVALSFPAWQKNGQIALHAESAVA
>WP007923871.1 Pseudomonas sp
MITVISRHESQLSPALRDDLGRYRHAVFIKQLGWRLPSSASQCGQELDQFDHADTRYTLALDSEEKIHGCARLLPTTQPYLLADVFGFLCDRPLPRQHDTWEISRFAASALEGGKLPMRVFWHTLHTAWTLGANSVVAVTTPALERYFLRHGVALTRLGQPQRVNRDHLLALDFAAYQKNGRAALYTQSAAVASLNQAFLRGNPPPTRGGPPAGQALRE
>AAP32920.1 CviI Chromobacterium violaceum
MLDLLAFRHKIFRENLRWLPVCGNGLDRDEYDAISDNLAICLDGQVVGSVRFTPGTERYMLEKDFSRLLVPDEILYKGGASAEISRFAVDTETLGRKLTASASRLLYLSLWQWAEWNEIRWMYFVVEPSMYRRLVALGFPIRPVGVPRPLDGGVLSMAGYFDWGQIRGEVIRSLRSRVALPDACPAQWREYDYSH
>NP903761.1 Chromobacterium violaceum
MKDFFPLQQGGLVLEWVNTETKLRQLWAFRHRIFREQLQWVPLCEDGFDRDAYDDFSDNLVLCRDGEVVGAIRLTTGEHPFMLEEEFSRLLAPGERIGKGAEYSEITRLAVDREALGARESIMAARLLYLGAWLWSQVQGVRWMYFVVEPVFYRRLVMMGFPIVPVGIPRPLDGGVMSMTGLLDWRQAKTELIRSLTRGVSSPSACQALWHEYDYSH
>AAQ61751.1 Chromobacterium violaceum
MKDFFPLQQGGLVLEWVNTETKLRQLWAFRHRIFREQLQWVPLCEDGFDRDAYDDFSDNLVLCRDGEVVGAIRLTTGEHPFMLEEEFSRLLAPGERIGKGAEYSEITRLAVDREALGARESIMAARLLYLGAWLWSQVQGVRWMYFVVEPVFYRRLVMMGFPIVPVGIPRPLDGGVMSMTGLLDWRQAKTELIRSLTRGVSSPSACQALWHEYDYSH
>EIC82683.1 EanI Serratia sp.
MEFDEFDNPSTRYILGLCKGQLICSVRFTDLDQPNMITHTFRECFDSVPLPLGGMESSRFFVDKTRARQLLGERFPISQILFVAMINWARQNNRDGIHTIVSRPMLTILKRSGWQIEPLKEAYLSERERIYLVYLPTTAEDQSQMASGLVNDLGHAESSVITWPLSLPV
>YP 003520250.1 EanI Pantoea ananatis
MRAAVTFRGNGMLELFDVSYEELQTTRSEELYKLRKKTFSDRLGWEVVCSQGMESDEFDGPGTRYILGICEGQLVCSVRFTCLDRPNMITHTFRHCFDDVPLPAYGTESSRFFVDKARARELLGEHYPVSQVLFLAMVNWAQNNAYTHIYTIVSRAMLKILKRSGWQISVVKEAFLTEKERIYLLTLPAGEADKQQLGGDIVARTGCAPVAVTTWPLTLPV
>YP 005195656.1 EanI Pantoea ananatis
MLELFDVSYEELQTTRSEELYKLRKKTFSDRLGWEVVCSQGMESDEFDGPGTRYILGICEGQLVCSVRFTCLDRPNMITHTFRHCFDDVPLPAYGTESSRFFVDKARARELLGEHYPVSQVLFLAMVNWAQNNAYTHIYTIVSRAMLKILKRSGWQISVVKEAFLTEKERIYLLTLPAGEADKQQLGGDIVARTGCAPVAVTTWPLTLPV
>WP 016192680.1 EanI Erwinia tracheiphila
MLELFDVSYDELKTTRSEELYRLRKTTFSDRLGWEVLCTQGMESDEFDGDGTRYILGLSGDTLVCSVRFTGLERPNMITHTFNACFNTVKLPDTGIESSRFFVDKARARALLGERFPVSQVLFLAMVNWAQRSGHDHIHTIVSRPMLTIVNRSGWQFTVLKEAFLSERERIYLLKLPAGEQAQTQLAQVIFAQTKCETNSLTTWPLMLPI
>YP002934276.1 Edwardsiella ictaluri
MFEIFDVDYQSLSRTASTELFSLRKGTFKDRLNWAVTCSDGMEFDEYDSKHTIYLLGVKDNDVVCSVRLIETCHHNMIVGTFFRYFEKGEIPASSQFFESSRFFVDKRRARTLLGNQYPLCHLLFLAMINYTMASGHRGIYTIVSHSMLRILTRSGWNITVVERGVSEKVQDIYLVYLPTDAANQRLLIERINQDQPFDEEALQSWPMVLKSADALNLQSA
>WP005295349.1 Edwardsiella tarda
MFEIFAVDYQSLSRTTSTELFSLRKGTFKDRLNWAVNCSDGMEFDEYDSEHTTYLLGVKDNDVVCSVRLIETRYHNMIVGTFCQYFAKAEIPASSQFFESSRFFVDKRRARTLLANQYPLCHLLFLAMINYTLSSGHQGIYTIVSHPMLRILTRSGWDVSVVEKGTSEKDQAIYLVYLPADAENQRCLIERINQDLEQPYPQALLQAWPLLLEEETISAQSV
>WP 019105188.1 Pantoea ananatis
MLELFDVSYEELQTTRSEELYKLRKKTFSDRLGWEVVCSQGMESDEFDGPGTRYILGICEGQLVCSVRFTCLDRPNMITHTFRHCFDDVPLPAYGTESSRFFVDKARARELLGEHYPVSQVLFLAMVNWAQNNAYTHIYTIVSRAMLKILKRSGWQISVVKEAFLTEKERIYLLTLPAGETDKQQLGGDIVARTGCAPVAVTTWPLTLPV
>YP 008136315.1 EsaI Serratia plymuthica
MLELFDVSYEELKVTHSNELYRLRKKTFSDRLGWDVACNLDMEFDEFDNPRTRYILGLCQGQLVCSVRFIALSQPNMITHTFCSCFDSVHIPFEGIESSRFFVDKARARQLLGEQYPVSQALFLAMINWGHHHERNGIHTIVSRAMLRILQRSGWKISVLKEAFLTERERIYLVFLPTGSEDQNRMASGIVTGLGCPRSSVITWPLSLPV
>YP 003261728.1 expI Pectobacterium wasabiae
MLEIFDVSYTLLSEKKSEELFTLRKETFKDRLNWAVKCINGMEFDQYDDDNATYLFGVEGDQVICSSRLIETKYPNMITGTFFPYFEKIDIPEGKYIESSRFFVDKARSKTILGNSYPVSTMFFLATVNYSKSKGYDGVYTIVSHPMLTILKRSGWKISIVEQGMSEKHERVYLLFLPVDNESQDVLVRRINHNQEFVESKLREWPLSFEPMTEPVG
>WP 004956455.1 expI Serratia odorifera
MLEIFDVNYSLLANDVSEELFTLRKETFKDRLDWAVNCNNGMEFDDYDNNNTNYLLGVNNGSVICSVRFIETKYPNMITGTFFSYFDKIDIPVGNYLESSRFFVDKKRVKSMFDSRFPISSILFLAMINYSINAGYEGIFTIVSHPMLTILKRSGWGISVVEQGLSEKEKPIYLLFLPTDSQNQAELINRIKQHESLAENNLTHWPLSLAFTE
>ABV57377.1 expI Erwinia chrysanthemi
MLEIFDVSFSLMSNNKLDEVFTLRKDTFKDRLDWAVNCINGMEFDEYDNEHTTYLLGVKEGKVICSVRFIEIKYPNMITGTFYSYFDNLKIPEGNYIESSRFFVDRDRVRNLIGTRNPACLTLFLAMINYARKYHYDGILTIVSHPMLTLLKRSGWRISIIQQGLSEKQERIYLLHLPTDDDSRHALIERITQMTQAESEQLKTLPLLVPLV
>YP 003002473.1 Dickeya zeae
MLEIFDVSFSLMSNNKLDEVFTLRKDTFKDRLDWAVNCINGMEFDEYDNEKTTYLLGIKEGKVICSVRFIEMQYPNMITGTFFSYFDNLKIPEGNYIESSRFFVDRDRVRNLIGTRNPACLTLFLAMINYARKCRYDGILTIVSHPMLTLLKRSGWRISIIQQGLSEKQERIYLLHLPADDESRHALIERITQMTNAESEQLKTLPLLVPLA
>YP 003885141.1 expI Dickeya dadantii
MLEIFDVSFSLMSNNKLDEVFALRKGTFKDRLDWTVNCINGMEFDEYDNEHTTYLLGVKEGKIICSVRFIEMKYPNMITGTFFSYFDGLNIPEGNYIESSRFFVDRDRVRNLIGTRNPACLTLFLAMINYARKYHYDGILTIVSHPMLTLLKRSGWRISIIQQGLSEKQEKIYLLHLPTDDESRYALIERITRITNAESEQLTTLPLLVPLA
>CBM41478.1 Erwinia toletana
MLEIFDVSFDMISNNKMDEMFTLRKGTFKDRLNWAVKCTGEMEFDEYDGQHTNYLLGIKDESLVCSVRFIEMQYPNMIDGTFSSFFKDVKIPQGNYIESSRFFVDRTRAKNLNPGKNPVAIMLFLAMVNYAQNYHYDGILTIVSHPMLTILKRSGWGISVISQGISEKDKPVYLLHLPVDKENQQILIDRINQHNRIGSGAFNKWPLALPLIKERVE
>WP 010284200.1 Pectobacterium carotovorum
MLEIFDVNHTLLSETKSEELFTLRKETFKDRLNWAVQCTDGMEFDQYDNNNTTYLFGIKDNTVICSLRFIETKYPNMITGTFFPYFKEINIPEGNYLESSRFFVDKSRAKDILGNEYPISSMLFLSMINYSKDKGYDGIYTIVSHPMLTILKRSGWGIRVVEQGLSEKEERVYLVFLPVDDENQDALVRRINRSGTFMSNELKQWPLRVPAAIAQA
>AAB69645.1 Pectobacterium betavasculorum
MLEIFDVNHTLLSETKSEELFTLRKETFKDRLNWAVQCTDGMEFDQYDNNNTTYLFGIKDNTVICSLRFIETKYPNMITGTFSPYFKEINIPEGNYLESTRFFVDKSRAKEILGNEYPISSMLFLSMINYSRDKGYDGIYTIVSHPMLTILKRSGWGISVVEQGLSEKKERVYLVFLPVDDQNQDALARRINRSGTFMSNDLKQWPLRLPPAIVQA
>CAE45181.1 ExpI Pectobacterium atrosepticum
MLEIFDVSYTLLSEKKSEELFTLRKETFKDRLNWAVKCINGMEFDQYDDDNATYLFGIEDDQVICSSRLIETKYPNMITGTFFPYFEKIDIPEGKYIESSRFFVDKARSKTILGNSYPVSTIFFLATVNYSRSKGYDGVYTIVSHPMLTILKRSGWKISIVEQGMSEKQERVYLLFLPVDNESQDVLVRRINHNQEFVESKLREWPLSFEPMTEPV
>WP 005968053.1 Pectobacterium wasabiae
MLEIFDVSYTLLSEKKSEELFTLRKETFKDRLNWAVKCINGMEFDQYDDDNATYLFGVEDDQVICSSRLIETKYPNMITGTFFPYFEKIDIPEGKYIESSRFFVDKARSKTILGNSYPVSTMFFLATVNYSKSKGYDGVYTIVSHPMLTILKRSGWKISIVEQGMSEKHERVYLLFLPVDNESQDVLVRRINHNQEFVESKLREWPLSFEPMTEPVG
>YP 005803136.1 expI Erwinia pyrifoliae
MPSSFLAELGSYRYNVFVKSEGWAIPSRLSSPGQEYDRYDCSDVICLIAWTAQYGICGYARLMAGRLSGSSGLEAGGTPSTGEQDIFWEMSRFSARMEIDAELPLNILWHATQLAEQSGIHYLYSAATPMLEKMFDQHQISYQSLMPGVVQSEDNLFSIKIPVNQPCLAAKFRGSRRFTPEEVLPTFGVSANFGLRGRHNN
>YP 002649215.1 Erwinia pyrifoliae
MKIIQTKLKDMPSSFLAELGSYRYNVFVKSEGWAIPSRLSSPGQEYDRYDCSDVICLIAWTAQYGICGYARLMAGRLSGSSGLEAGGTPSTGEQDIFWEMSRFSARMEIDAELPLNILWHATQLAEQSGIHYLYSAATPMLEKMFDQHQISYQSLMPGVVQSEDNLFSIKIPVNQPCLAAKFRGSRRFTPEEVLPTFGVSANFGLRGRHNN
>YP 003538486.1 Erwinia amylovora
MRPGIKMKIIQTKLRDMPSSLLAELGSYRYNVFVKSEGWAIPSRLSSPGQEYDRYDCSDVICLIAWTAQYGICGYARLLAGSSGLKAGVTPGTAENDTVWEMSRLSARLEIDAELPLNILWHATQLAEQSGIHFLYSAATPMLEKMFDQHQINYQSLMPEVVQSEDNPFAIKIPVNQPFLAAKFCGARRFSPEEVLPTFGVSANFGLRGRHKD
>CBA20362.1 expI Erwinia amylovora
MKIIQTKLRDMPSSLLAELGSYRYNVFVKSEGWAIPSRLSSPGQEYDRYDCSDVICLIAWTAQYGICGYARLLAGSSGLKAGVTPGTAENDTVWEMSRLSARLEIDAELPLNILWHATQLAEQSGIHFLYSAATPMLEKMFDQHQINYQSLMPEVVQSEDNPFAIKIPVNQPFLAAKFCGARRFSPEEVLPTFGVSANFGLRGRHKD
>YP 001908005.1 Erwinia tasmaniensis
MKIIQTRIGDMPSSLLAMLGSYRYSVFVREEGWSIPPRLSTPGQEYDRYDCSDVICLIAWSAQHGICGYARLMASPLVDKGGLEAGKEPGGGENDAAWEMSRLSARLEVDAELPLSILWHATQLAKESGLQYLYSAATPLLEKILDQHDISYQSLMPGIVQSEDNLFAVKIPVNQPNLAGKFCGVRCFSPEEVLPTFAASVSFGLPEHLD
>YP 003740954.1 Erwinia billingiae
MKIIQTKLRDMPSSLLAELGSYRYNVFARGEGWSIPSRLSTPGQEYDRFDRSDVVWLIAWKAQHGICGCARLMQWQDPEAGSAADINEKKSQAPVPVWEMSRFSAKLDIDAELPLSILWHSVQLAEQSGIEYLYSAATPMLEQMFEQHRVVYEPLNAGVIQSEDNLFAVRIPVNQPELAEKFHGARRFSPEEVLPTLGVSVSWSARGR
>WP 017802536.1 Erwinia toletana
MKIIQTQLKDMPSSLLAELGSYRYNVFARGEGWSIPSRLRTPGQEYDRFDRSDVSWLIAWSAKHGISGCARLMKWQDTEVSEGITVPFNADMTWEMSRFSARLEIDKELPLNILWHALQMAENVGIEHVVSAATPMLEKMFEQYQVNYEPLTPGLIHSEDNLFAVKIPVKQPTLADKYHGARRFSPEEVLPSLGVSVNWHARGR
>EFL92111.1 Candidatus Regiella
MMEIFDVSYNKLSDKRSMELFSLRKSVFKDRLDWAVNCFNGMEFDEYDHPNTTYLLGVHDNTVICSLRLINIKNPNMITGTFYRYFNQINIPEGNYIESSRFFVDKERVQNMSCNQYPVSTMLFLAALNYSRKFDYEGILTIVSHAMFIIMKRSGWHLTVLEKGLSEKNEKVYLLCLPVDTENQNILINCINRKKILLKNKEWPLSFTLTEPV
>CCP06848.1 expI Erwinia amylovora
MKIIQTKLRDMPSSLLAELGSYRYNVFVKSEGWDIPSRLSSPGQEYDRYDCSDVICLIAWTAQYGICGYARLLAGSSGLKAGVTPGTAENDIVWEMSRLSARLEIDAELPLNILWHATQLAEQSGIHFLYSAATPMLEKMFDQHQINYQSLMPEFVQSEDNPFAIKIPVNQPFLAAKFCGARRFSPEEVLPTFGVSANFGLRGRHKD
>EOS96620.1 Erwinia tracheiphila
MKIIYTKLRDMPSSLLAELGSYRYSVFARGDGWPLPARLSTPGQEYDRYDHSDVVWIIAWNAQMGICGCARLMPWSIPVDTGLMEGTVRPVNEMEGRVWEMSRFSARLDIDADLPPAILWHSVQLAEQAGIDCLYSAATPMLEQMFAMHHVDYQPLSAGFIQSEENLFAVKISTNQPRLASRFCGARRFSPEEVLPTFGVSPTWTGGNR
>WP 019106211.1 Pantoea ananatis
MKIVQTQLKDMPSSLLAELGSYRYSVFARGEGWSIPPRLSTPGQEYDRFDRSDVTWLIAWSVRNGISGCARLMPWTEPEQTEGIVLPFNHEKVWEMSRFSARLEVDAELPLTILWHAVQLAEISGIEFIISSATPMLEKMFEQHQVVYQPLTPGLIQSEDNLFAIRIPVSQPALAEKYRGARRFSPEEVLPSLGVSVNWHPHG
>YP 004115279.1 Pantoea sp.
MMKIIQTQLKDMPSSLLAELGTYRYSVFARGEGWSIPPRLSTPGQEYDRFDRSDVTWMIAWNARQGICGCARLMPWQEPEMAEGVVLPFSHEKVWEMSRFSARLELDAELPLNILWHSVQLAELSGIEFLISSATPMLEKMFERHQVIYEPLSPGLIQSEDNLFAIRIPVQQPALAEKYRGTRRFSPEEVLPSLGVSVNWQSHS
>ACQ67592.1 Candidatus Hamiltonella
MIKIFDINYTLLSEKKSNELFCIRKQIFKDRLDWSVTCNNNMEYDNKNATYILGIYSDQVISGLRFIDMKNNNMITGAEFDSFFEKKEVIKENHLDASRLFIDKEKIKNLDLNTYPLSAMLFLAMINYAITFLYDGIYAVVSQPMLIIFKRSGWLIKVIEHGISEKKENVYLIHMPVDKKNQKILIDYVNRMNIKKNISKKNISNITDLYNWPLCFGI
>YP 001906897.1 Erwinia tasmaniensis
MFNIYSVNYSLMSNEKSEDLFVLRKNTFKDRLQWAVNCSEGKELDQFDNEKTNYIFGVENGMIICGTRMIDMKDDNMLNSAFSSFFKNVSIPEGNFIESTRFFVDKERTHTLLGRRFPVTLVLFLSLINYARQHHYDGILAVASHPMLHIIKSSGWNVSLLETGISEKNEPVHLLLGHVDQESQEALKDRISRKISTMDESMLDAWPLTSDSSI
>EMF05894.1 Serratia marcescens
MLLDKVIYHNLFKGNIMFNIYSTNYASMSTEKSADLYVLRKNVFKDRLQWAVNCSDGKELDEFDNDKTNYIFGVKDNMIVCGTRMIDMKHKNMLNSAFSSFFHDVVIPEGNFIESTRFFVDKERTQSLLGRRFPVTLALFLSLINYARQHGYDGILAVSSHPMLHIIKSSGWNVTLLKTGISEKNEPVHLLLGHVDRQSQEALKNRIFKKLNTQDEHMLNAWPLSDEPAF
>YP 003941574.1 Enterobacter lignolyticus
MFNVYVVNFSALSHGETEDFFMLRKNIFKDRLQWAVNCIDGKEFDQFDNEKADYIFGVKNGVIICSTRIIDMKYQNMLNDTFSGFFSDVVIPEGKFIESTRFFVDKERVNHLLGKNYPVSRVLFLSLINYAQRNHYDGVLAVASHPMMHIIRRSGWNVTVLKKGMSEKNEPVYLLLGHTDTMSQRQLKTMIANRYEVLDGSRLSDWPLSEGSYL
>YP 048233.1 expI Pectobacterium atrosepticum
MLEIFDVNHTLLSETKSEELFTLRKETFKDRLNWAVQCTDGMEFDQYDNNNTTYLFGIKDNTVICSLRFIETKYPNMITGTFFPYFKEINIPDGNYLESSRFFVDKSRAKDILGNEYPISSMLFLSMINYSRDKGYDGIYTIVSHPMLTILKRSGWGISVVEQGLSEKEEKVYLVFLPVDDENQEALARRINRSGTFMSNELKQWPLRLPAAIAQA
>YP005976282.1 LasI Pseudomonas aeruginosa
MIVQIGRREEFDKKLLGEMHKLRAQVFKERKGWDVSVIDEMEIDGYDALSPYYMLIQEDTPEAQVFGCWRILDTTGPYMLKNTFPELLHGKEAPCSPHIWELSRFAINSGQKGSLGFSDCTLEAMRALARYSLQNDIQTLVTVTTVGVEKMMIRAGLDVSRFGPHLKIGIERAVALRIELNAKTQIALYGGVLVEQRLAVS
>WP003600174.1 Methylobacterium extorquens
MIHVVTAENMQDYAGALDQAFRLRHRVFVEELGWSNLARPDRREIDEFDDEHAIHLLALDETESVIGYSRLLPTTRPYLLPMVLPQLCEGAAPSGAHIVEWGRICVAECARTSGRRLNPTALALMTAIVEWGLPRGITSFISEMPTSWILRLLQLHLRAMPLGLPHEIEGEEIVAVEAAFDGRTLRQLQNKRGDIRSVLAPPRVSFARLAS
>YP001927659.1 Methylobacterium populi
MIHVVTAENMQDYAGAIDQAFRLRHRVFVEELGWSNLARPDRREIDEFDDEHAVHLLALDESESVIGYSRLLPTTRPYLLPMVLPQLCEGAAPSGPHIVEWGRICVAECARTSGRRLNPTALALMTAIVEWGLPRGITSFVSEMPTSWILRLLQLHLRAIPLGLPHEIEGEEIVAVEAAFDRRSLRQLQNKRGDIRSVLAPPRASVARLAS
>YP002497058.1 Methylobacterium nodulans
MIHLVDATNIHRHAAEMEQVYRLRHDIFVKDKGWSDLAKPDQREIDQFDDEHAVHLLAMREDELVGYSRLLPTTRPYLLSTVLPELCDGPAPSAPHIWEWGRICVSDRARISGRRLNPVALALTTAVVEWGLPRGVNRFISQNPTSWLLRLIQLHFRAYPLGLPRLIEGEEIIAVEARFDQRTLRQLRAVRGEDRPVLAVA
>YP001772211.1 Methylobacterium sp.
MIHVVDATNIHLYAAEMEQAYRLRHDIFVKDKGWSDLRRPDQREVDQFDDEHAVHLLAIQGDDLVGYSRLLPTTRPYLLSSVLPELCDGPAPSAPHIWEWGRICVSDRARISGRRLNPVALALTTGIVEWGLPRGVSRFISQNPTSWLLRLIQLHFRAFPLGLPRVIEGEEIIAVEAGFDERTLRQLWAVRGADRPVLAAA
>WP007561654.1 Methylobacterium sp.
MIHVVTPANAHRYGDAMEQAWRLRHQIFVEEKGWTDLARPDGREIDQFDTPHAVHFLAMEGDTVIGYSRLLPTTRPHLLSDVYPQLCEGERPVGPHLWEWTRQGVARSHRARGRVVNPVSIALLTGIVEWGREHGLTALLLQMPTLYMIHVIQLHFRAQPLGLPIQIGGEEIMAATAAFDDRTLARLRTVHGDSRSVLVSEPAYLAA
>YP001758390.1 Methylobacterium radiotolerans
MIHIVTPANADRYADAMEQAWRLRHAIFVGEKGWSELARPDGREIDQFDTPHAVHFLAMEDDTVVGYSRLLPTTRPHLLSDVLPQLCEGERPVGPQIWEWTRQGVARSHRAKGRVVNPVSIALLTGIVEWGLAHGVHSLLLQMPTLYMIHVIQLHFRPQPLGLPVQIAGEEIMAATARFDARTLAKLRAVRGDSRSVLVSEPAYLVA
>WP009798367.1 Nitrobacter sp.
MGGEVQMIHIVTAENIGAYQDEMEQAYRLRHNVFVDEMGWEDLRKPDGREIDQFDDGRALHMLYIENDRVLGYQRMLPSMRPHLLTEVLPHLCEGDFPVGPHIWEWTRYCVTREHRDRGRILSPAGNQLLSSIVEWGLASGVNKIIIEMNPLWLLRLVQLNFRVTPLGLPQQIGKDSIIAVTAAFDRRTLKKLQEMRGNVAPAIVAQPEADQRLRA
>YP576272.1 Nitrobacter hamburgensis
MIHIVTAENIGAYQYEMEQAYRLRHNVFVDEMGWEDMRKPDGREIDQFDDGRAIHMLHVDEGRVLGYQRMLPTMRPHLLTEVLPNLCEGDFPVGPHVWEWTRYCVTCEHRDRGRILSPAGNLLLSSIVEWGLANSVKKIVIEMNPLWLLRLVQLHFRVTSLGLPQQIGEDSIVAVTAAFDRRTLRKLQEMRGNDLPAIVTQPEADRRSLA
>YP674865.1 Chelativorans sp.
MLLIINSQNAHRHRKEMDEAFRLRHRIFVEEKGWTDLRSDHGRETDHFDDEHAVHMLYITDERVVGYQRMLPTTRPHILSEVLPELCESERPAGPEIWEWTRYCVEPGYRERGRMLSPVANALLSGIVEWGLETGVSTILIEMNPLWLLRLVQLHFRVVPLGIPRPIGGEETLAVAASFDRRTLARLREMRNSGKPASAS
>WP007568043.1 MevI Methylobacterium sp.
MVVVIDDDNISQQGALLEKIYRFRHALFVERLNWEACRRPDGREIDQFDGPGCIHLAYLEGGEITAYTRLLPTTRPHLLTEVYPHLAQRGPAPRGATVYEWTRCGTLPARREGRTGLIDPATAGIFTAAAEVARARGLDGLLAQTHPILVNRLMSCGWDVEPLGLPTRYNGHAILAVYARLMPDTVASSRAFFGLQASPLHETSLHAPRAPAVRLPVPAERRLHA
>YP001776814.1 Methylobacterium radiotolerans
MFRLVTGDIDRDLPDLAERIYKFRHSFFVDHLGWEACRKPDGRERDQFDSPHSIHIVGEEHGEIISYARLLPTTRPHLVTDVYPEIMQGARSPAGPRIYEWTRHAVSPKKREAKGPSALTRAAFAAVARAVEVLDLDGLLVQTHPVLVDRVMDMGWDVEPLALPTTYDGALLLPIYARLVPQTLTIAQAAFSAHGSDLKTPVLRASSATTDRPTLAL
>WP003598998.1 Methylobacterium extorquens
MTDIHVITNENRARYKDLIDLHHQVRHDIFVGEKGWEALRKPDGRDVDAYDDEHAVYLLAVDGSKLVGGQRLYPTTRPHMISEVFPHLVHGSRGIPSGPDVMEWTRYFVVRERRYGRTDCRLLAAMQQYCLDEGIETVTAVAETWWLPRVHSVGFKTKPLGVPQMIDGQPTIAVKVPISEDSLASVRRHAGLRGHAILPRHFAQAA
>YP002966879.1 MsaI Methylobacterium extorquens
MTDIHVITNENRARYADLIELHHRVRHDIFVGEKGWEALRKPDGRDVDAYDDEHAVYLLAVDGSKLVGGQRLYPTTRPHMISEVFPHLVHGSRGIPTGPDVWEWTRYFVVRERRYGRTDCRLLAAMQQYCLDEGIETVTAVAETWWLPRVHSVGFKTRPLGVPQMIEGQPTIAVKVPISEDSLASVRRHAGLRGHAILPRHFAKAA
>YP006374290.1 MsaI Tistrella mobilis
MIRVVGAANRWRHRAAIEAHHRIRHEIFVGERGWHELARPDGREIDAFDGPDAIYVLAMAGAEVTGGFRLCPTTAPHMLSEVFPHLVTNGPLPRGDHVLEWTRLFVARDHRSGRTYFELLAALQSLCLHAGIREVTGVIESWWLPRFHEAGFAVRPLGLPQMVAGQPTLAIAIAIDRAALARVRELGHLRPPPPLASPPLAASGGEGASRFMTDTQPAPQPGRPGS
>AEX57288.1 PhzI Pseudomonas chlororaphis
MHMEEHTLSEMDDELKLMLGRFRHEQFVEKLGWRLPAHPSQAGCEWDQYDTEHARYLLAFNADRAIVGCARLIPTTLPNLLEGVFSHACAGAPPKHPAVWEMTRFTTCEPQLAMPLFWRSLKTAALAGAEAIVGIVNSTMERYYKINGVHYERLGPVTVHQNEKILAIKLSAHREHHRSAVAPSAFMSGTLLKETA
>YP005196288.1 PhzI Pantoea ananatis
MMKIVQTQLKDMPSSLLAELGSYRYSVFARGEGWSIPPRLSTPGQEYDRFDRSDVTWLIAWSVRNGISGCARLMPWTEPEQTEGIVLPFNHEKVWEMSRFSARLEVDPELPLTILWHAVQLAEINGIEFIISSATPMLEKMFEQHQVVYQPLTPGLIQSEDNLFAIRIPVSQPALAEKYRGARRFSPEEVLPSLGVSVNWHPHG
>YP003930460.1 phzI Pantoea vagans
MMKIVQTQLKDMPSSLLAELGSYRYSVFARGEGWSIPPRLSTPGQEYDRYDRSDVTWLIAWNAREGISGCARLMPWFEPEQSEGIVLPFSHEKVWEMSRFSARLEVDAELPLNILWHAVQLAELNGMEYIISSATPMLEKMFEEHGVVYEPLTPGLILSEDNLFAIRIPVVQPALAEKYRGTRRFSPEEVLPTLGVSVNWQAHS
>EJL00186.1 PhzI Pseudomonas chlororaphis
MHMEEHTLNQMSDELKLMLGRFRHEQFVEKLGWRLPAHPSQAGCEWDQYDTEHARYLLAFNEDRAIVGCARLIPTTFPNLLEGVFGHTCAGAPPKHPAIWEMTRFTTREPQLAMPLFWRSLKTASLAGADAIVGIVNSTMERYYKINGVHYERLGPVTVHQNEKILAIKLSAHREHHRSAVAPSAFMSDTLLRETA
>YP003740954.1 Erwinia billingiae
MKIIQTKLRDMPSSLLAELGSYRYNVFARGEGWSIPSRLSTPGQEYDRFDRSDVVWLIAWKAQHGICGCARLMQWQDPEAGSAADINEKKSQAPVPVWEMSRFSAKLDIDAELPLSILWHSVQLAEQSGIEYLYSAATPMLEQMFEQHRVVYEPLNAGVIQSEDNLFAVRIPVNQPELAEKFHGARRFSPEEVLPTLGVSVSWSARGR
>YP002649215.1 Erwinia pyrifoliae
MKIIQTKLKDMPSSFLAELGSYRYNVFVKSEGWAIPSRLSSPGQEYDRYDCSDVICLIAWTAQYGICGYARLMAGRLSGSSGLEAGGTPSTGEQDIFWEMSRFSARMEIDAELPLNILWHATQLAEQSGIHYLYSAATPMLEKMFDQHQISYQSLMPGVVQSEDNLFSIKIPVNQPCLAAKFRGSRRFTPEEVLPTFGVSANFGLRGRHNN
>YP001908005.1 Erwinia tasmaniensis
MKIIQTRIGDMPSSLLAMLGSYRYSVFVREEGWSIPPRLSTPGQEYDRYDCSDVICLIAWSAQHGICGYARLMASPLVDKGGLEAGKEPGGGENDAAWEMSRLSARLEVDAELPLSILWHATQLAKESGLQYLYSAATPLLEKILDQHDISYQSLMPGIVQSEDNLFAVKIPVNQPNLAGKFCGVRCFSPEEVLPTFAASVSFGLPEHLD
>AAC18898.1 Pseudomonas fluorescens
MHMEEHALSAMDDELKLMLGRFRHEQFVEKLGWRLPIPPHQAGYEWDQYDTEHARYLLAFNEHRSIVGCARLIPTTFPNLLEGVFSHACAGAPPRHPAIWEMTRFTTREPQLAMPLFWKTLKTASLAGADAIVGIVNSTMERYYKINGVKYERLGSVIDHQNEKILAIKLSAHREHHRGARLPSGFTSEALLEETA
>CAO97127.1 Erwinia tasmaniensis
MKIIQTRIGDMPSSLLAMLGSYRYSVFVREEGWSIPPRLSTPGQEYDRYDCSDVICLIAWSAQHGICGYARLMASPLVDKGGLEAGKEPGGGENDAAWEMSRLSARLEVDAELPLSILWHATQLAKESGLQYLYSAATPLLEKILDQHDISYQSLMPGIVQSEDNLFAVKIPVNQPNLAGKFCGVRCFSPEEVLPTFAASVSFGLPEHLD
>Pseudomonas putida AAZ80476.1
MLISIDRRTNIDPQALNAMHKLRARIFKVKKMWDIPLINDMEIDGYDALDPYYMIINRDDEAGYVCGCWRILPTTGPNMLAHTFPELLHGHPAPCSDAIWELSRFAIELPDGNRFGFSQGTTQAIHAIVSYAIGCGVKQFVTVTTVGVEKMLIRLGLDISRFGPALQIGVERAVALRIELNEKTTSALEAAIKNNCH
>Pseudomonas putida AAM75411.1
MLISIDRRTNIDPQALNAMHKLRARIFKVKKMWDIPLINDMEIDGYDALDPYYMIINRDDEAGYVCGCWRILPTTGPNMLAHTFPELLHGHPAPCSDAIWELSRFAIELPDGNRFGFSQGTTQAIHAIVSYAIGCGVKQFVTVTTVGVEKMLIRLGLDISRFGPALQIGVERAVALRIELNEKTTSALEAAIKNNCH
>ACL67951.1 RaiI Rhizobium etli
MLRILTKDMLDTDRRAFDEMFRARAAVFRDRLGWQVDVRDGWERDRYDEAEDPVYLVTHQPSGTLTGSLRLLPTTGATMLKSEFRHFFDQPIDVDSPTTWECTRFCLHPHAGQMEQSRAVATELLSGLCDLALETGIESIVGVYDVAMIAVYRRIGWRPTALARSRPEIGKLYVGLWDVTAENCRTLRGILSQLQEQASPNPAGALVDAGMR
>WP006559140.1 RaiI Acetobacter tropicalis
MVYTFSYAQRHQYADAYNKMMQARGRGGEWYDAGSSLLNRPEEDVFDREYNPLYIVSLNEQGEHAASLRVLPTTGPTMLRCDFQACFEPCPDIASAHVWECSCLCGTADSTSPAGRATTIETSKTLCRMALENGVQQITGIYGKSMMRLFRRIGWEPNILAQTPAEEGALCLGLWDVSSLALRHMAERQILPF
>YP006561609.1 RaiI Phaeobacter gallaeciensis
MLRYVYAHDLHQHRELAHSMFVDRADQFKTRLGWDVTVDAQGEERDEYDALDPLYVIWEQADGRHGGSMRFLPSTGPIMVNDVFPDLTGGDAISSPLIWECTRFCLSRDVSGNVAGALTLAGLEIMRNFNIAHFAGVFDRRMVRIYRSLGFSPDVIGTMGEGRDRICLGLWDYSVEAYHRVAQKAGIQPELSTLWFDRSFGGAVEPGSVALTG
>CAD20929.1 RaiI Rhizobium leguminosarum
MLRILTKDMLETDRRAFDEMFRARAAVFRDRLGWQVDVRDQWERDRYDEAEDPVYLVTQRPSGTLTGSLRLLPTTGATMLKSEFRHFFDQPIDVDSPTTWECTRFCIHPLAGQIDQSRTVATELLSGLCDLAFDTGIESIVGVYDVAMVGVYRRIGWRPTPLARSRPEIGKLYVGLWDVTADNCRTLRANLSRLLEQASPNPARALADSGMR
>CAK08866.1 raiI Rhizobium leguminosarum
MFVIIQAHEYQKYAAVLDQMFRLRKKVFADTLGWDVPVIGPYERDSYDSLAPAYLVWCNDSRTRLYGGMRLMPTTGPTLLYDVFRETFPDAANLIAPGIWEGTRMCIDEEAIAKDFSNVDAGRAFSMMLLALCECALDHGIHTMISNYEPYLKRVYKRAGAEVEELGRADGYGKYPVCCGAFEVSDRVLRKMRAALGLTLPLYVRHVPARSVVTQFLEMAA
>EDZ41216.1 raiI Rhodobacteraceae bacterium
MYANELKTAPLLKETMFLDRADQFKIRLGWDVKLEDNGYERDEYDSHNPLYVIYQKADGTHGGSMRLLPSTGRTMVNEHFSEILGGGDVRNPFIWECTRFCLARNTEPRTAAALMLAGGEVMENFGVKHFVGVFDARMVRIYRMIGASPEVLGSTGDGREKISVGLWSFTDEARMRVAQKAGISAALSKLWFERAFGSDAPKVSEFA
>EEB86238.1 Roseobacter sp
MLRYLYGDELASHPRLAHSMFRDRAEQFKMRLNWDVTVDANGFERDAYDDLNPLYVIWERPDGTHGGSMRFLPTTGRVMVNEHFADLLTGPIKSPLIWECTRFCLAKGAPAHVAAALMLGGGEIMQGFGVSHFAGVFDARMVRIYRMTGSSPEILGSSGEGAAKISVGLWEFDEAAQQQVARRAGVSLVQSRYWFEQRFGAERSLDVAICG
>WP010055101.1 Rhizobium etli
MLETDRGAFDEMFRARAAVFRDRLGWQVDVRDQWERDRYDEAEDPVYLVTQRPSGTLTGSLRLLPTTGATMLKSEFRHFFDQPIDVDSPTTWECTRFCLHPHAGHIEQSRAVATELLSGLCDLALDTGIESIVGVYDAAMVAVYRRIGWRPMPLARSRPEIGKLYVGLWDVTADNC
>WP008532057.1 Rhizobium sp
MLETDRRAFDEMFRARAAVFRDRLGWQVDVRDEWERDRYDETEDPVYLVTQWPSGALTGSLRLLPTTGATMLKSEFRQFFDEPFDVDSPTTWECTRFCVHPLAGESGQNSSRTVATELLSGLCDLALDTGIESIVGVYDAAMIGVYRRIGWRPTPLAKSRPEIGNLYVGLWEVTAENGCTLRANLSRLIEQASHNPAEAVAERHGGIR
>WP003568726.1 Rhizobium leguminosarum
MLRILTKDMLETDRRAFDEMFRARATVFRDRLGWQVDVRDQCERDRYDETEDPVYLVTQRPSGTLTGSLRLLPTTGATMLKSEFRDFFDQPIDVDSPTCWECTRFCLHPLVQDADQNSSRTVATELLSGLCDLALDTGIESIVGVYDAAMIGVYRRIGWKPTPLARSRAEIGNLYVGLWDVTADNSRTLQANLSRLLEQVSPSAAATVIGEGLGGIR
>EOQ78140.1 RhlI Pseudomonas aeruginosa
MIELLSESLEGLSAAMIAELGRYRHQVFIEKLGWDVVSTSRVRDQEFDQFDHPQTRYIVAMGRQGICGCARLLPTTDAYLLKEVFAYLCSETPPSDPSVWELSRYAASAADDPQLAMKIFWSSLQCAWYLGASSVVAVTTTAMERYFVRNGVILQRLGPPQKVKGETLVAISFPAYQERGLEMLLRYHPEWLQGVPLSMAV
>WP003155942.1 RhlI Pseudomonas aeruginosa
MIELLSESLEGLSASMIAELGRYRHEVFIEKLGWDVESTSRTRGQEFDQFDHPQTRYIIARSPREGICGCARLLPTTEAYLLKDVFAYLCSETPPSDPSVWELSRYAAGAADDPQLAMKVFWSSLQCAWYLGASSVVAVTTTAMERYFIRNGVVLERLGPPQKNKGESLVAISFPAYQERGLEMLLRYHPSGCGACRCRWRCERIFPGPLSDSRSSRNLAAAADLRSLSAVRHPEEPPCRNPSAISSRPWPVSYCWPAPACRRRKAVSIAYSTAVCCAWAAPVTTSHSATARSRAATSVSTWTWRSAWPRAWAPGWYWCRPVGRA
>YP001991324.1 Rhodopseudomonas palustris
MIHLVTAENFTQYEGLMEQAFRLRHSVFVDEMGWEELRRADGREVDQFDDGHAVHMLYVEDQKLLGYQRLLPSIRPNLLSTVLRHLCDDEPPAAADVWEWTRYCVAPGCRDRGRMLSPIGNMLLSGIVEWGIQNGVSKIIIEMNPIWLLRLVQLHFRVAPLGVPHEVGKDSVVAVTAAFDQRTLLRLRETRGDDRPMLAAMEKSGLSRAASN
>YP530592.1 Rhodopseudomonas palustris
MIRVIDQANQLRYREILERQFRFRHEIFVKERGWTDFEKDGRYEVDQYDNEKTVYVVALDDERVIGCFRLYPTQAPHMLSEVFSYLVDGAVPQRSDMLEMTRMSVSRDRRGGSTYYELLAGLQEYGLQQGLCAVTAVIRSFRMPVVQDAGFRVHPLGLPREVNGETLMAVMFEIGEDSLERVRRTAGIGVPVLEPIPQPAGALQRKLA
>YP531903.1 Rhodopseudomonas palustris
MLKVLTRRDATNPLFDQMFRARAIVLRDRLGWSLNVVDGMEIDYYDTQADPIYLVTLDDCGFSTGSLRLLRANGQCMLDNEFRDFFDPPVEIQSPLAWECTRFCVHPTVPPGAAHAVAVELLAGLCDLALRSRIDRIVGVYDAAMSRVYRRIGWSPVVLARSRAEVGHLYAGRWMVSPQVSHDLQQRVRKAQLARGDALSNRPVPDDRPALGGLTP
>YP004106681.1 Rhodopseudomonas palustris
MQVHVIRRENRALYAGLLDNYFRIRHQIYVVERGWKELARPDGREIDQFDTEDAVYLLGVDNDEIVAGMRMVPTTSPTLLSDVFPQLALAGPVHRSDAYELSRIFVVPRKRGEHGGPRAEAVIQAAAMEYGLSIGLSAFTIVLETWWLPRLVDQGWKAKPLGLPQDINGFSTTAVIVDIDDEAWVGICSRRSVPGPTLEWRGLEAVRRQSLPEFQVIR
>ABD05128.1 Rhodopseudomonas palustris
MDVHVVRRENREFYADLIEQQFRIRHQIYVVERKWTELARPDGSEIDQFDTDDTVYLLGLQNGEIVAGMRMVPTTSPTLLSDVFPQLALETPVRRPDVYELSRIFVVPNRRGEHAGPRAEAVIQAAAMEYGLAIGLSAFTIVLETWWLPRLLDQGWRARPLGLPQDIAGMSTTAVLVDVDDQAWLEICARRSVPGPALQWRGLDNVDRNPLPNIMELS
>ADU43692.1 Rhodopseudomonas palustris
MIHVVTGENVNLYSREMEQVYRLRHKIFVEEMGWEALRRPDAREIDQFDDSAAVHMLYIEDGSVIGYQRMLPSVRPHLLTEVLRHLCDGDPPRGPEIWEWTRYCVSRSCRDRGRMLSPISCALQLGMVEWGIDHGVSQFIIETNPIFLLRLIQLNFRITPLGIPKQVGKDSVIAVTAAFDGRTLDRLREVRGDNQRVIIPRPERARISRA
>YP004106954.1 Rhodopseudomonas palustris
MIQLITEPWYGEFSHTLFAIHQLRHRVFKVRMDWDVQISGDMEVDKFDSLHPAYLAQLSDDGRVQGCVRLLPTKGPTMLRDTFPALLNGQPMPMSPQIWESSRFAIDARLDTPKGEHGIACATYELFAGMVEFGLSRHLSDIVTVTDARMERILRRAGWPLRRIGAPSKIGNTLAVAGYLDISSAALAKLRGAGGLSGPVLWAPVLRVA
>YP005720096.1 SinI Sinorhizobium meliloti
MIRIVNGNGRSQHPQAIDEMFRLRKRVFHDFLKWDVKTEGDWEIDHYDKANPLYVMSYSPDTGKIRGSLRLLPTLGPNMLDDTFPILLGDNPEIRSASVWESSRFCIDPEISQDRASNQVTIAAAELMCGVGEMSLASGISHIVTVTDVFLERMFRRMGCPGERIADPHRIGSVHAVAIAWEVSRNLLETMKAVASIEGTVLDRPMSLETARAA
>EKF59638.1 SinI Agrobacterium albertimagni
MIRIINGTRRNQFPADIDAMHRLRKRVFHDLLGWEVQVRDAWEIDDYDRANPLYVLSYGDGGKLRGSLRLLPTLGPNMLDDTFPVLLGDGPQIRSAAVWESSRFCIDPEISQDRASNQVTIAAAELMCGVGELGLASGLSHIVTVTDVFLERMFKRMGCPGIRIGAPQRIGVVQAVAVSWEVSQDLLERMKAVAAIDGSVLEAPITLTAAQAA
>WP009109481.1 Rhizobium sp.
MIRIINGVNRKRHPHEIDAMHRLRKTVFHDLLGWDVSLRGDWEIDHYDQANPLYILSYSDSGRLRGALRLLPTLGPNMLDDTFPVLLGDQSEIRSAAIWESSRFCIDPQISQDRASNQVTIAAAELMCGVGELGLASGLSQIVTVTDVFLERMFKRMGCPGMRIADPQRIGSVQAVAVAWDVTEALLERMKHVASISGSVLDQPMTLQTARAA
>YP 002220095.1 Acidithiobacillus ferrooxidans
MQVITGPAEVLPNNLYAKVAGYRHQVFVEQLGWALHTENGMESDQFDRADTVYVVAQDDNGHISGCARLLPTSRPYLLGEIFPQLLNGLAPPCSPEVWELSRFAAVDLNGQAKMPGQFSSSGARKLLEESVACAVSHGAKRLITVSPIGVERLLSRSEYHAHRAGPPMIIGGHPIFACWIDLD
>YP 004752610.1 Collimonas fungivorans
MNVISGAAAELSSELFSKISSYRHKVFVETLQWKLETKDGAELDQFDHADTVYVVAQDNQGEVNGCARLLPTNQPYLLSEVFPQLLKGAAPPCTTEVWELSRFAAVDFSKKNETPLAQVSSSNAYQLLQASIDCAARRGAKRLITVSPIGIERWLLRGGFKAHRSGPPMLIDGHRIFACLIDV
>WP 010458661.1 Acidovorax radicis
MRITSGCSAELHPPLMTRMARYRHRVFVEKLGWQLHCRDALELDQFDRDDTVYVIAQNEDGEVIGTARLLPTTRPYLLAEVFPQLLNGAPAPNAPEVWELSRFASMDLSGPTGSALDQFSSPLTTGLLQAASRCAMARGAQRMVTVSPLGVERLLRRTGFESYRLGPPTVVQGHPLFACAIRCQ
>WP 002061910.1 Acinetobacter baumannii
MNIIAGFQNNFSEGLYTKFKSYRYRVFVEYLGWELNCPNNEELDQFDKVDTAYVVAQDRESNIIGCARLLPTTQPYLLGEIFPQLLNGMSIPCSPEIWELSRFSAVDFSNPPSSTSQAVSSPVSIAILQEAINFAREQGAKQLITTSPLGVERLLRAAGFRAHRAGPPMTIDGYSMFACLIDI
>WP 001989459.1 Acinetobacter baumannii
MEALVMNIIAGFQNNFSEGLYTKFKSYRYRVFVEYLGWELNCPNDEELDQFDKVDTAYVVAQDRESNIIGCARLLPTTQPYLLGEIFPQLLNGIPIPCSPEIWELSRFSAVDFSNPPSSASQAVSSPVSIAILQEAINFAREQGAKQLITTSPLGVERLLRAAGFRAHRAGPPMTIDGYSMFACLIDI
>YP 003624231.1 solI Thiomonas sp.
MQIVSGSPAQLQQGLHASVGRYRHRVFVEKLGWDVPSQEGIEADQFDRPDTVYVVGRDDQGHVCGCARLLPTTRPYLLGEVFPQLLSGLAPPASPDVWELSRFAATDFNSEATSALGKMSSEAAIELMCASIACAAEQGAKRLIMVTNIGVERLLRRAGFQAHRAGPPMIIDGHPIFACWVLCA
>YP 004688785.1 SolI Cupriavidus necator
MRRSNPDTAECSEESVRIISGESTHLQPAMMSRLARYRHEVFVQRLGWKLPCPDGIELDQFDREDTVYVVALDKHSGAIRGMARLLPTTGPYLLRDIFPALLHGSPAPASPNIWEISRFAVVELKAPALPGNVQFSSRSATALLRATIMCAAELGASELVSVSPVGIERLLQRAGLRFKTASPVAIDGRQLFACRIDTGQYQSAMGDADQRSLCPADADSSDSQEDPLNSHHIGEMTR
>YP 002261164.1 Ralstonia solanacearum
MRTFVHGGGQLPEGIDAALAHYRHQVFVGRLGWQLPMADGTFERDQYDRDDTVYVVARDAGGTICGCARLLPTTRPYLLKEVFASLLMHGMPPPESPEVWELSRFAARSGAPYLRSGRAEWAVRPMLASVVQCAAQRGARRLIGATFVSMVRLFRRIGVRAHRAGPVRCIGGRPVVACWIDIDASTCAALGIPSASVATGPVLQ
>CCA85665.1 solI Ralstonia syzygii
MRTFVHGDGRLPEGVDAALAHYRHQIFVGQLGWQLPMADGMFERDQYDRDDTVYVVARDANGTICGCARLLPTTRPYPLKDVFAPLLMKGMPAPESPGVWELSRFAARSGAPRARGGRPDWAVRPMLASVVQCAAQRGARQLIGVTFVSMVRLFRRIGVRAHHAGPVRCIGGRPVVACWIDLDASTCAALGIPGASVAPGAVLQ
>YP 006060658.1 solI Ralstonia solanacearum
MRVLFGDRETLKPVAVSNLGRYRYKVFVERLKWHLPCEAGHEFDQFDRSDTKHLIALGQGEDIVGCARLLPTTHPYLLESVFPALLNGQPPPSSPEVWELSRFAAVDFSEDKPSVLKQFSVRAAVELLRISMACAKRCGARKLVTVSPMGVERLLAWAGFSWVRAGNPLRFGDDLIVAGYIDVA
>YP 005945958.1 SolI Oligotropha carboxidovorans
MISVIRGRDVSNHSALMDAVFCLRHEIFVDRMGWTALRCSNGRERDQFDCDAAIHVVGLDCDKVCAYSRLLPTTGPHLLHDVYPELLDGAIAPRRPDVWEWTRLFTYPLSETSTLSLGGRRLFVAIAEFCEQRGISSLIAQAAPQWITKLLQLGWEARPLALPVIYGGESVVALEAHLTPTTVARSRRVLGIKGDVFGHFAAARRCMEVSVEDVIPARLQ
>CCA87921.1 solI Ralstonia syzygii
MCNCGYGDFLKTLNGMQIVVSHSANKNEQDTRFIFFRRGGVRFIFGDRETLKPAIVSNLGHYRYKVFVERLKWHLPCEEGRECDQFDRTDTMHLIALGDREEIVGCARLLPTTRPYLLESVFPALLNGQPPPSSPQVWELSRFAAVDFSQDRRSVMKQFSVREAVELMRISMVCAKYCGARKLVTVSPMGVERLLAWAGFSWVRAGRPLEFGGELVVAGYIDVA
>CBJ35051.1 solI Ralstonia solanacearum
MCNFGHGDFLKTLNGMQIVVNHNANKKEQDPRFMFFRRGGVRFIFGDRETLKPAIVSNLGHYRYKVFVERLKWHLPCEEGREFDQFDRSDTMHLIALGDREEIVGCARLLPTTRPYLLESVFPALLNGQPAPSSPQVWELSRFAAVDFSQDRRSVMKQFSVREAVELMRISMVCAKYCGARKLVTVSPMGVERLLAWAGFSWVRAGRPLEFGGELVVAGYIDVA
>CBI09220.1 solI mine drainage metagenome
MHVISGASAGLPKGLHSKVANYRHKVFVEQLGWELQTQDGAELDQFDRPDTVYVVAQDDEGHVSGCARLLPTTRPYLLGEVFPQLLNGLLPPSSPDVWELSRFAAVDLNSPASTPGQFSSPVAIELLRESIACAAAHGAKRIITVSPLGVERLLRRAGFDAHRAGPPMVVDGHPIFACWIELERPR
>CBI11278.1 solI mine drainage metagenome
MHVISGASAGLPKGLHSRVANYRHKVFVEQLGWELQTKDGAELDQFDRPDTVYVVAQDDEGHVSGCARLLPTTRPYLLGEIFPQLLNGLPPPRSPDVWELSRFAAVDLNSPASMQGQFSSPVAIELLRKSIACAAAHGAKRIITVSPIGVERLLRRAGFDAHRAGPPMVVDGHPIFACWIELMAGKHS
>CBI05951.1 solI mine drainage metagenome
MQVITGPAEVLPNNLYAKVASYRHQVFVEQLGWALHTENGMESDQFDRPDTVYVVAQDGNGHISGCARLLPTTRPYLLGEIFPQLLNGRAPPCSPEVWELSRFAAVDLNDRVKILGQFSSSGARKLLEESVACAVSRGAKRLITVSPIGVERLLSRSRFHAHRAGPPMIIGGHPIFACWIDLD
>CBH95511.1 solI mine drainage metagenome
MFEPIGGGMQIVSGSTAQLHPGLHASVGRYRHQVFVEKLGWDVPSQEDIEADQFDRPDTIYIVGRDDQGHVCGCARLLPTTRPYLLGEVFPQLLNGLAPPASPDVWELSRFAATDFNSQATSALGRMSSEAAIALMRASIVCAAEQGAKRLIMVTNLGVERLLRRAGFEAHRAGPPMVIDGHPIFACWVFWPENAAPINC
>YP 007922134.1 Burkholderia thailandensis
MRTFVHGDGRLPSDLAADLGLYRHRVFVEQLGWKLPSASEGFERDQYDRDDTVYVFARDDDGEICGCARLLPTTRPYLLKELFPTLVANDMPLPQSTAVWELSRFAANAEDPAGTGNPAWAVRPMLAAVVECAARRGAKQLIGVTFLSMERLFRRIGVHAHRAGPAQQIDGRMVVACWIDLDAQTLAALGLDPLLGAPRAEAA
>WP 009693955.1 Burkholderia sp.
MQTFVHEGGRLPPEHAAELGRYRRRVFVEQLGWALPAANDGVERDQFDRDDTVYVFARSGGGRMCGCARLLPTTRPYLLMSLFPDLIAADMPLPQSAAVWELSRFAATGDDSGADPAEWAVRPMLAAVVSCAARLGARQLIGVTFASVERLFRRIGIHAHRAGPPKQVDGRLVVACWIDIDPQTFAALGIEPGLTARPAIAA
>NP 522340.1 solI Ralstonia solanacearum
MLFGDRETLKPVAVSNLGRYRYKVFVERLKWHLPCEAGHEFDQFDRSDTKHLIALGQGEDIVGCARLLPTTRPYLLESVFPALLNGQPPPSSPEVWELSRFAAVDFSEDTPSLLKQFSVRAAVELLRISMACAKHCGAKKLVTVSPMGVERLLAWAGFSWVRAGHPLRFGDDLVVAGYIDVA
>YP 007515596.1 SolI Bradyrhizobium oligotrophicum
MIFAFYEDSELATPSLMDEIYELRYRIFVEALAWSSLVKPDRRDRDQFDGDDALHVVDIHDGRVMAYSRLLPTTKPHLLSHVYPELVRGRSYPTASDIFEWTRLCARSEIGDGDVLASRRLMVAMAEICQYLGITSLIAQSEPGWVRRLNRLGWNAQPLADPVVFDGRPTLALEARVSDRTVSTSRKCLGIDTDILDQPSLRDLAASKAKRHICAGALRRTEVLHAQLEMVPERLDLCSLQMDSANRTCSAAIPVT
>YP 006028011.1 Ralstonia solanacearum
MRTFVHGGGRLPEGVDAALAHYRHQVFVGRLGWQLPMADGTFERDQYDRDDTVYVVARDEGGTICGCARLLPTTRPYLLKEVFASLLMHGMPPPESPEVWELSRFAARSGAPCLRSGRSDWAVRPMLASVVQCAAQRGARRLIGATFVSMVRLFRRIGVRAHRAGPVRCIGGRPVVACWIDIDASTCAALGIPGASVAPGPVLQ
>AGH85842.1 Ralstonia solanacearum
MQTFIHGGGRLPEAVDAALAHYRHQIFVGQLGWQLPMADGRFERDQYDRDDTVYVVARDADGAICGCARLLPTTRPYLLKDVFAPLLMRGVPAPESPGVWELSRFAARSGASRARGARPDWAVRPMLASVVQCAAQRGARRLIGVTFVSMVRLFRRIGVRAHHAGPVRCIGGRPVVACWIDIDASTCAALGIPGASVAPGPALQ
>ACB69922.1 spnI Serratia marcescens
MLELFDVSYDELKVTHSNELYRLRKKTFSDRLGWDVVCNVDMEFDEFDNPDSRYILGLYNGQLICSVRFTGLEQPNMITHTFRACFDTVPLPLDGIESSRFFVDKDRTRQLLGGRYPVSQVLFLAMINWARHNERNGIHTIVSRPMLTILKRTGWQIKTLKEAFLSERERIYLVFLPTEAEDQDQMASGLISEYGYPAESVITWPLSL
>AAN52498.1 spnI Serratia marcescens
MLELFDVSYDELKITHSNELYRLRKKTFIDRLRWDVACNADLEFDEFDNPATRYILGLNKGQLICSVRFKGLATAHYDYSHVSCLFLTQFRFPTSGIESSRFFVDKERAQQLLGGRYPVSQILFLAMINWARHNDRHGIHTIVSRPMLTILKRSGWQIKTLKEAFLSERERIYLVFLPTEAEDQDQMVSGLISEYGTCGSVITWPAVA
>ACR22889.1 spsI Serratia plymuthica
MEDVEMIEIFDVNYNLMSDNRSKELFSLRKKTFKDRLDWIVKCENNMEFDEYDSEHATYLFGTYKEIVVCSLRFIEIKYPNMITGTFKSYFNKIELPEGNFVEASRLFIDKERVQAMQLQKKPISSILFLSMINYARNYGYQGIYAIISHPMLIIFQRSGWEISVIEQGQSEKNQRIYLIYMPVDDRNQQILIDRISLAHSGLTPVRYVWPLTFRVRDHGPDELKLNS
>YP 001476305.1 swrI Serratia proteamaculans
MEDVEMIEIFDVDYNLLSDNRSKELFSLRKRTFKDRLNWIVNCENNMEFDEYDNNHTTYLFGMYENMVVCSLRFIETKYNNMITGTFKSYFNKIELPEGNFVEASRLFIDKGRVQAMKLQNEPISSLLFLSMINYARNYDYQGIYAIISHPMLIIFQRSGWEITVVEQGQSEKNQRIYLIYMPVDDRNQQILVDRINLAHPGLTPDRDAWPLTFRVRKHGSDQL
>CAJ86499.1 smaI Serratia marcescens
MIELFDVDYNLLPDNRSKELFSLRKKTFKDRLDWLVNCENNMEFDEYDNRHATYIFGTYQNHVICSLRFIETKHPNMISDGVFNNYFNDIKLPDGNYVEASRLFIDKARIQALQLHQAPISAMLFLSMINYARSCGYEGIYAIISHPMRIIFQRSGWHISVVKTGCSEKNKNIYLIYMPIDDANRNRLLARINQHATKWDNPLDSWPLSFRICEKRPDELQLHT
>AAO38762.1 SwrI Serratia liquefaciens
MIELFDVDYNLLPDNRSKELFSLRKKTFKDRLDWLVNCENNMEFDEYDNRHATYIFGTYQNHVICSLRFIETKYPNMISDGVFDTYFNDIKLPDGNYVEASRLFIDKARIQALQLHQAPISAMLFLSMINYARNCGYEGIYAIISHPMRIIFQRSGWHISVVKTGCSEKNKNIYLIYMPIDDANRNRLLARINQHATKMG
>YP 003740503.1 Erwinia billingiae
MLHLLDVKYNFLSELKSQELFSLRKKVFKDRLNWMVNTENNMESDQYDNPRTTYIFGIYKESCICSLRFIEIKYPNMITGTFKSWFKNIDLPKGNYVEASRLFIDKDQVQAKELKQQPVSALLFLSMINYARHYGYEGIYAIVSHPMYLIFKKSGWKVSVVEQAMSEKQENIYLIFMPVDAGNQSTLMALVKAKVPALRCELDSWPLSFPVRKHRTD
>BAM63286.1 tofI Burkholderia glumae
MQTFVHEAGRLPAHIAAELGSYRYRVFVEQLGWQLPSEDEKFERDQYDRDDTVYVLGRDANGEICGCARLLPTTRPYLLQEVFPHLLADEHPAPRSAHVWELSRFAATPEEGADAGSLAWSVRPMLAAAVECAARRGARQLIGVTFCSIERLFRRIGVHAHRAGAPVSIDGRMVVACWIDIDAQTLAALDLDPALCASQPEAA
>YP004349066.1 Burkholderia gladioli
MQTYVHEAGRLSPQLAADLGSYRYRVFVEQLGWQLPSEDDKYERDQFDRDDTVYVVGRDSSGDICGCARLLPTTRPYLLHEVFPHLLSADIAAPRSPEVWELSRFAATPEDGADAGSLAWSVRPMLAAAVECAARRGARQLIGVTFCSIERLFRRIGVHAHRAGRPVSIDGRMVVACWIDIDAQTLAALDLDPALCHAEPAEAA
>WP010118441.1 Burkholderia oklahomensis
MRTFVHGDGRLPSDLAADLGLYRHRVFVEQLGWKLPSASEGFERDQYDRDDTVYVVARDDDGEICGCARLLPTTRPYLLEELFPTLVADDMPLPQSATVWELSRFAANAEDPTGGGNPAWAVRPMLAAVVECAVRLGAKQLIGVTFLSMERLFRRIGVHAHRAGPAQQIDGRMVVACWIDLDSQTLAALGLDPELCAPRAEAA
>AAO18654.1 TraI Rhizobium leguminosarum
MLASVVAIPKSEHERQLVDAQHKLRDRVFGKRLGWDVTVRDGGERDEFDELLPTYIVTTTDKGAIAGCARLLPAIGPTMVTGVFPSLLPNGHLSSHPSMVESSRFCVDTALAEGRGGGSIHEATLTMFAGIIEWCMANDYTEIVTVTDLRFERILGRVGWPLHRLGVPKKIGVTMAVAGTLPANTDTFLRLRPSNYRSELSPLSQVA
>YP006529656.1 TraI Sinorhizobium fredii
MQILAISKPRNIEEAQLLRSHHQLRARVFSDRLGWEVNVVGGCESDTFDDLQPTYILAVSSNDRVVGCARLLPALGPTMVANVFPSLLSAGHLDAHSSMVESSRFCVDTFLAESRGDGSIHEATLTMFAGIIEWSVANRYTEIVTVTDLRFERILARVGWPLQRIGEPRPIGATVAVAGTMPAKADTFMRLRPANYRSQIISTFGQSA
>WP008838483.1 TraI Mesorhizobium alhagi
MMQLITPDLYGEFASELKEMHGLRHRVFKERLDWEVQTEGEMETDAFDGFKPVYLLLKGSDWRIRGCVRLLPTTGPTMLRDTFSGLLGTDVVPSTPDIWESSRFALDLPPSTPKAAGGLAQATYELFAGMIEFALANNLTRIVTVTDTRMERILRLATWPLSRIGQPKPVGKTEAVAGFLEISHASLLRIRWRGRLNGPVLWQPVLGLSA
>WP009859431.1 TraI Bradyrhizobium sp
MKVIVRSRAALMRDSELTLGMHRLRGRVFKERLDWDVSVCNGLEIDQYDTFKPTYLLALEQNDVIGCVRLLPTTGRNMLADTFPVLLDGNPAPKATTIWESSRFCVDTKTVAATAENGLRKATFLLLAAMIEWGQQHNLQAIATVTDLRMERILRRAGWHLDRLGTPRQIGATKAVAGLLPITEEALGAIRAAGQISSCAIDAPSSLAIAA
>YP007916251.1 Hyphomicrobium denitrificans
MLQLITPDRYGEFIDDLAEMHRLRYRIFKERLGWDVQTSGDMEIDEFDACRPVYLLQRDEDGRVQGSVRLLPTSGPTMVRDTFPALLDGEAAPSSDAIWESSRFGVDLGTRQAKTAGSIARATYELFAGMIEFGLMRHLSDIVTVTDARMERILCRAHWPLRRLGSPRPIGRTLAVAGYLEVSWDQLRCVQEAGGLRGVSDQLGAKLDFAMSESMIVRSTASSLDPASVADSREQRVE
>WP008838475.1 TraI Mesorhizobium alhagi
MIQLIAPDCCGDFADELHEMHRLRYRVFKERLDWDVRTNGGYEIDSFDALKPHYLILRGSDGRVDGCVRLLPSNGPTMLRDTFPVLLEGKTAPAEPGVWESSRFALDLPPSAPKGAGGIAVGTYQLFAGIIEFGLSRRLSRIVTVTDLRMERILRRAGWPLTRIGEPHTIGATRAVAGYLDASADRLEAIRRNGGFHGPVLWAPVACRAA
>BAB47268.1 traI Agrobacterium tumefaciens
MRVLAISSPRNVREAQLLQCHHQLRARVFADRLGWEVDVADGRESDAFDALMPTYILAISNRDEMAGCARLLPTLGPTMLADVFPSLLPYGQLNGHAAMVESSRFCVDTTLAEGRGDGSIHEATLTMFAGIIEWCIATGYTEIVTVTDLRFERILGRVGWPLHRLGEPKKIGVTMAVAGTLPANTETFLRLRPSNYRSELTPLSQAA
>CAD31444.1 TRAI Mesorhizobium loti
MIQLITPGLYSEFAGELKEMHGLRYRVFKERLDWEVQTGGEMETDTFDDLKPVYLLLKGSDWRIRGCVRLLPTTGPTMLRDTFPALLGEAVAPASPDIWESSRFALDLPPSTPKAAGGLAQATYELFAGMIEFGLANNLTRIVTVTDTRMERILRLATWPLSRIGKPQPVGKTEAVAGFLEISHASLLRIRWRGRLNGPVLWQPILGLPHGPCG
>WP008892289.1 TraI Thalassospira profundimaris
MMQLITSDRYGAFADDLAEMYRLRYRVFKQRLDWDVEVSGDMEIDTFDALHPVYLLQRGAGGRVQGCVRLLPTIGPTMLTETFAALLAGAPAPSDPAVWESSRFALDVERDGPEGAHGVARATFELFAGMIEFGLSRGLSDIVTVTDVAMERILRRAGWPLRRIAAPRSFAGTRSVAGYLEVSPAGLANVRGDLTGPVLWAPVASAAA
>YP001220569.1 TraI Bradyrhizobium sp
MKVIVRTRTALLHDLDLAMGMHRLRGRVFKERLDWDVSIAGGLEIDQYDALKPTYLLLLEQREVVGCVRLLPTTGRNMLADTFPVLLDGHAAPNESRIWESSRFCVDTEQVATTAENGLREATFLLFAAMIEWGQQLDLQAIATVTDLRMERILRRAGWQLNRLGPPRQIGATQAVAGLLPVTDNALGAIRAAGKISGRAIDAQSSLPLAA
>NP106661.1 traI Mesorhizobium loti
MIELIAPGWYGAFADELHEMHRLRYRVFKERLDWNVRTTGGFEIDSFDSLKPHYLVLRDSAGRVRGGVRLLPSTGPTMLRDVFSRLLEGRAAPEEPSVWESSRFALDLPPSAPKDSGSIAVATYELLAGMIEFGLSRLLTHIVTVTDLRMERILRRAGWPLDRIGPPQTIGTTCAVAGCLDVSEESLAAVRHNGGLGGPVLWAGALHGRLTWL
>YP001967486.1 TraI Agrobacterium tumefaciens
MRILTVSPDQHERSQSLLNQMHRLRAEVFGGRLDWDVSITRGEERDRYDDCKPTYLLTIAMCGLIAGCVRLLPACGPTMLEQTFPELLEAGSLGAHPGMVESSRFCVDTTLPTGRAGGQLHLATLTMFAGIIEWSMANGYDEIVTATDLRFERILKRAGWPMTRLGEPVAIGNTVAIAGRLPADRMSFERVCPPGYRSIIADDNGRPFRSAA
>NP106905.1 traI Mesorhizobium loti
MAGTQPARRRRMIQLITPGLYSEFAGELKEMHGLRYRVFKERLDWEVQTGGEMETDTFDDLKPVYLLLKGSDWRIRGCVRLLPTTGPTMLRDTFPALLGEAVAPASPDIWESSRFALDLPPSTPKAAGGLAQATYELFAGMIEFGLANNLTRIVTVTDTRMERILRLATWPLSRIGKPQPVGKTEAVAGFLEISHASLLRIRWRGRLNGPVLWRPILGLPHGPCGS
>YP 007913657.1 Hyphomicrobium denitrificans
MLQLINPARYGEFIDALAEMHRLRYRIFKERLGWDVQVSGDLEMDEFDACQPAYLVQKDDDGRIQGCVRLLPTIGPTMLRDTFPVLLDGESAPASDAIWESSRFGVDLSSRDEKTGRSIARATFELFAGMIEFGLMRGLSDIVTVTDARMERILCRANWPLRRLGSPRAIGKTLAVAGYLEVSRERLARVRDAGGLSGTVIRMPDDDVHHTGPSATTVAA
>BAN10013.1 TraI Mesorhizobium loti
MIQLITPSLYSEFAGELKEMHGLRYRVFKERLDWEVQTGGEMETDIYDDLKPVYLLLKGSDWRIRGCVRLLPTTGPTMLRDTFPALLGEAVAPASADIWESSRFALDLPPSTPKAAGGLAQATYELFAGMIEFGLANNLTRIVTVTDTRMERILRLATWPLSRIGQPQPVGKTQAVAGFLEISHASLLRIRWRGRLNGPVLWQPILGLSHGPCG
>YP005606927.1 Bradyrhizobium japonicum
MIRLITEPFYGEFSETLAGMFELRHRVFKIRMGWEVQTSDAMEIDEFDALHPSYLVQVFDDGKVQGAVRLLPTLGPTMLCDVFPALLEGQSAPSSPLVWESSRFAIDVAADAPKGDHGITRAAYELFAGMVEFGLSRKLTDIVTVTDVRMERILRRAGWPLRRIGNPSAIGKTLAVAGYLKISRETLASLRRASGLSTPVLWTPVISAAA
>YP007302794.1 Mesorhizobium australicum
MHIIVVSHRDHYEFSDLIAGMHRLRYRVFRDRLNWDVSVSGDLEIDAYDTLKPTYIIAVDDRGSVVGCARLLPTTGPTMLGNTFPTLLGSNPSPRSAKIFESSRFCVDTGSADSVSATGLRDVTFGLLAGILEWGLANGQETVVTVTDVRFERILRRAGWPLERFAPPMQIDDTKALAGHLPITESALMNVRETGQLQGAVLAARYTQLVAA
>YP007335858.1 TraI Rhizobium tropici
MQVFALNKPRNVHEARLIQQHHQLRARVFSERLGWEVNVVDGEESDGFDSLDPTYILAVSDLGNVSGCARLLPAAGSTMVTNVFPSLLPEDGLHAHPAMVESSRFCVDTTLEEGRGSGSVHEATLTMFAGIIEWCLANGITEIVTVTDLRFERILGRVGWPLKRIGDPSRIGVTTAVAGMLPANVETFLRLRPSSYRSQFNGPLGQAA
>WP010065391.1 Rhizobium etli
LLKQMHRLRAAVFRERLAWDVTITETGERDEYDDFDPTYILAVTDGQRVVGCARLLPALGPTMLEQTFPQLLASGSLGASASIAESSRFCVDTSVAERRGGGQLHLATLTMFAGIIEWAMANGYDEIVTATDLRFERILNRAGWPMKRLGYPVAIGNTVAVAGTLPANQESFERVCPHGYHSIAEHHDRQIRSAA
>YP471768.1 Rhizobium etli
MQVVAFSTPRTIEEAHLLHSHHQLRARVFSARLGWEVDVTAGCESDNFDALRPTYVLAIAGTGQLAGCARLLPALGPTMVTDVFPALLPEGQLNAHAAMIESSRFCIDTSLGEGRGVGSVHEATLTMFAGIIEWCMSNGYTDIVTVTDLRFERILARVGWPLQRLGEPKKIGVTMAVAGILPVNASMFLRLRPSDYRSELSSVSKAA
>WP003554488.1 Rhizobium leguminosarum
MKLTAIKTPTSAQDATSLDQMYRLRARVFADRLAWDVSISNGRELDEFDGFEPTYILALSDSDEVVGCARLLPAGGPTMLERVFPQLLSTGLLDAHPFMIESSRFCVDTACSREAGEGALHDVTFGMFAGILEWCLHQGYREIATATDVRFERILRRAGWPMQRLGQPIMITETMSVAGILPVSWENFERVRPQTYRSAFGPQRQHAA
>WP007539592.1 Rhizobium mesoamericanum
MQILAISKPKSHSETQLLQNHHQLRAAVFSNRLNWEVKVVDGCEADAFDALGPNYILAISTGGRLAGAARLLPATGPTMVADVFPSLLPEGRLNAHPGMIESSRFCVDTTLEEGRGDGTLHEATVTMFAGITEWCVANGFSEIVTVTDLRFERILARVEWPLQRLGKPQKVGVTTAVAGTLPVNAGIFERLRPPNYRSNLKTFSQAA
>YP007336358.1 TraI Rhizobium tropici
MKVVAISTRHGLPAQHLLEAHHRLRAQVFSNRLGWEVGVLDGREADVFDALQPTYILAVSDSARVAGCARLLPAMGPTMVTHVFSSLLTHGHLNAHPSMIESSRFCVDTTLVDLRGGGLVHEATLTMFAGIIEWCIANGYTELVTVTDLRFERILARVGWHLSRLGEPKNIGKTIAVAGTLPVNAETFLRLRPSSYRSEFISPDGQRKRRNP
>WP007538601.1 Rhizobium mesoamericanum
MQVFALNKPRNVHEARLLQQHHQLRARVFSARLGWEVDVVDGLESDRFDTLCPTYVLAVSNAGDVSGCARLLPSVGPTMVTNVFPSLLPKEGLNAHAAMVESSRFCVDTTLEEGRGAGSVHEATLTMFAGIIEWCLVNAITEIVTVTDLRFERILGRVGWSLQRIGDPKRVGVTTAVAGVLQANAEAFERLRPSSYRSQFNDPLSQAA
>WP003510279.1 Agrobacterium tumefaciens
MQILTVSPDRYVEYQNLLKQMHRLRADVFGGRLEWDVTIMDGGERDQYDDLNPTYILAISGGNKVVGCARLLPAVGPTMLEMTFPQLLEYGSLNGTSAMIESSRFCVDTTLPAGRGGGQLHVATLAMFAGIIEWSMANGYDKIVTATDLRFERILNRAGWPMARLGEPVAIGNTVAVAGTLPADQESFEQVRPPNYRSALSCADDHSERSAA
>WP003518550.1 Agrobacterium tumefaciens
MRILTVAPEKYERHRDFLRQMHRLRATVFGGRLAWDVSITVGEERDQYDDCRPTYLLAIADGGKVAGCVRLLPASGPTMLEQTFPQLLDTGSLRPHSGMVESSRFCVDTSLVSQREASQLNLATLTLFAGIIEWSMASGYSEIVTATDLRFERILKRAGWPMQRLGEPTTIGNTIAIAGSLPADRCSFEQICPPGYQSFPRRALLRSAA
>WP006724030.1 Agrobacterium albertimagni
MQLIVVDEVQTPEHRHLLEEMWRLRARVFAGRLNWQVNSEDGLEHDQFDDHSPTYILGIEDDVHVVGCVRLLPPLRSSMLREVFPELLDGRSLALHERMIESSRFCIDRSGRAGGASASIIHSRTRILLAGIVEWSLARGYDELVTATDVKFERLLKMVGWPLKRLGAPTLINETLSVAGSLGISDDVLKRLKPPGYRPLHGQLERAG
>NP066712.1 Agrobacterium rhizogenes
MQVLAISTPKNIQEAELIHRHHELRARVFADRLGWDVEVIDGLELDAFDTLIPTYILAISDSRQVAGCARLLPAPGPTMVADVFHSLLPNGRLNAHAAMIESSRFCVDTALGEGRGDGSVHEATLTMFAGIIEWCMSNGFTEIVTVTDLRFERILARVGWPLQRLGEPRKFGVTMAVAGILLADASTFQKLRPANYRSEFTSLSKAA
>YP002551333.1 Agrobacterium radiobacter
MMRILTVSPDQYERNRSFLKQMHRLRATVFGGRLEWEVSITEGEERDQYDGYKPTYLLAITDSGLVAGCARLLPAFGPTMLEQTFPQLLETGSLVAHSGMVESSRFCVDTALVSRRDASQLHVATLTLFAGIIEWSMANGYNEIVTATDLRFERILKRAGWPMQRLGQPAAISNTIAIAGSLRADRASFEQVCPPGYYSIPRIDVAAIRSAA
>NP396559.1 Agrobacterium fabrum
MRILTVSPDQYERYRSFLKQMHRLRATVFGGRLEWDVSIIAGEERDQYDNFKPSYLLAITDSGRVAGCVRLLPACGPTMLEQTFSQLLEMGSLAAHSGMVESSRFCVDTSLVSRRDASQLHLATLTLFAGIIEWSMASGYTEIVTATDLRFERILKRAGWPMRRLGEPTAIGNTIAIAGRLPADRASFEQVCPPGYYSIPRIDVAAIRSAA
>YP001314077.1 Sinorhizobium medicae
MQVIAISAQPDLRAKQLLEQHHRLRARVFSDRLGWAVCVLDGLESDAFDDLEPTYIIAVSDSGRVAGCARLLPAIGPTMVAEVFSSLLPDGRLKAHPQMIESSRFCVETALAEGRAGGLVHEATLTMFAGIIEWCMANGYTEIVTVTDLRFERILARVGWPLQRLSKPKTIGPTIAVAGTLPVTADNVLRLRPSNYRSELAPPCRF
>YP006399414.1 TraI Sinorhizobium fredii
MIRIVNGNARGQHPQAIDEMFRLRKRVFHDFLKWDVKTEGNWEIDHYDKANPLYVMSYSPDTGRLRGSLRLLPTLGPNMLDDTFPVLLGGNPEIRSASVWESSRFCIEPDISQDRTSNQVTVAAAELMCGVGELGLASGISHIVTVTDVFLERMFRRMGCPGERIAEPQRIGNVYAVAVAWEVTNSLLQRMKAVAAIEGTVLERPMSLETARAA
>YP004716836.1 Sinorhizobium fredii
MQVFALNKPRNVHEARLIQQHHQLRARVFSERLGWEVNVVDGEESDGFDSLDPTYILAVSDLGNVSGCARLLPAAGSTMVTNVFPSLLPEDGLHAHPAMVESSRFCVDTTLEEGRGSGSVHEATLTMFAGIIEWCLANGITEIVTVTDLRFERILGRVGWPLQRIGDPSRIGVTTAVAGMLPANVETFLRLRPSSYRSQFNGPLGQAA
>YP006814423.1 Sinorhizobium meliloti
MEILAVPAAARGEFSDLIDSMHRLRACVFGDRLDWDVEIRDGREADAYDQFDPTYILAVSPTGAVAGCARLLPATGPTMLANTFPQLLPARGLNAHPGMVESSRFCVDTALDQHRTPGPLHKTTLMMFAGIIEWSMANGYHEIVTATDLRFERILKRAGWPMQRLGPPCPIGNSLAVAGILSADVGSLDRIRAGAARPGTRHTVAV
>WP008120557.1 Phyllobacterium sp
MIVHAVRDASVDRDNRLIDEQHHLRARVFAGRLGWNVNVLNGRETDEYDALLPTYILAISEAGAVVACARLLPAIGPTMLQRTFPQLLASRCLKAHPRMIESSRFCVDTSLVEGRGGVLHEATLTMFAGIIEWSIANGYDEVVTATDLRFERILNRAGWPMRRLSEPCRIGSTVAVAGSLAADVESFNKVCPTGYRSTIARGHMRAA
>AFN06796.1 Ensifer adhaerens
MQILAISKPRNVEEIRLLYNHHQLRARVFSDRLGWEVDVIGDYKSDCFDALEPTYILAVSDDGQVVGCARLLPAQGSTMLADVFPSLLPSGGLRAHTGMIESSRFCVDTTIEEGRGGGKIHEATLTMFAGIVEWSIAHRFTEIVTVTDLRFERILARVGWPLQRLGEPKEIGATMAVAGILPANRDTWLNLRHANYRSNIIHPF
>AFU93066.1 Ensifer adhaerens
MEILAVPAAARGEFADLIDSMHRLRARVFGDRLDWDVDIKDDREADAYDQLNPTYILAVSTTGAVAGCARLLPATGPTMLANTFPQLLSSRRLDAHAGMVESSRFCVDTVLDEGRTGGVLHGMTLEMFAGIIEWSMANGYYEIVTATDLRFERILKRAGWPMQRLGQPCPIGSTMAVAGVLPADAASLNRIRAAACRPGTHVHHNFAA
>AFU93065.1 Ensifer adhaerens
MEILDVPAAGHGEFADLIDSMHRLRARVFGDRLGWDVDIRDGRETDAYDQFNPTYILAVTATRAVAGCARLLPATGPTMLANTFPQLLSSRRLDAHAGMVESSRFCVDTALDKGRTQGLLHRTTLKMFAGIIEWSMANGYREVVAATDLRFERILKRAGWPMRRLGRPCSIGNTMAVAGVLSADVASLTRIRAVINNRRKA
>AFU93067.1 Ensifer adhaerens
MMVIAIENGGSSDARHFLDQMFALRAKVFDERLGWQVAARGGQERDQFDDLDPVYILAVSAKNEVSGCARLLPAMGQTMLCPCSRTRLGAGVHPHARMIESSRFCVDTTTQRKGRDGLHHITRLMFAGILEWCLSRGHTQVVTVTDLAIERILGRAGWLLRRLGPPQRVGRTRALAGVLAVDSGTFERLKPVGYVSTFDRPAAPTSSVLS
>YP004301723.1 Polymorphum gilvum
MQILSVSTDHYASNRNHLNQMHRLRAAVFGSRLEWDVTITEQGERDQYDDLLPTYILAISAEQKVVGCARLLPASGTTMLEQTFPQLLERGSLDAQQGIVESSRFCVDTSLPAGRGGSLHQVTLMMFAGIIEWSMANGYSEIVTATDLRFERILNRAGWPMSRLGDPVAIGNTTAVAGSLPADRSSFDRVCPAGYRSIIEHSDAGPFRSAA
>YP004638526.1 TraI Oligotropha carboxidovorans
MRAIAITADKTAASQQLLKEMHRLRARVFGGRLGWDVEIVEGSESDHFDDLNPVYILVLGDGGAVLGCARLLPATGPTMLVDAFPQLLADGRLDAHPRMIESSRFCVDTGALEAMTARGLHRATLTLFAAIIEWSIGEGYRDIVTATDVRFERLLVRARWPMRRLGEPQMIGETLSVAGTLPADEVSFAMVRPPGYRSELGVTRRSAA
>YP571977.1 Nitrobacter hamburgensis
MRAIAIDANEDSGMRSLLDGMHQLRARVFPGWLGWQVRIEQGHERDEYDALGPTYILALTDHGDVAGCARLLPTIDPNMLSQTFPQLLASGRLRAKPTRIESSRFCVDSQREGRGGRCLHEAILTMFAGVIEWSMSNGYDEIVTATDVLFERILQRAGWPMTRLGGVELIGETMSVAGILPADRTSFEQVYPPGYCSDLRRLKRAAA
>WP008892289.1 traI Thalassospira profundimaris
MMQLITSDRYGAFADDLAEMYRLRYRVFKQRLDWDVEVSGDMEIDTFDALHPVYLLQRGAGGRVQGCVRLLPTIGPTMLTETFAALLAGAPAPSDPAVWESSRFALDVERDGPEGAHGVARATFELFAGMIEFGLSRGLSDIVTVTDVAMERILRRAGWPLRRIAAPRSFAGTRSVAGYLEVSPAGLANVRGDLTGPVLWAPVASAAA
>BAN09816.1 TraI Mesorhizobium loti
MIELIVPGSYSAFADEPHEMHRLRYRVFKERLDWNVSTTRGFDIDSFDSLKPHYLVLRDSAGRVGSGVRLLPSTGPTMLRDVLSRLLEERTAPEEPSVWESSRFALDLPPSGPKGSGSIAVATYQLLAGMIEFGLSRRLTHTGYRFAHGANPASRRMAAGPDMSAPDNRHHARRCRLFGCLRGEPWCGPPQWQSWRSHTVGPGALHGRLTWL
>YP004144716.1 Mesorhizobium ciceri
MMQLITPELYDEFSSELKEMYGLRHRVFKERLDWDVQTEEELETDAYDGLRPVYLLLKGSDWRIRGCVRLLPTTGPTMLRDTFPMLLGETAAPASARIWESSRFALDLPASTPKAGGLAQATYELFAGMIEFGLSNELTRIVTVTDTRMERILRLATWPLARIGHPKAVGNTEAVAGFLEVSHASLMRIRWRGRLNGPVLWQPVLGLPAYA
>WP008874730.1 Mesorhizobium metallidurans
MMQLITPELYGEFPNELNEMHGLRHRVFKERLDWEVQTESEMETDAFDSLNPVYLLLKGSDWRICGCVRLLPTTGPTMLRDTFPMLLGETAAPASARIWESSRFALDLPPSAPKSGGLAQATYELFAGMIEFGLANNLTRIVTVTDTRMERILRLATWPLSRIGQPKPVGKTEAVAGFLEISHASLKRIRWRGRLNGPVLWQPVLGLSA
>WP016558631.1 TraI Rhizobium grahamii
MQILAISKPTNHSETQLLQNHHQLRAAVFSNRLNWDVKVVNGCEADAFDALGPNYILAISTGGRLAGAARLLPATGPTMVADVFPSLLPEGRLNAHPGMIESSRFCVDTTLEEGRGDGTVHEATVTMFAGIIEWCVANGFSEIVTVTDLRFERILARVEWPLQRLGQPQKVGVTTAVAGTLPVNAGIFERLRPPNYRSNLTTFSQAA
>WP018324645.1 Rhizobium giardinii
MIRIFNRNSRKQFPQDIDAMFRLRKRVFHDLLKWDVSVRGDWEIDHYDDANPLYVLSYSDETGMLRGALRLLPTLGPNMLDDTFPILLGDNPEIRSGAIWESSRFCIDPTISQDRGSNQVTIAAAELMCGVGELGLSSGLSHIVTVTDVFLERMFRRMGCPGERIGEPQRIGSVHAVAVAWEVTTELLETMKAVAEIGGSVLERPMSLEYARAA
>WP018273828.1 TraI Bradyrhizobium elkanii
MKVIVRSRASLLHDSELTLGMHRLRRRVFKDRLDWDVSVRDGLEIDQYDTFDPTYLLALEKSYVVGCVRLLPTTGRNMLADTFPVLLDGNPAPRAATIWESSRFCVDTKSAAATVDNGLRKATFLLFAAMIEWGQQHDLQAIATVTDLRMERILRRAGWHLDRLGTPHQIGTTSAVAALLPITEEALGAIRAAGQISGCAIDAPSSLAIAA
>vanI DB Vibrio anguillarum VanI AAC45212.1
MTISIYSHTFQSVPQADYVSLLKLRYKVFSQRLQWELKTNRGMETDEYDVPEAHYLYAKEEQGHLVGCWRILPTTSRYMLKDTFSELLGVQQAPKAKEIYELSRFAVDKDHSAQLGGVSNVTLQMFQSLYHHAQQYHINAYVTVTSASVEKLIKRMGIPCERLGDKKVHLLGSTRSVALHIPMNEAYRASVNA
>vanI DB Vibrio furnissii VanI ADT89452.1
MSISIHSYQFTTVPAHDYLALLKLRFKVFSERLHWELETHEGLESDEYDIPSAHYLYAKGDEGHLIGCWRILPTTDNYMLKDTFPELLGDVQAPKGKRIYELSRFAVDKEFSAQSGGVSNVTMKMFQSLYHHAQRQGIERYVTVTSTGVEKLIKRLGIPCERVGDKQVHMLGDTRSVALLIPMNDHYRESVGA
>CCV53936.1 yenI Yersinia enterocolitica
MVFIMLKLFNVNFNNMPERKLDEIFSLRKITFKDRLDWKVTCIDGKESDQYDDENTNYILGTIDDTIVCSVRFIDMKYPTMITGPFAPYFSDVSLPIDGFIESSRFFVEKALARDMVGNNSSLSTILFLAMVNYARDRGHKGILTVVSRGMFILLKRSGWNITVLNQGESEKNEVIYLLHLGIDNDSQQQLINKILRVHQVEPKTLETWPMIVPGIIK
>EEP96713.1 Yersinia aldovae
MLKLFNVNFNNMPDRKLDEIFTLRKITFKDRLDWKVTCIDGRESDQYDDENTNYILGTIEDTIVCSVRFIEMRYPTMITGPFAPYFSDLDLPVEGFIESSRFFVEKALARDIVGNNSSLSTILFLAMVNYARSRGYKGILTVVSRGMYILLKRSGWNITVLNQGESEKNEVIYLLNLGIDIDSQQQLINKIRRVHHVDPELLETWPIIVPDFIK
>WP 019209575.1 Yersinia massiliensis
MLKLFNVKFSSMPERKLDEVFTLRRITFKDRLDWKVTCIDGRESDQYDDENTHYILGTVEDTIVCSVRFIEMKHPTMITGPFSPYFTDVNLPIEGFIESSRFFVEKALARDMVGNDSSLSTVLFLAMVNYARSRGYKGILTVVSRGMYILLKRSGWNITVLNQGESEKNEVIYLLSLGVDLDSQQKLITKICKKHHVQPEILDNWPLAIPDIIK
>CAL21084.1 YpeI Yersinia pestis
MVFIMLKVFNVNFDRMSENKLDEIFTLRKITFKDRLDWKVTCIDGKESDQYDDENTNYLLGTIDDTLVCSVRFVEMQYPTMITGPFAPYFRDLDLPIDGFIESSRFFVEKALARDKLGNNGSLSAILFLSMVNYARNRGYKGILTVVSRGMYTILKRSGWGITVINQGESEKNEVIYLLHLSIDSNSQQQLIRKIQRVHNIDTHTLASWPLVVPSMTK
>YP 071011.1 Yersinia pseudotuberculosis
MLKVFNVNFDRMSENKLDEIFTLRKITFKDRLDWKVTCIDGKESDQYDDENTNYLLGTIDDTLVCSVRFVEMQYPTMITGPFAPYFRDLDLPIDGFIESSRFFVEKALARDKLGNNGSLSAILFLSMVNYARNRGYKGILTVVSRGMYTILKRSGWGITVINQGESEKNEVIYLLHLSIDSNSQQQLIRKIQRVHNIDTHTLASWPLVVPSMTK
>AAS63614.1 YspI Yersinia pestis
MLEIFDVRYDELTDIRSEDLYKLRKKTFKDRLNWEVNCSNGMEFDEYDNSDTRYLLGIYQGQLICSVRFIELHLPNMITHTFNALFDDVALPKRGYIESSRFFVDKTRAKLLFGNHYPISYLFFLSIINYSRHNGYTGIYTIVSRAMLTILKRSGWQVEVIKEAHITEKERIYLLHLPIDRDNQARLLLQVNQRLQDPCSVLSTWPISLPVMPESA
>AAC28704.1 YtbI Yersinia pseudotuberculosis
MHTGSIKYQGKIMLEIFDVRYDELTDIRSEDLYKLRKKTFKDRLNWEVNCSNGMEFDEYDNSDTRYLLGIYQGQLICSVRFIELHLPNMITHTFNALFDDVALPKRGYIESSRFFVDKTRAKLLFGNHYPISYLFFLSIINYSRHNGYTGIYTIVSRAMLTILKRSGWQVEVIKEAHITEKERIYLLHLPIDRDNQARLLLQVNQRLQDPCSVLSTWPISLPVMPESA
>EIR78074.1 Yersinia pestis
MLEIFDVRYDELTDIRSEDLYKLRKKTFKDRLNWEVNCSNGMEFDEYDNSDTRYLLGIYQGQLICSVRFIELHLPNMITHTFNALFDDVALPKRGYIESSRFFVDKTRAKLLFGNHYPISYLFFLSIINYSRHNGYTGIYTIVSRAMLTILKRSGWQGEVIKEAHITEKERIYLLHLPIDRDNQARLLLQVNQRLQDPCSVLSTWPISLPVMPESA
>YP 005507792.1 YtbI Yersinia pestis
MEFDEYDNSDTRYLLGIYQGQLICSVRFIELHLPNMITHTFNALFDDVALPKRGYIESSRFFVDKTRAKLLFGNHYPISYLFFLSIINYSRHNGYTGIYTIVSRAMLTILKRSGWQVEVIKEAHITEKERIYLLHLPIDRDNQARLLLQVNQRLQDPCSVLSTWPISLPVMPESA
>YP 681952.1 traI Roseobacter denitrificans
MIRYLYADQLNQHPKLRDSMFRDRADQFKTRLGWDVDIDENGFERDQYDALNPLYVIWENADGTHGGSMRFLPTTGRTMINEHFTDILGGGTITSPLIWECTRFCLSRGAESKVAAALMLAGGEIMQNFEVAHFAGVFDARMVRIYRLIGSSPEVLGSMGEGRDKISVGLWEFTPDAQAKVAAKAGLSLELSRLWFNRAFGTTSEQTLAQAG
>YP 004691987.1 Roseobacter litoralis
MIRYLYADQLDQHPTLRDSMFRDRADQFKTRLGWDVDIDEDGFERDQYDALNPLYVIWENADGSHGGSMRFLPTTGRTMINEHFTDILGGGTITSPLIWECTRFCLSRGAQSKVAAALMLAGGEIMQNFDVAHFAGVFDARMVRIYRLIGSSPEVLGSTGNGRDKISVGLWEFTPDAQAKVAAKAGLSLELSRLWFNRAFGTTSEQPLAQAG
>WP 023852464.1 Rhodobacteraceae bacterium
MIRYIYGHDLHLFPLLRDSMFRDRADQFKTRLGWAVTVDEAGFERDEYDAEDPLYVIWEEADGTHGGSMRLLPTTGRTMVNDHFPHLTDGVHISSPVIWECTRFCLARGAKPGVAAALMLAGGEVMQQFGVAHYVGVFDARMVRIYRRIGSSPEVLGSEGEGREQISVGLWEFSPEAQAKVAQAAGITPDMSRRWFERSFGAVVSPKQMVAA
>ETW13532.1 Tral Roseivivax sp.
MIRYIHASELHRAPRLARSMFEDRADQFHTRLGWEVSVDATGAERDRYDDLNPLYVIWERSDGRHGGSMRLLPTTGETMVNDHFQHLTGGVRIESPLIWECTRFCLARDTDPGTAAALMLAGGEVMRGFGVEHYVGVFDARMVRIYRRIGASPEVLGAEGQGRARIAVGLWAFSAEAQARVAESAGIAPETSRRWFEAAFGARPRTVVAAA
>WP 009828087.1 Rhodobacteraceae bacterium
MYANELKTAPLLKETMFLDRADQFKIRLGWDVKLEDNGYERDEYDSHNPLYVIYQKADGTHGGSMRLLPSTGRTMVNEHFSEILGGGDVRNPFIWECTRFCLARNTEPRTAAALMLAGGEVMENFGVKHFVGVFDARMVRIYRMIGASPEVLGSTGDGREKISVGLWSFTDEARMRVAQKAGISAALSKLWFERAFGSDAPKVSEFA
>WP_005982410.1_Ruegeria_lacuscaerulensis
MIIVIDGLNQHEFKDILDEMFKLRARVFGDRLGWEVNIQDGRERDHFDDLHPAHVVSLNDEGEVVGCMRL
LQTTGPHMLADVFNSILDGEPPIRSAQVWEATRFCVDTKKLGRGRGKNSVSYVTSEVMIGSFEYAMDAGV
RDAVAVIDPVMNRVLQRSGNAPYDYVGTAKPMGKVVAMAALMDCSEERIASIRNYADIDHDVFLSDQQAR
ALFDKSRITEARPANKDHKPLSELETYFVEQMAAARTEDERQAVLNLIECLSDKFTPEQKTALIQTPRAF
AHEA
>YP 165635.1 Ruegeria pomeroyi
MLRYLYADELHQYPKLARSMFLDRADQFKTRLGWDVHVNEDGEERDQYDALNPLYVIWEEPDGSHGGSMRFLPTTGPVMINDVFGHLTGGSPICSPLIWEVTRFCMSRRASSRVAGAIMLSGGEVMEGFGLTHIAGVFDERMIRIYRLIGSSPEVLGSEGEGRDRISVGLWPFSPADCARVSERAGISRELSRLWFNRAFGKVNRRRFAQTG
>ETX15094.1 Roseivivax halodurans
MIRYIYGTDLVRHPRLRDGMFRDRADQFVTRLGWDLPLRPDGAEVDQYDALDPLYVIWEKADGSHGGSMRLLPTTGRTMVNEHFTDLIGGGTIVSPLIWECTRFCLARETDPRTAAALMLAGGEVMHGFGVEHYVGVFDARMVRIYRRIGASPEVLGTTGEGRGAISIGLWEFTPEAQARVAQSAGIAPDQSRRWFDDAFGRTPLRAAAASAA
>WP 010442847.1 Ruegeria conchae
MLRYLYADELHKFPALAEGMFRDRADQFKTRLGWDVKVNERGEERDQYDDLNPLYVIWEEADGSHGGSMRILPTTGPVMVNDVFGHLTGGSPIRSPLIWEVTRFCLSRTASAHTAGAIMLSGGEVMEGFGLTHIAGVFDARMIRIYRMIGSSPVVLGSEGKGRDQISVGLWPYSAEDCNRVAARAGIPRELSRLWFNTAFGKGKQHRFALSA
>ETX29935.1 Roseivivax isoporae
MIRFIYGDALADAPRLADSMFRDRAAQFRDRMGWDVTVDAQGRERDAYDDLNPLYVIWEGADGRHGGSMRFLPTLGPTMVNDHFGHLTGGVRIESPLIWECTRFCLAPGAEPRVAAALMLAGGEIMRGFAIEHFVGVFDARMVRIYGRIGASPEVLGSVGQGRSLVAVGLWSFSAAAQARVAAQAGIAPARSRAWFEAAFGPEAAPARAVA
>YP 008970389.1 Leisingera methylohalidivorans
MLRYIYGHDLHNHACLAHSMFRDRADQFRTRLGWEVQVDRKGEERDQYDQLDPLYVIWEMPDGSHGGSMRFLPTTGPVMVNDVFLDLAGGVPICSPLIWECTRFCLSRNADGNAAGALTLGGVEIMRNFSIAHFAGVFDRRMVRIYRSLGFSPEIIGTQGEGRERVCLGLWEYTPEVYQAVASKAGIAPELSQLWFDRSFGAAGAAAPMALTG
>YP 006571842.1 RaiI Phaeobacter inhibens
MLRYVYAHDLHQHRELAHSMFVDRADQFKTRLGWDVTVDAQGEERDEYDALDPLYVIWEQADGRHGGSMRFLPSTGPIMVNDVFPELTGGDAISSPLIWECTRFCLSRDVSGNVAGALTLAGLEIMRNFNIAHFAGVFDRRMVRIYRSLGFSPDVIGTMGEGRDRICLGLWDYSVEAYHRVAQKAGIQPELSTLWFDRSFGGAVEPGSVALTG
>WP 021101062.1 raiI Thalassobacter arenae
MIRYVYADQLNAHPKLQETMLRDRAVQFHERLKWDVSVDANGFERDQYDALNPLYVIWETPEGRHGGSMRFLPTTGATMVNDFFVHLTDGQLSAPRVWETTRFCVSPTAQNGGQIAALLMMAGAQLGVGLGLTHAIGVFDARMIRIYRKLGWLPKVLGTDGRGREAISAGLWEFTPEILARLADKANISTELSNHWFTRAFGPDALPIAA
>WP 008330702.1 Maritimibacter alkaliphilus
MLRYLYAADLHRFPRLAQSMFTDRAEQFARRLGWEVAVDAAGEERDQYDALNPLYVIWERPDGLHGGSMRFLPTTGRTMVNEHFSHLNDGHPITSPFIWECTRFCLSPDADRRAAPALALGAGELMSHLNLQHYVGVFDTRMERIYRLMGLVPEVLGRSGEGRDAIGVGLWSMDETAFAPTLARVGVDRATSVGWLRYALSLGGTTPALAQAV
>WP 009158942.1 Thalassiobium sp.
MTEEHFAGIADVSGLKSPFIWECTRFCLAPNSQACVAGLLMLAGGELMRQMGLSHFLGVFDARMVRIYRTIGSSPEILGSVGQGREQLSVGLWRYSEADRAQVLDRAGVSSELSEHWYNRAFGFDRELAQTA
>CBG89691.1 N-acyl homoserine lactone synthase CroI [Citrobacter rodentium ICC168]
MNSVVEFFLHDYDELPPGFARELYRLRKRTFRERLDWKVECIDDQEKDQFDNENTTYLLGMHDGQLLCGA
RFIDATHPTMISEIFHAYFDDIKLPTDIPCCEISRLFLDKERRDSGNLRGMPVSKALFLAMIIYCMKRQY
RGMYAVASRGMYAIFRHANWKVEVIQKGLSEKGETIYYIFMPASTSAVEDIISKDKAGDWLREMLQQLRR
M
>ALE98977.1 Acyl-homoserine-lactone synthase [Serratia marcescens]
MFNIYSTNYASMSTEKSADLYVLRKNVFKDRLQWAVNCSDGKELDEFDNDKTNYIFGVKDNMIICGTRMI
DMKHKNMLNSAFSSFFHDVVIPEGNFIESTRFFVDKERTQSLLGRRFPVTLALFLSLINYARQHGYDGIL
AVSSHPMFHIIKSSGWNVTQLKTGMSEKNEPVHLLLGHVDRQSQEALKNRIFKKLNTQDEHMLNAWPLSD
EPAF
>AAG04821.1 autoinducer synthesis protein LasI [Pseudomonas aeruginosa PAO1]
MIVQIGRREEFDKKLLGEMHKLRAQVFKERKGWDVSVIDEMEIDGYDALSPYYMLIQEDTPEAQVFGCWR
ILDTTGPYMLKNTFPELLHGKEAPCSPHIWELSRFAINSGQKGSLGFSDCTLEAMRALARYSLQNDIQTL
VTVTTVGVEKMMIRAGLDVSRFGPHLKIGIERAVALRIELNAKTQIALYGGVLVEQRLAVS
>AAC44037.1 RhlI [Pseudomonas aeruginosa PAO1]
MIELLSESLEGLSAAMIAELGRYRHQVFIEKLGWDVVSTSRVRDQEFDQFDHPQTRYIVAMSRQGICGCA
RLLPTTDAYLLKDVFAYLCSETPPSDPSVWELSRYAASAADDPQLAMKIFWSSLQCAWYLGASSVVAVTT
TAMERYFVRNGVILQRLGPPQKVKGETLVAISFPAYQERGLEMLLRYHPEWLAEPR
