# Supplementary material for: Impact of IBD-Associated Dysbiosis on Bacterial Quorum Sensing Mediated by Acyl-Homoserine Lactone in Human Gut Microbiota
Source: Int J Mol Sci. 2022 Dec 6;23(23):15404. doi: 10.3390/ijms232315404 (PMC9738069; doi:10.3390/ijms232315404)
Supplement: Supplementary file 1 [file ijms-23-15404-s001.zip › File S3.Receptor genes nucleotide sequences.TXT]

>FN543502.1:3126937-3127629 Citrobacter rodentium ICC168, complete genome
GTGAAGGATACGTACTACAATGACAAAGGAATCAATGCGTTAATCCAGAATGAGCTGAATAAGGTCTTTG
AGGTCTACAAAGATACGACCTATGCCTACGCGATAGTAAACAAGAAAGACCCCTCGCAAATGCGGATAAT
CAATAATAATCCGCAGTGGTTCGATATCTATCTGGAAAGAAAATACCAGTTTATCGATCCGGTTATTATC
CGGGCGTTGAGCAGCGTAGAAGATTTTTACTGGGAGAACAAAGTTCTCTTGTCAGGCGGTTACAACCTGA
CGCGCATTTTCAATGAAAGTTCTGAACATAACATCTACCAGGGGCATACGTTTCCGCTGCATGATTATCT
GAACAATCTGGTTGTACTGTCCATTATCAGCCACAAAGACTCGGGCATTGATATGACAGCGAATCGTTCA
TATTTTATGCACTTTCTCGTTCAGCTACATCAGAAAACACTCAATCTTTACAGTAAAGTGCATCAGAAAA
AGAATGTTTTCTTATCGCCGCGGGAACGGCAAATTCTGAAATGGGTCAGCGCCGGGAAAACCTACGCAGA
AGTTTCGCTGATTTTATCTATTACCGAACGAACGGTGAAATTTCATATGAGCAATGCGATGAAGAAGCTC
GGGGTAAATAACGCCAGACATGCGGTAAAACTCGGCATGGAGCTCAGATTACTGGATAACTGA
>CP012685.1:5014767-5015483 Serratia marcescens strain SmUNAM836 chromosome, complete sequence
ATGGAATATGAAGAAAATATCAGTCACATTATCAGCAAGCATCTGGAAGCAGCATTAGGCGATTTCGGCG
AGCTTATCTGGGCCTACGTGGTGTTATCCAAGAAAGATATGTCATGTATCTTTGGCGTCACCAATTACCC
CGGTGAATGGGTAAAGCAATATAAAGAGCAAGGGCTGCAATATACCGATCCGGTGGTCATTACGGCGCTC
AATCGCCTGACACCTTTCGCCTGGGATGAGAATCTCATGGCTGGCGCCGGCTTCCGTTTTTCTGAGTTGT
TCGAGCAAGCTCGCGAATTCGGCGTAGCCGATGGCTATACCTTCGTGTTGCATGACTTTAATAATAATCT
GGTGACCCTTTCCTTTACCCTCGCTGCCGAGCGCAAGGCGGAAACCATGCAGATGCTGAATCAGCATAAA
GGCGATATTTCGTTGCTGCTGGCATCGACCCATGAGATGTATTTAACGCTGACTTCACTGTCGGAAAAAA
ACACCGCGCGCCAGGAAAAAAACGCCCGTTTCACAGAGAGAGAAAACGAGATCCTCTATTGGGCCAGCGT
GGGGAAAACCTACCAGGAAATGGGCATGATCCTGGGGATCAAAACCTGCACCATCAAGTTTCATATGGGG
AACATTGTCAAAAAACTGGGGGTGGCGAATGCCCGGCATGCTATCCGTTTAGGGATGGAACTTCAGCTGA
TTAAACCGGTGGGGTGA
>NC_002516.2:1558171-1558890 Pseudomonas aeruginosa PAO1, complete genome
ATGGCCTTGGTTGACGGTTTTCTTGAGCTGGAACGCTCAAGTGGAAAATTGGAGTGGAGCGCCATCCTGC
AGAAGATGGCGAGCGACCTTGGATTCTCGAAGATCCTGTTCGGCCTGTTGCCTAAGGACAGCCAGGACTA
CGAGAACGCCTTCATCGTCGGCAACTACCCGGCCGCCTGGCGCGAGCATTACGACCGGGCTGGCTACGCG
CGGGTCGACCCGACGGTCAGTCACTGTACCCAGAGCGTACTGCCGATTTTCTGGGAACCGTCCATCTACC
AGACGCGAAAGCAGCACGAGTTCTTCGAGGAAGCCTCGGCCGCCGGCCTGGTGTATGGGCTGACCATGCC
GCTGCATGGTGCTCGCGGCGAACTCGGCGCGCTGAGCCTCAGCGTGGAAGCGGAAAACCGGGCCGAGGCC
AACCGTTTCATGGAGTCGGTCCTGCCGACCCTGTGGATGCTCAAGGACTACGCACTGCAGAGCGGTGCCG
GACTGGCCTTCGAACATCCGGTCAGCAAACCGGTGGTTCTGACCAGCCGGGAGAAGGAAGTGTTGCAGTG
GTGCGCCATCGGCAAGACCAGTTGGGAGATATCGGTTATCTGCAACTGCTCGGAAGCCAATGTGAACTTC
CATATGGGAAATATTCGGCGGAAGTTCGGTGTGACCTCCCGCCGCGTAGCGGCCATTATGGCCGTTAATT
TGGGTCTTATTACTCTCTGA
>U40458.1:269-994 Pseudomonas aeruginosa rhamnolipid biosynthesis protein (rhlB) gene, partial cds, regulatory protein (rhlR) gene, complete cds, and autoinducer synthetase protein (rhlI) genes, complete cds
ATGAGGAATGACGGAGGCTTTTTGCTGTGGTGGGACGGTTTGCGTAGCGAGATGCAGCCGATCCACGACA
GCCAGGGCGTGTTCGCCGTCCTGGAAAAGGAAGTGCGGCGCCTGGGCTTCGATTACTACGCCTATGGCGT
GCGCCACACGATTCCCTTCACCCGGCCGAAGACCGAGGTCCATGGCACCTATCCCAAGGCCTGGCTGGAG
CGATACCAGATGCAGAACTACGGGGCCGTGGATCCGGCGATCCTCAACGGCCTGCGCTCCTCGGAAATGG
TGGTCTGGAGCGACAGCCTGTTCGACCAGAGCCGGATGCTCTGGAACGAGGCTCGCGATTGGGGCCTCTG
TGTCGGCGCGACCTTGCCGATCCGCGCGCCGAACAATTTGCTCAGCGTGCTTTCCGTGGCGCGCGACCAG
CAGAACATCTCCAGCTTCGAGCGCGAGGAAATCCGCCTGCGGCTGCGTTGCATGATCGAGTTGCTGACCC
AGAAGCTGACCGACCTGGAGCATCCGATGCTGATGTCCAACCCGGTCTGCCTGAGCCATCGCGAACGCGA
GATCCTGCAATGGACCGCCGACGGCAAGAGTTCCGGGGAAATCGCCATCATCCTGAGCATCTCCGAGAGC
ACGGTGAACTTCCACCACAAGAACATCCAGAAGAAGTTCGACGCGCCGAACAAGACGCTGGCTGCCGCCT
ACGCCGCGGCGCTGGGTCTCATCTGA
>NC_000913.3:c1996832-1996110 sdiA [organism=Escherichia coli str. K-12 substr. MG1655] [GeneID=946421] [chromosome=]
ATGCAGGATAAGGATTTTTTCAGCTGGCGTCGCACGATGCTGTTGCGTTTTCAGAGGATGGAGACCGCAG
AAGAGGTCTACCATGAAATTGAGCTTCAGGCTCAGCAGCTGGAGTACGATTACTATTCGTTATGTGTCCG
CCACCCGGTACCATTCACTCGACCTAAAGTGGCTTTTTACACCAATTACCCTGAGGCGTGGGTTAGTTAT
TATCAGGCAAAAAACTTTCTCGCAATTGATCCGGTGCTGAACCCTGAAAACTTTAGTCAGGGCCATTTAA
TGTGGAATGATGACTTATTCAGCGAAGCACAGCCGTTATGGGAAGCCGCGCGCGCACATGGTTTACGCCG
CGGTGTCACTCAGTATTTAATGCTGCCAAACCGGGCGCTGGGCTTTTTGTCCTTTTCCCGTTGCAGCGCG
CGCGAAATACCCATTCTTAGTGATGAACTGCAATTAAAAATGCAGTTACTGGTGCGCGAAAGTCTGATGG
CTCTGATGCGTTTAAATGATGAAATAGTGATGACGCCAGAGATGAATTTCAGCAAGCGCGAAAAAGAAAT
TCTGAGGTGGACGGCGGAAGGGAAAACATCAGCAGAGATAGCGATGATTTTGTCAATCTCTGAGAATACG
GTCAATTTCCACCAGAAAAACATGCAGAAAAAAATTAATGCACCAAATAAGACCCAGGTTGCCTGTTACG
CGGCCGCTACTGGCTTAATTTGA
>BF9343_2602 putative DNA-binding response regulator [Bacteroides fragilis NCTC 9343]
CTATAAATCCTTCACATCACTAAGCTCAACCAGCTTATTTACAATAGCATAGATGGTCAG
ACCGGCCGCACTGTGTATTTGCAACTTCTTGCTGATGTTTCTGCGATGTGTAATCACAGT
ATGAATGGAGAGGAACAGCTTTTCGGCTATCTCCTTATTGGTCATTCCTTTCACCACACA
AATCACAATCTCCTTTTCACGCTGGCTCAAATTCTCTTGACTGTCCTCCTCTTCTTCGGG
CTCGATATTCTGCAAAAGATTGATTTTATTGGCCAATGCCTCCAAATCATCGAAAATAGA
AAAAGACGCATCGTATTTACTGAGCAACGAAGCATCGATAAACGAACTGACCAACGCTAC
TACCCGGATTCCTTTGCCGGCAGTCTCTTCACGGAAACGCGCCACATCAAAAAAGTCACC
AAAGGTGGGATTGACAACCAGTATGTCAGGAAACTGCGTACGCAGACAATCATTAAGCGC
CTCTACCGACAACAACTCCACCGGTTGAATCTTTAAATTGGGTAAACGTTTCAGGGCCAG
TGTCAGACCACTGCGTATGATCACCGAAGTCTCGGCGACAGCTATACGGATTGATTCATT
ATTTTTCAT
>BF9343_2858 putative sigma factor [Bacteroides fragilis NCTC 9343]
ATGCAAGAAAAAGAAACAGTCAGGAAATTAAAGCATGGCGATCAGGAAGCATTTGCTTTT
TTATACAATCATTACTGGAAACAAGTTTATAATTTCACAAGACTCTATTTCACCGCCTCT
ATGGATATTGAGGAAATTGTGCAGGAAGTATTTGTGAAAGTATGGGAATCTCATCATTTC
TTGGATGAAAACAAAAGTTTTGAAGGCTACCTCTTTATCATAACCCGAAACGTGATCTTC
AATCATTCACGTAGGTATTACAAAGAGACAGCCCTCAAAATAACAGCTATACAAGCAGTC
GAAGAATCTTATGACATGGAGGGAGAGTTGGATGCCGCCGATTTAAAGAAATATATCGAT
GAACTTGTTATGCAACTCCCCCCCCGCCAACGAGAAGTATTCCGCATGAGCAGGGAACTG
CACATGAGCAACAGAGAAATAGCAGAACACTTCTCTATTACTGAAAAAGCAATAGAGCGC
CATATCAATCTGGCCCTGAAATTCCTCAAAAAGAACCTCAATTTATTCATGTTGTTTATG
GCAGCTTAA
>BF9343_3797 putative LuxR-family regulatory protein [Bacteroides fragilis NCTC 9343]
TCATTCGAGTTCTATCCATCCTTTTGACATTGCTTTCACTACCATATCAATAGCATTCTT
TGCACAGAACTTTTGAATCAGCCTCTTACGAAATGTCTCAACAGTATTCTCCGAGATTTT
TAATTCGGCAGCCACTTCGTGCGTATTACATCCCCTCGCGACAGCTTTCAGTACATCGAG
CTCTCGCTTTGTAGGGATATCTTTCGAGTGAATTTGTACAGGACTGAGACTTAGCTTTTG
ACGAATAGATTGAAACCGCGGACAAGTATAGGGATTTCCTTCAAGCACGCTTTTCACGGC
ATTTTCAAACTCTACCGCTTCGGATGATTTAAGGATCACAGCATTCACTTTCTGGCGAAT
CAAACGATTGATAATCCAGATTTCCTCATGCATAGTACTAATAATAATACGCGCACTCTC
GTTAATCTCACGAATCATATCAACCAGATCGAATCCTGATATATCAGGAAGATTCACATC
CAACACATAGATGTCATAATCCCGCTCTCCAATCAGCTCGGCAGCTTTTGCCCCCGAAGT
CACCGCATCGGCAACTCTGACATCAGGGACCGACTCCAGCATACGCCGCATTCCTTCAAG
AACCAGTGCATGATCGTCAACTAATAGTATTTCTGCCTTCGCTTCCAT
>BF9343_4003 putative transcriptional regulator GerE, LuxR family [Bacteroides fragilis NCTC 9343]
ATGTTTTATGATTACCTTTGCAAAGGTAAAAGCTTGTATCTAAGTACACAATGCTTATTA
ATAACCATTTCTTTTCCCGATATGGACATTGTTGACAAACTGAACAAAGAGTTCCTGACT
CAACCCTTCTGCAAAAACGAACAGCTGCCGGAAGAACTGAATGAATATAAACGAATCGCA
TACAACTATGCACGAATAGAAAATTCAATCGCCGTTCTAAGTGATATGCATACCAATATC
AGCTATATCTATTATGGAGGAACAGCTGAGACATTGGGCATAGCCCGAAAAGGAGACAAT
CAAAATCTTGAATCAATCTGGGAAAAAGAAGTCTTTAAATATATCCATCCGGATGACTTG
GTGGAAAAGTATGTACAGGAACTTCGTTTCTACCATTTTCTGAAACAGATTCCACACAAA
AAACGTGCAGATTACTTTCTTATGAGTAAACTCCGTATGCGTGATCCTTCCGGGAAATAT
ATCCCTATCCTACACAGGATGTTCTATGTAGCTACCCACTCAAACGACAGTATGTGGCTG
GCTCTGTGTCTTTACAATTTGTCGGTCGACCCTACTATGAGTTGTAGAGTGATCAACTCG
ACAAACGGACAGGTCATAGAACTGGAAAAGCAAGATTGCAGCAGATTGCTATCCGATAGG
GAGAAAACAATATTACAGTTGATCGATATGGGGAAAACAAGTCATGAGATCGCCCGGGAA
CTGTTTATAAGCAAAAATACCGTCAGCCGACACCGACAAAATATATTGGAAAAGCTTCAG
GTAAAGAACTCCATTGAAGCTTGCAGAATTGCCAAAGAACTTAAGTTACTCTTCTAA
>NZ_LR699004.1:3959839-3960450 FYB91_RS16330 [organism=Phocaeicola dorei] [GeneID=56617107] [chromosome=1]
ATGAAACGGACAGAACCTGTGCACGTTGCGGTGGCCGAAACGTCAGTCATTGTGCGTAGCGGACTTGTGG
CTGTGCTGAAGCGCATGCCTGATCTTACAATACAGCCGGTGGAAATAACTTCTCTTGAAGGACTGCAGAA
TTGTATGCAGGGACATCAGCCGGATATTCTAATTATAAATCCTACTTTCGGAGGATGGTTTAACGTGGAC
GAGTTTAAATCGAACTATCCACAGGCATCTACCAAGTGCGTTTCTTTGCTGTGTTCAGTCACAGATACAA
ATTTGTTGAAGGGTTACGATGAGAGTATAGCGCTGTATGATGACATCGAAGTTTTAAATAAAAAGTTAGT
AGATCTGATGAATCTTGGTGTGGATGAGACGGATGGCGAACAGGAAACGTTGAGCCAGCGTGAGAAAGAA
ATTATTTGTTGCGTGGTACGTGGAATGACAAATAAGGAAACGGCGGAAAAACTGTTCCTCTCCATTCATA
CGGTGATAACTCACCGCCGGAATATTGCGCGCAAGCTACAGATACATTCACCTGCCGGATTGACTATTTA
CGCTATCGTAAATAAACTGGTTGAACTAAGCGAGGTGAAGATGAACTTATAA
