# Supplementary material for: Impact of IBD-Associated Dysbiosis on Bacterial Quorum Sensing Mediated by Acyl-Homoserine Lactone in Human Gut Microbiota
Source: Int J Mol Sci. 2022 Dec 6;23(23):15404. doi: 10.3390/ijms232315404 (PMC9738069; doi:10.3390/ijms232315404)
Supplement: Supplementary file 1 [file ijms-23-15404-s001.zip › File S4.Receptor genes protein sequences.TXT]

>CBG89690.1 quorum sensing transcriptional regulator CroR [Citrobacter rodentium ICC168]
MKDTYYNDKGINALIQNELNKVFEVYKDTTYAYAIVNKKDPSQMRIINNNPQWFDIYLERKYQFIDPVII
RALSSVEDFYWENKVLLSGGYNLTRIFNESSEHNIYQGHTFPLHDYLNNLVVLSIISHKDSGIDMTANRS
YFMHFLVQLHQKTLNLYSKVHQKKNVFLSPRERQILKWVSAGKTYAEVSLILSITERTVKFHMSNAMKKL
GVNNARHAVKLGMELRLLDN
>ALE98976.1 Transcriptional activator protein EsaR [Serratia marcescens]
MEYEENISHIISKHLEAALGDFGELIWAYVVLSKKDMSCIFGVTNYPGEWVKQYKEQGLQYTDPVVITAL
NRLTPFAWDENLMAGAGFRFSELFEQAREFGVADGYTFVLHDFNNNLVTLSFTLAAERKAETMQMLNQHK
GDISLLLASTHEMYLTLTSLSEKNTARQEKNARFTERENEILYWASVGKTYQEMGMILGIKTCTIKFHMG
NIVKKLGVANARHAIRLGMELQLIKPVG
>NP_250121.1 transcriptional regulator LasR [Pseudomonas aeruginosa PAO1]
MALVDGFLELERSSGKLEWSAILQKMASDLGFSKILFGLLPKDSQDYENAFIVGNYPAAWREHYDRAGYA
RVDPTVSHCTQSVLPIFWEPSIYQTRKQHEFFEEASAAGLVYGLTMPLHGARGELGALSLSVEAENRAEA
NRFMESVLPTLWMLKDYALQSGAGLAFEHPVSKPVVLTSREKEVLQWCAIGKTSWEISVICNCSEANVNF
HMGNIRRKFGVTSRRVAAIMAVNLGLITL
>AAC44036.1 RhlR [Pseudomonas aeruginosa PAO1]
MRNDGGFLLWWDGLRSEMQPIHDSQGVFAVLEKEVRRLGFDYYAYGVRHTIPFTRPKTEVHGTYPKAWLE
RYQMQNYGAVDPAILNGLRSSEMVVWSDSLFDQSRMLWNEARDWGLCVGATLPIRAPNNLLSVLSVARDQ
QNISSFEREEIRLRLRCMIELLTQKLTDLEHPMLMSNPVCLSHREREILQWTADGKSSGEIAIILSISES
TVNFHHKNIQKKFDAPNKTLAAAYAAALGLI
>NP_416426.1 sdiA [organism=Escherichia coli str. K-12 substr. MG1655] [GeneID=946421]
MQDKDFFSWRRTMLLRFQRMETAEEVYHEIELQAQQLEYDYYSLCVRHPVPFTRPKVAFYTNYPEAWVSY
YQAKNFLAIDPVLNPENFSQGHLMWNDDLFSEAQPLWEAARAHGLRRGVTQYLMLPNRALGFLSFSRCSA
REIPILSDELQLKMQLLVRESLMALMRLNDEIVMTPEMNFSKREKEILRWTAEGKTSAEIAMILSISENT
VNFHQKNMQKKINAPNKTQVACYAAATGLI
>CAH08383.1 putative DNA-binding response regulator [Bacteroides fragilis NCTC 9343]
MKNNESIRIAVAETSVIIRSGLTLALKRLPNLKIQPVELLSVEALNDCLRTQFPDILVVNPTFGDFFDVA
RFREETAGKGIRVVALVSSFIDASLLSKYDASFSIFDDLEALANKINLLQNIEPEEEEDSQENLSQREKE
IVICVVKGMTNKEIAEKLFLSIHTVITHRRNISKKLQIHSAAGLTIYAIVNKLVELSDVKDL
>CAH08639.1 putative sigma factor [Bacteroides fragilis NCTC 9343]
MQEKETVRKLKHGDQEAFAFLYNHYWKQVYNFTRLYFTASMDIEEIVQEVFVKVWESHHFLDENKSFEGY
LFIITRNVIFNHSRRYYKETALKITAIQAVEESYDMEGELDAADLKKYIDELVMQLPPRQREVFRMSREL
HMSNREIAEHFSITEKAIERHINLALKFLKKNLNLFMLFMAA
>CAH09578.1 putative LuxR-family regulatory protein [Bacteroides fragilis NCTC 9343]
MEAKAEILLVDDHALVLEGMRRMLESVPDVRVADAVTSGAKAAELIGERDYDIYVLDVNLPDISGFDLVD
MIREINESARIIISTMHEEIWIINRLIRQKVNAVILKSSEAVEFENAVKSVLEGNPYTCPRFQSIRQKLS
LSPVQIHSKDIPTKRELDVLKAVARGCNTHEVAAELKISENTVETFRKRLIQKFCAKNAIDMVVKAMSKG
WIELE
>CAH09784.1 putative transcriptional regulator GerE, LuxR family [Bacteroides fragilis NCTC 9343]
MFYDYLCKGKSLYLSTQCLLITISFPDMDIVDKLNKEFLTQPFCKNEQLPEELNEYKRIAYNYARIENSI
AVLSDMHTNISYIYYGGTAETLGIARKGDNQNLESIWEKEVFKYIHPDDLVEKYVQELRFYHFLKQIPHK
KRADYFLMSKLRMRDPSGKYIPILHRMFYVATHSNDSMWLALCLYNLSVDPTMSCRVINSTNGQVIELEK
QDCSRLLSDREKTILQLIDMGKTSHEIARELFISKNTVSRHRQNILEKLQVKNSIEACRIAKELKLLF
>WP_007838373.1 response regulator transcription factor [Phocaeicola dorei]
MKRTEPVHVAVAETSVIVRSGLVAVLKRMPDLTIQPVEITSLEGLQNCMQGHQPDILIINPTFGGWFNVD
EFKSNYPQASTKCVSLLCSVTDTNLLKGYDESIALYDDIEVLNKKLVDLMNLGVDETDGEQETLSQREKE
IICCVVRGMTNKETAEKLFLSIHTVITHRRNIARKLQIHSPAGLTIYAIVNKLVELSEVKMNL
