# Supplementary material for: Impact of IBD-Associated Dysbiosis on Bacterial Quorum Sensing Mediated by Acyl-Homoserine Lactone in Human Gut Microbiota
Source: Int J Mol Sci. 2022 Dec 6;23(23):15404. doi: 10.3390/ijms232315404 (PMC9738069; doi:10.3390/ijms232315404)
Supplement: Supplementary file 1 [file ijms-23-15404-s001.zip › File S6. Dysbiotic group samples list.txt]

CSM67UAA CD ibd
CSM67UBH CD ibd
CSM79HJA CD ibd
CSM79HKB CD ibd
CSM79HOL CD ibd
CSM79HR2 CD ibd
CSM7KOMB CD ibd
ESM5GEXY CD ibd
ESM718TF CD ibd
HSM5FZBZ CD ibd
HSM5MD7S CD ibd
HSM67VFD CD ibd
HSM6XRS4 CD ibd
HSM7J4IC CD ibd
HSM7J4L5 CD ibd
MSM5LLDC CD ibd
MSM5LLEP CD ibd
MSM6J2IO CD ibd
MSM6J2LL CD ibd
HSM7CYXI non-IBD non-ibd
HSM7CYYH non-IBD non-ibd
MSM9VZJ3 CD ibd
PSM6XBUG CD ibd
PSM7J12J CD ibd
PSM7J13M CD ibd
PSM7J15W CD ibd
CSM5MCXN UC ibd
CSM67UF5 UC ibd
CSM79HGF UC ibd
CSM79HIJ UC ibd
CSM7KOU9 UC ibd
MSM79H9G non-IBD non-ibd
CSM9X1Y3 UC ibd
ESM5MEBU UC ibd
MSM9VZI2 non-IBD non-ibd
HSM5MD41 UC ibd
HSM7J4GR UC ibd
HSM7J4K2 UC ibd
HSMA33LB UC ibd
HSMA33OD UC ibd
MSM9VZEY UC ibd
MSM9VZIU UC ibd
PSM7J16U non-IBD non-ibd
PSM7J186 non-IBD non-ibd
MSMB4LZ4 UC ibd
PSM7J1AM UC ibd
PSMA267J UC ibd
