# Supplementary material for: Impact of IBD-Associated Dysbiosis on Bacterial Quorum Sensing Mediated by Acyl-Homoserine Lactone in Human Gut Microbiota
Source: Int J Mol Sci. 2022 Dec 6;23(23):15404. doi: 10.3390/ijms232315404 (PMC9738069; doi:10.3390/ijms232315404)
Supplement: Supplementary file 1 [file ijms-23-15404-s001.zip › Table S2.IBDMDB patients metadata.xlsx]

## Sheet: Metadata
Project	External ID	Participant ID	site_sub_coll	data_type	week_num	date_of_receipt	interval_days	visit_num	Research Project	PDO Number	GSSR IDs	Product	LCSET	Aggregated Lanes	WR ID	# Lanes in Aggregation	reads_raw	reads_filtered	reads_qc_fail	reads_human	reads_ribosomal	reads_viral	Delta	IntervalName	IntervalSequence	ProjectSpecificID	site_name	Age at diagnosis	Has the subject had a cholecystectomy?	Has the subject had a prior abdominal surgery (other)?	Has the next visit been scheduled?	Has the subject been given new stool kits?	Has the subject completed the FFQ/YAQ?	Education Level	Occupation	Scanned FFQ/YAQ document:	FFQ/YAQ results:	Has the subject had an appendectomy?	Has the subject had a tonsillectomy?	biopsy_location	Were study bloods drawn?	Whole blood received at Broad:	Serum tube #1 received at CSMC:	Serum tubes #2-4 received at MGH:	Whole Blood (DNA)	Serum #1	Serum #2	Serum #3	Serum #4
G110156	CSM5MCXD	C3001	C3001C11	metagenomics	20	2014-08-05	14	15	ibdmdb	PDO-10517							15170612	11141935	4000253	28424				Stool Collection #11	15	3001	Cedars-Sinai	28						Bachelor's degree	Paid							No	No	No
G110126	CSM67UBH	C3002	C3002C14	metagenomics	26	2014-10-28	13	19	ibdmdb	PDO-10517							17829477	14394739	3374030	60708				Stool Collection #14	19	3002	Cedars-Sinai	47						Professional/Doctoral degree	Retired							No	No	No
G110137	CSM67UBZ	C3003	C3003C14	metagenomics	26	2014-11-06	15	19	ibdmdb	PDO-10517							16208778	12903710	3257109	47959				Stool Collection #14	19	3003	Cedars-Sinai	29						Master's degree	Paid							No	No	No
G110129	CSM5MCXN	C3004	C3004C10	metagenomics	18	2014-09-16	13	14	ibdmdb	PDO-10517							14743546	11866008	2869438	8100				Stool Collection #10	14	3004	Cedars-Sinai	33						Bachelor's degree	Paid							No	No	No
G110151	CSM5MCY8	C3005	C3005C9	metagenomics	15	2014-09-09	13	13	ibdmdb	PDO-10517							21105290	16789955	4194465	120870				Stool Collection #9	13	3005	Cedars-Sinai	58						Some college, no degree	Retired							No	No	No
G110172	CSM67UFZ	C3006	C3006C14	metagenomics	25	2014-11-25	13	19	ibdmdb	PDO-10517							14766215	11547515	3197465	21235				Stool Collection #14	19	3006	Cedars-Sinai	24						Professional/Doctoral degree	Paid							No	No	No
G110094	CSM79HKT	C3008	C3008C17	metagenomics	32	2015-02-11	7	22	ibdmdb	PDO-10517							15523425	12236812	3100528	186085				Stool Collection #17	22	3008	Cedars-Sinai	24						Unknown/Not Reported	Paid							No	No	No
G110124	CSM67UAA	C3009	C3009C9	metagenomics	16	2014-10-28	14	13	ibdmdb	PDO-10517							11061070	7701940	2864818	494312				Stool Collection #9	13	3009	Cedars-Sinai	44						High school graduate or GED	Paid							No	No	No
G110104	CSM79HKB	C3010	C3010C13	metagenomics	26	2015-02-03	21	18	ibdmdb	PDO-10517							10773663	8504058	1996665	272940				Stool Collection #13	18	3010	Cedars-Sinai	30						Master's degree	Paid							No	No	No
G110102	CSM67UF5	C3011	C3011C11	metagenomics	19	2015-01-12	23	15	ibdmdb	PDO-10517							10842614	5286043	3199642	2356929				Stool Collection #11	15	3011	Cedars-Sinai	25						Professional/Doctoral degree	Paid							No	No	No
G110096	CSM79HOL	C3012	C3012C14	metagenomics	26	2015-02-24	13	19	ibdmdb	PDO-10517							19955408	15402050	4541893	11465				Stool Collection #14	19	3012	Cedars-Sinai	30						Master's degree	Paid							No	No	No
G110154	CSM79HGF	C3013	C3013C8	metagenomics	14	2014-12-17	14	12	ibdmdb	PDO-10517		HiSeq 2x101 Paired Lane	LCSET-8734	C8G6HANXX/3,C8G6HANXX/4,C8G6HANXX/5,C8G6HANXX/6,C8G6HANXX/7,C8G6HANXX/8		6	13403694	3266358	2998535	7138801				Stool Collection #8	12	3013	Cedars-Sinai	13						Some college, no degree	Student							No	No	No
G116707	CSM79HIJ	C3015	C3015C10	metagenomics	18	2015-02-03	14	14	ibdmdb	PDO-11163							12709713	11284595	1375471	49647				Stool Collection #10	14	3015	Cedars-Sinai	37						Unknown/Not Reported	Unknown/Not Reported							No	No	No
G110091	CSM79HIV	C3016	C3016C10	metagenomics	18	2015-02-04	13	14	ibdmdb	PDO-10517							14606116	10579131	2840045	1186940				Stool Collection #10	14	3016	Cedars-Sinai	12						Bachelor's degree	Paid							No	No	No
G116735	CSM79HJA	C3017	C3017C11	metagenomics	20	2015-02-18	15	15	ibdmdb	PDO-11163							9100206	8099785	986896	13525				Stool Collection #11	15	3017	Cedars-Sinai	8						Unknown/Not Reported	Unknown/Not Reported							No	No	No
G116747	CSM7KOLM	C3021	C3021C15	metagenomics	24	2015-05-22	17	20	ibdmdb	PDO-11163							21963186	19694142	2260621	8423				Stool Collection #15	20	3021	Cedars-Sinai	29						Unknown/Not Reported	Unknown/Not Reported							No	No	No
G116738	CSM79HP4	C3022	C3022C11	metagenomics	21	2015-04-21	20	15	ibdmdb	PDO-11163							8871880	7912072	957436	2372				Stool Collection #11	15	3022	Cedars-Sinai							Unknown/Not Reported	Unknown/Not Reported							No	No	No
G116677	CSM79HPC	C3023	C3023C9	metagenomics	16	2015-03-17	14	13	ibdmdb	PDO-11163							10484891	9387996	1082639	14256				Stool Collection #9	13	3023	Cedars-Sinai	45						Unknown/Not Reported	Unknown/Not Reported							No	No	No
G116672	CSM79HR2	C3027	C3027C10	metagenomics	17	2015-04-21	13	14	ibdmdb	PDO-11163							13219280	11828074	1380407	10799				Stool Collection #10	14	3027	Cedars-Sinai	29							Paid							No	No	No
G116748	CSM7KOKZ	C3028	C3028C11	metagenomics	21	2015-06-05	17	15	ibdmdb	PDO-11163							18883730	16964666	1898894	20170				Stool Collection #11	15	3028	Cedars-Sinai	22						Unknown/Not Reported	Paid							No	No	No
G116679	CSM7KOMB	C3030	C3030C9	metagenomics	16	2015-05-22	17	13	ibdmdb	PDO-11163							12700315	9126828	1381197	2192290				Stool Collection #9	13	3030	Cedars-Sinai	5						Unknown/Not Reported	Paid							No	No	No
G116686	CSM7KOO9	C3031	C3031C10	metagenomics	19	2015-07-10	7	14	ibdmdb	PDO-11163							10453802	9427223	1021820	4759				Stool Collection #10	14	3031	Cedars-Sinai	18						Unknown/Not Reported	Paid							No	No	No
G116721	CSM7KOU9	C3032	C3032C8	metagenomics	14	2015-08-26	14	12	ibdmdb	PDO-11163							15972471	14297345	1672116	3010				Stool Collection #8	12	3032	Cedars-Sinai	19						Unknown/Not Reported	Paid							No	No	No
G116736	CSM9X1Y3	C3034	C3034C12	metagenomics	26	2015-12-08	40	16	ibdmdb	PDO-11163							9962521	8789337	1035896	137288				Stool Collection #12	16	3034	Cedars-Sinai	35						Unknown/Not Reported	Unknown/Not Reported							No	No	No
G116730	CSM9X21T	C3035	C3035C13	metagenomics	26	2016-01-21	13	18	ibdmdb	PDO-11163							8877390	7856633	989910	30847				Stool Collection #13	18	3035	Cedars-Sinai	30						Unknown/Not Reported	Paid							No	No	No
G116694	CSM9X219	C3037	C3037C7	metagenomics	13	2015-11-12	23	11	ibdmdb	PDO-11163							11761885	10478375	1279607	3903				Stool Collection #7	11	3037	Cedars-Sinai	28						Unknown/Not Reported	Paid							No	No	No
G110450	ESM5GEXY	E5001	E5001C12	metagenomics	24	2014-09-16	35	16	ibdmdb	PDO-10523							23657555	16526433	6319078	812044				Stool Collection #12	16	5001	Emory	8						7th grade or less	Student							No	No	No
G110457	ESM5MEBU	E5004	E5004C9	metagenomics	15	2014-08-20	14	13	ibdmdb	PDO-10523							14428143	11249841	3174202	4100				Stool Collection #9	13	5004	Emory	7						7th grade or less	Student							No	No	No
G110399	ESM7F5AK	E5009	E5009C13	metagenomics	25	2015-01-26	20	18	ibdmdb	PDO-10523							17007409	13248853	3688575	69981				Stool Collection #13	18	5009	Emory							Some high school	Student							No	No	No
G110393	ESM718TF	E5013	E5013C12	metagenomics	21	2015-02-11	13	16	ibdmdb	PDO-10523							17986383	12409479	3605136	1971768				Stool Collection #12	16	5013	Emory	15						Some high school	Student							No	No	No
G116708	HSM5FZBZ	H4001	H4001C11	metagenomics	20	2014-07-31	16	15	ibdmdb	PDO-11163							10722783	5938620	1184727	3599436				Stool Collection #11	15	4001	Cincinnati	14						Some high school	Student							No	No	No
G110542	HSM5MD5P	H4004	H4004C9	metagenomics	16	2014-09-09	13	13	ibdmdb	PDO-10519							19010743	14930732	4065254	14757				Stool Collection #9	13	4004	Cincinnati	14						Some high school	Student							No	No	No
G110512	HSM5MD7S	H4006	H4006C11	metagenomics	20	2014-10-24	17	15	ibdmdb	PDO-10519							14689473	8232814	3589560	2867099				Stool Collection #11	15	4006	Cincinnati	8						7th grade or less	Student							No	No	No
G110508	HSM6XRSN	H4007	H4007C9	metagenomics	16	2014-10-08	15	13	ibdmdb	PDO-10519							21551178	16826511	4379022	345645				Stool Collection #9	13	4007	Cincinnati	15						Some high school	Student							No	No	No
G110554	HSM67VFZ	H4008	H4008C14	metagenomics	26	2014-12-23	14	19	ibdmdb	PDO-10519							19485130	14927168	4542442	15520				Stool Collection #14	19	4008	Cincinnati							7th grade or less	Student							No	No	No
G110546	HSM67VGA	H4009	H4009C13	metagenomics	23	2014-12-10	15	18	ibdmdb	PDO-10519		HiSeq 2x101 Paired Lane	LCSET-8734	C8G6HANXX/3,C8G6HANXX/4,C8G6HANXX/5,C8G6HANXX/6,C8G6HANXX/7,C8G6HANXX/8		6	9239905	6257809	2972773	9323				Stool Collection #13	18	4009	Cincinnati							7th grade or less	Student							No	No	No
G110510	HSM5MD41	H4010	H4010C8	metagenomics	14	2014-10-15	22	12	ibdmdb	PDO-10519							18444184	14185240	4173507	85437				Stool Collection #8	12	4010	Cincinnati	13						7th grade or less	Student							No	No	No
G110488	HSM6XRVK	H4013	H4013C18	metagenomics	31	2015-03-12	15	23	ibdmdb	PDO-10519							11692370	9088498	2591316	12556				Stool Collection #18	23	4013	Cincinnati							7th grade or less	Student							No	No	No
G110558	HSM6XRRV	H4014	H4014C9	metagenomics	16	2014-11-20	16	13	ibdmdb	PDO-10519							9986213	6697708	3068212	220293				Stool Collection #9	13	4014	Cincinnati	10						7th grade or less	Student							No	No	No
G110514	HSM6XRS4	H4015	H4015C7	metagenomics	12	2014-10-28	7	11	ibdmdb	PDO-10519							20778150	2469233	7033826	11275091				Stool Collection #7	11	4015	Cincinnati	15						Some high school	Student							No	No	No
G110490	HSM7CYXI	H4016	H4016C15	metagenomics	27	2015-03-17	13	20	ibdmdb	PDO-10519							3318439	2413772	892304	12363				Stool Collection #15	20	4016	Cincinnati							7th grade or less	Student							No	No	No
G110467	HSM67VFD	H4017	H4017C10	metagenomics	19	2015-01-28	42	14	ibdmdb	PDO-10519							15748754	12216232	3444538	87984				Stool Collection #10	14	4017	Cincinnati	16						Some high school	Student							No	No	No
G110487	HSM7CYYH	H4018	H4018C14	metagenomics	26	2015-03-17	14	19	ibdmdb	PDO-10519							19200754	15068309	4112955	19490				Stool Collection #14	19	4018	Cincinnati							7th grade or less	Student							No	No	No
G110479	HSM6XRV4	H4019	H4019C10	metagenomics	18	2015-02-03	14	14	ibdmdb	PDO-10519							16637687	12864911	3394672	378104				Stool Collection #10	14	4019	Cincinnati	11						7th grade or less	Student							No	No	No
G110282	HSM67VHJ	H4020	H4020C11	metagenomics	20	2015-02-26	13	15	ibdmdb	PDO-10520							26790812	19733683	7053269	3860				Stool Collection #11	15	4020	Cincinnati	13						Some high school	Student							No	No	No
G110310	HSM7J4G1	H4022	H4022C15	metagenomics	28	2015-05-14	16	20	ibdmdb	PDO-10520							13318187	8439380	4193322	685485				Stool Collection #15	20	4022	Cincinnati							7th grade or less	Student							No	No	No
G110369	HSM7J4HC	H4023	H4023C14	metagenomics	24	2015-05-05	7	19	ibdmdb	PDO-10520							19521884	14390429	5125062	6393				Stool Collection #14	19	4023	Cincinnati							Some high school	Student							No	No	No
G110320	HSM7J4I5	H4024	H4024C16	metagenomics	29	2015-06-16	28	21	ibdmdb	PDO-10520							15513878	10492470	3881606	1139802				Stool Collection #16	21	4024	Cincinnati							7th grade or less	Student							No	No	No
G110315	HSM7J4GR	H4027	H4027C10	metagenomics	17	2015-06-02	14	14	ibdmdb	PDO-10520							18315704	13462231	4807852	45621				Stool Collection #10	14	4027	Cincinnati	15						Some high school	Student							No	No	No
G110313	HSM7J4GD	H4028	H4028C9	metagenomics	15	2015-05-20	13	13	ibdmdb	PDO-10520							21552888	13835956	7431073	285859				Stool Collection #9	13	4028	Cincinnati	13						7th grade or less	Student							No	No	No
G110297	HSM7J4L5	H4030	H4030C9	metagenomics	16	2015-06-25	15	13	ibdmdb	PDO-10520							18396187	12979706	5007856	408625				Stool Collection #9	13	4030	Cincinnati	16						Some high school	Student							No	No	No
G110301	HSM7J4MK	H4031	H4031C9	metagenomics	16	2015-07-01	15	13	ibdmdb	PDO-10520							15687775	10785520	4720916	181339				Stool Collection #9	13	4031	Cincinnati	12						7th grade or less	Student							No	No	No
G110304	HSM7J4IC	H4032	H4032C10	metagenomics	18	2015-07-15	14	14	ibdmdb	PDO-10520							20088965	14615363	5469952	3650				Stool Collection #10	14	4032	Cincinnati	12						7th grade or less	Student							No	No	No
G110323	HSM7J4K2	H4035	H4035C8	metagenomics	15	2015-08-04	21	12	ibdmdb	PDO-10520							17340011	7226887	5973853	4139271				Stool Collection #8	12	4035	Cincinnati	16						Some high school	Student							No	No	No
G110343	HSMA33NA	H4038	H4038C8	metagenomics	14	2015-09-15	13	12	ibdmdb	PDO-10520							19553551	13106647	5645902	801002				Stool Collection #8	12	4038	Cincinnati	15						Some high school	Student							No	No	No
G110427	HSMA33NQ	H4039	H4039C10	metagenomics	18	2015-10-20	14	14	ibdmdb	PDO-10523							14747009	6682428	3092210	4972371				Stool Collection #10	14	4039	Cincinnati	12						7th grade or less	Student							No	No	No
G110438	HSMA33OD	H4040	H4040C9	metagenomics	16	2015-11-06	8	13	ibdmdb	PDO-10523							16208858	12621529	3566062	21267				Stool Collection #9	13	4040	Cincinnati	13						Some high school	Student							No	No	No
G110374	HSMA33RD	H4042	H4042C18	metagenomics	36	2016-05-03	28	23	ibdmdb	PDO-10523							21284659	15211153	4369734	1703772				Stool Collection #18	23	4042	Cincinnati	15						Some high school	Student							No	No	No
G110384	HSMA33QY	H4043	H4043C12	metagenomics	25	2016-03-15	21	16	ibdmdb	PDO-10523							8976487	6582004	2381701	12782				Stool Collection #12	16	4043	Cincinnati	14						Some high school	Student							No	No	No
G110385	HSMA33LB	H4044	H4044C9	metagenomics	16	2016-01-13	26	13	ibdmdb	PDO-10523							12843408	1725829	3223205	7894374				Stool Collection #9	13	4044	Cincinnati	16						Some high school	Student							No	No	No
G110372	HSMA33QO	H4045	H4045C14	metagenomics	25	2016-04-19	17	19	ibdmdb	PDO-10523							19231111	15278706	3948750	3655				Stool Collection #14	19	4045	Cincinnati							Some high school	Student							No	No	No
G109984	MSM5LLDC	M2008	M2008C17	metagenomics	34	2014-08-08	21	22	ibdmdb	PDO-10515							18645807	9964918	3869330	4811559				Stool Collection #17	22	2008	MGH	30						Bachelor's degree	Paid							No	No	No
G109985	MSM6J2IQ	M2014	M2014C14	metagenomics	26	2014-08-13	13	19	ibdmdb	PDO-10515							19870544	15465326	4401057	4161				Stool Collection #14	19	2014	MGH	30						Professional/Doctoral degree	Paid							No	No	No
G109983	MSM5LLEP	M2021	M2021C10	metagenomics	21	2014-08-07	17	14	ibdmdb	PDO-10515							19834491	15957882	3837236	39373				Stool Collection #10	14	2021	MGH	26						Some college, no degree	Student							No	No	No
G109941	MSM6J2JD	M2025	M2025C12	metagenomics	24	2014-10-10	10	16	ibdmdb	PDO-10515							14777702	11632012	3139222	6468				Stool Collection #12	16	2025	MGH	43						High school graduate or GED	Paid							No	No	No
G109944	MSM6J2KM	M2027	M2027C13	metagenomics	24	2014-10-21	14	18	ibdmdb	PDO-10515							13832438	10863730	2960472	8236				Stool Collection #13	18	2027	MGH	41						High school graduate or GED	Paid							No	No	No
G109943	MSM6J2IO	M2028	M2028C13	metagenomics	24	2014-10-16	7	18	ibdmdb	PDO-10515							16249731	12765421	3466860	17450				Stool Collection #13	18	2028	MGH	24						Some college, no degree	Paid							No	No	No
G109950	MSM6J2LL	M2034	M2034C10	metagenomics	17	2014-10-29	15	14	ibdmdb	PDO-10515							14754951	11602546	2990246	162159				Stool Collection #10	14	2034	MGH	22						Some college, no degree	Student							No	No	No
G109977	MSM6J2QP	M2039	M2039C10	metagenomics	20	2014-12-09	15	14	ibdmdb	PDO-10515							17828872	14261247	3562407	5218				Stool Collection #10	14	2039	MGH							Bachelor's degree	Paid							No	No	No
G109899	MSM6J2SK	M2041	M2041C12	metagenomics	25	2015-02-11	13	16	ibdmdb	PDO-10515							19188029	14604275	4461655	122099				Stool Collection #12	16	2041	MGH							Bachelor's degree	Paid							No	No	No
G109966	MSM6J2RO	M2042	M2042C10	metagenomics	15	2014-12-10	8	14	ibdmdb	PDO-10515							19512174	15280604	3991897	239673				Stool Collection #10	14	2042	MGH							High school graduate or GED	Paid							No	No	No
G109922	MSM79HC8	M2047	M2047C11	metagenomics	20	2015-05-12	11	15	ibdmdb	PDO-10515							15218633	12071512	3137281	9840				Stool Collection #11	15	2047	MGH							Bachelor's degree	Paid							No	No	No
G109924	MSM79HFY	M2048	M2048C12	metagenomics	26	2015-05-12	11	16	ibdmdb	PDO-10515							18689748	15001823	3680205	7720				Stool Collection #12	16	2048	MGH							Bachelor's degree	Retired							No	No	No
G109915	MSM79H9G	M2060	M2060C12	metagenomics	22	2015-06-17	14	16	ibdmdb	PDO-10515							18980433	14159958	4808932	11543				Stool Collection #12	16	2060	MGH							Professional/Doctoral degree	Paid							No	No	No
G109926	MSM79H9Q	M2061	M2061C10	metagenomics	19	2015-05-27	15	14	ibdmdb	PDO-10515							13618021	10685804	2929732	2485				Stool Collection #10	14	2061	MGH								Paid							No	No	No
G109921	MSM79HAL	M2064	M2064C8	metagenomics	14	2015-06-03	20	12	ibdmdb	PDO-10515							16986391	9928526	3657425	3400440				Stool Collection #8	12	2064	MGH	74						Some college, no degree	Paid							No	No	No
G110224	MSM9VZEK	M2068	M2068C9	metagenomics	15	2015-07-21	14	13	ibdmdb	PDO-10516							7400311	5030166	2357421	12724				Stool Collection #9	13	2068	MGH	19						Some college, no degree	Student							No	No	No
G110248	MSM9VZEY	M2069	M2069C10	metagenomics	18	2015-08-11	14	14	ibdmdb	PDO-10516							24902613	16213222	7568726	1120665				Stool Collection #10	14	2069	MGH	29						Master's degree	Paid							No	No	No
G110187	MSMB4LZ4	M2071	M2071C12	metagenomics	57	2016-07-06	13	16	ibdmdb	PDO-10516							15626626	10514614	5065106	46906				Stool Collection #12	16	2071	MGH	23						Bachelor's degree	Paid							No	No	No
G110245	MSM79H87	M2072	M2072C10	metagenomics	17	2015-08-04	14	14	ibdmdb	PDO-10516							26525233	17794753	8651046	79434				Stool Collection #10	14	2072	MGH							Master's degree	Unpaid/volunteer							No	No	No
G110197	MSM9VZGY	M2075	M2075C14	metagenomics	26	2016-01-21	16	19	ibdmdb	PDO-10516							9001555	5810084	3184847	6624				Stool Collection #14	19	2075	MGH							Bachelor's degree	Paid							No	No	No
G110205	MSM9VZI2	M2077	M2077C11	metagenomics	26	2016-01-21	10	15	ibdmdb	PDO-10516							20502490	13082293	7390624	29573				Stool Collection #11	15	2077	MGH							Bachelor's degree	Paid							No	No	No
G110264	MSM9VZKI	M2079	M2079C11	metagenomics	21	2015-12-15	14	15	ibdmdb	PDO-10516							19678949	13555921	6082860	40168				Stool Collection #11	15	2079	MGH							Professional/Doctoral degree	Paid							No	No	No
G110201	MSM9VZIU	M2083	M2083C11	metagenomics	25	2016-02-11	15	15	ibdmdb	PDO-10516							23104805	15764742	7328182	11881				Stool Collection #11	15	2083	MGH	20						Professional/Doctoral degree	Student							No	No	No
G110270	MSM9VZLB	M2084	M2084C9	metagenomics	16	2015-12-02	15	13	ibdmdb	PDO-10516							25437977	17093858	8337266	6853				Stool Collection #9	13	2084	MGH							Bachelor's degree	Student							No	No	No
G110196	MSM9VZJ3	M2085	M2085C10	metagenomics	19	2016-01-05	19	14	ibdmdb	PDO-10516							33883102	23275018	10590737	17347				Stool Collection #10	14	2085	MGH	24						Bachelor's degree	Paid							No	No	No
G110088	MSMAPC5L	M2097	M2097C12	metagenomics	24	2016-05-03	14	16	ibdmdb	PDO-10517							15973591	12643903	3258002	71686				Stool Collection #12	16	2097	MGH							Some college, no degree	Paid							No	No	No
G110084	MSMAPC64	M2103	M2103C11	metagenomics	26	2016-06-01	14	15	ibdmdb	PDO-10517							12660693	9146295	3147731	366667				Stool Collection #11	15	2103	MGH	35						Master's degree	Paid							No	No	No
G110394	PSM6XBSU	P6005	P6005C10	metagenomics	18	2015-02-18	13	14	ibdmdb	PDO-10523							15612471	12447218	3154802	10451				Stool Collection #10	14	6005	MGH Pediatrics	11						7th grade or less	Student							No	No	No
G110407	PSM6XBTP	P6009	P6009C13	metagenomics	23	2015-04-28	14	18	ibdmdb	PDO-10523							17751696	14094445	3509432	147819				Stool Collection #13	18	6009	MGH Pediatrics	16						Some high school	Student							No	No	No
G110403	PSM6XBUG	P6010	P6010C8	metagenomics	15	2015-03-24	21	12	ibdmdb	PDO-10523							20032306	9894551	4773309	5364446				Stool Collection #8	12	6010	MGH Pediatrics	10						7th grade or less	Student							No	No	No
G110401	PSM7J1BB	P6012	P6012C11	metagenomics	19	2015-05-06	14	15	ibdmdb	PDO-10523							22064739	16198960	4635932	1229847				Stool Collection #11	15	6012	MGH Pediatrics	16						Some high school	Student							No	No	No
G110666	PSM7J1AM	P6013	P6013C8	metagenomics	14	2015-04-15	13	12	ibdmdb	PDO-10524							23887002	7068364	5761346	11057292				Stool Collection #8	12	6013	MGH Pediatrics	6						7th grade or less	Student							No	No	No
G110715	PSM7J14X	P6014	P6014C14	metagenomics	28	2015-09-01	48	19	ibdmdb	PDO-10524							14172365	9230241	4301160	640964				Stool Collection #14	19	6014	MGH Pediatrics							Some high school	Student							No	No	No
G110687	PSM7J17L	P6016	P6016C9	metagenomics	16	2015-06-16	12	13	ibdmdb	PDO-10524							20842525	15560528	4598714	683283				Stool Collection #9	13	6016	MGH Pediatrics	16						Some high school	Student							No	No	No
G110674	PSM7J16U	P6017	P6017C9	metagenomics	16	2015-06-16	14	13	ibdmdb	PDO-10524							15443163	8486972	4628816	2327375				Stool Collection #9	13	6017	MGH Pediatrics							7th grade or less	Student							No	No	No
G110714	PSM7J186	P6018	P6018C13	metagenomics	24	2015-08-11	14	18	ibdmdb	PDO-10524							12354497	9091837	3250737	11923				Stool Collection #13	18	6018	MGH Pediatrics							Some high school	Student							No	No	No
G110677	PSM7J12J	P6024	P6024C9	metagenomics	15	2015-07-14	19	13	ibdmdb	PDO-10524							12369494	8394354	2767402	1207738				Stool Collection #9	13	6024	MGH Pediatrics	16						Some high school	Student							No	No	No
G110717	PSM7J15W	P6028	P6028C8	metagenomics	19	2015-09-09	50	12	ibdmdb	PDO-10524							10340023	7193262	3116401	30360				Stool Collection #8	12	6028	MGH Pediatrics	9						7th grade or less	Student							No	No	No
G110712	PSM7J13M	P6033	P6033C6	metagenomics	10	2015-09-15	14	9	ibdmdb	PDO-10524							17500507	13818467	3673945	8095				Stool Collection #6	9	6033	MGH Pediatrics	15						Some high school	Student							No	No	No
G110663	PSMA267J	P6035	P6035C8	metagenomics	15	2016-01-19	14	12	ibdmdb	PDO-10524							33006309	25912590	7069217	24502				Stool Collection #8	12	6035	MGH Pediatrics	16						Some high school	Student							No	No	No
G110695	PSMA269G	P6037	P6037C8	metagenomics	16	2016-03-01	14	12	ibdmdb	PDO-10524							14809078	8517584	3502963	2788531				Stool Collection #8	12	6037	MGH Pediatrics	15						Some high school	Student							No	No	No
G110693	PSMA2675	P6038	P6038C7	metagenomics	13	2016-02-17	14	11	ibdmdb	PDO-10524							13046930	9983532	2914232	149166				Stool Collection #7	11	6038	MGH Pediatrics	8						Some high school	Student							No	No	No
[truncated: 440 more columns]
