# Supplementary material for: Impact of IBD-Associated Dysbiosis on Bacterial Quorum Sensing Mediated by Acyl-Homoserine Lactone in Human Gut Microbiota
Source: Int J Mol Sci. 2022 Dec 6;23(23):15404. doi: 10.3390/ijms232315404 (PMC9738069; doi:10.3390/ijms232315404)
Supplement: Supplementary file 1 [file ijms-23-15404-s001.zip › Table S5. LuxR homologous genes.xlsx]

## Sheet: receptors
Sample ID	Group	sdiA	lasR	rhlR	croR	esaR	luxR1_B.fra	luxR2_B.fra	luxR3_B.fra	luxR4_B.fra	luxR1_B.do	tot_genes_number
CSM5MCXD	CD	0	0	0	0	0	3	5	2	2	3	54024
CSM5MCXN	UC	0	0	0	0	0	6	9	7	2	6	63088
CSM5MCY8	UC	0	0	0	0	0	10	14	5	4	10	67100
CSM67UAA	CD	2	0	2	0	0	1	2	3	0	1	32873
CSM67UBH	CD	0	0	0	0	0	6	13	2	4	6	50489
CSM67UBZ	UC	0	0	0	0	0	8	19	4	3	8	63525
CSM67UF5	UC	0	0	0	0	0	1	0	4	0	1	40606
CSM67UFZ	UC	0	0	0	0	0	12	13	6	3	10	73764
CSM79HGF	UC	0	0	0	0	0	3	4	1	2	3	34114
CSM79HIJ	UC	0	0	0	0	0	7	18	4	6	7	45519
CSM79HIV	CD	0	0	0	0	0	11	21	4	5	10	78857
CSM79HJA	CD	0	0	0	0	0	12	14	4	3	12	56592
CSM79HKB	CD	0	0	0	0	0	7	13	8	4	7	66198
CSM79HKT	CD	0	0	0	0	0	3	2	3	0	3	36108
CSM79HOL	CD	0	0	0	0	0	11	18	6	2	11	87374
CSM79HP4	non-IBD	0	0	0	0	0	12	8	5	6	9	60884
CSM79HPC	CD	0	0	0	0	0	7	7	1	5	7	48018
CSM79HR2	CD	0	0	0	0	0	5	16	0	4	5	33166
CSM7KOKZ	CD	0	0	0	0	0	8	20	7	9	8	72888
CSM7KOLM	CD	0	0	0	0	0	14	19	9	6	14	94102
CSM7KOMB	CD	1	0	1	0	0	6	16	4	3	6	45237
CSM7KOO9	CD	0	0	0	0	0	7	11	3	4	7	45048
CSM7KOU9	UC	0	0	0	0	0	13	17	7	4	13	102177
CSM9X1Y3	UC	0	0	0	0	0	6	13	4	1	6	62267
CSM9X219	UC	0	0	0	0	0	6	12	4	3	6	56775
CSM9X21T	CD	0	0	0	0	0	4	9	5	1	4	52955
ESM5GEXY	CD	0	0	0	0	0	4	2	3	2	3	43333
ESM5MEBU	UC	0	0	0	0	0	8	8	3	1	8	58981
ESM718TF	CD	0	0	0	0	0	6	2	4	2	6	35401
ESM7F5AK	CD	0	0	0	0	0	8	9	4	0	8	64807
HSM5FZBZ	CD	0	0	0	0	0	5	3	1	2	4	27133
HSM5MD41	UC	0	0	0	0	0	10	25	3	6	10	55847
HSM5MD5P	CD	0	0	0	0	0	7	18	4	3	7	53872
HSM5MD7S	CD	0	0	0	0	0	0	0	1	0	0	35557
HSM67VFD	CD	0	0	0	0	0	3	6	0	0	3	7705
HSM67VFZ	non-IBD	0	0	0	0	0	12	20	8	3	12	85657
HSM67VGA	non-IBD	0	0	0	0	0	8	16	3	5	8	56278
HSM67VHJ	CD	0	0	0	0	0	10	22	7	6	10	57306
HSM6XRRV	CD	1	0	1	0	0	4	4	2	2	4	53739
HSM6XRS4	CD	2	0	2	0	0	0	0	2	0	0	25278
HSM6XRSN	CD	0	0	0	0	0	9	26	3	6	9	62714
HSM6XRV4	UC	0	0	0	0	0	8	7	5	2	8	70415
HSM6XRVK	non-IBD	0	0	0	0	0	4	11	1	3	3	51907
HSM7CYXI	non-IBD	0	0	0	0	0	4	5	2	3	4	21625
HSM7CYYH	non-IBD	1	0	1	0	0	5	8	5	1	5	47380
HSM7J4G1	non-IBD	0	0	0	0	0	7	13	3	1	7	38409
HSM7J4GD	CD	0	0	0	0	0	11	25	2	9	11	55101
HSM7J4GR	UC	0	0	0	0	0	9	15	4	5	9	53633
HSM7J4HC	non-IBD	0	0	0	0	0	11	17	3	1	10	62638
HSM7J4I5	non-IBD	0	0	0	0	0	12	16	6	4	12	68186
HSM7J4IC	CD	0	0	0	0	0	11	16	3	5	11	55641
HSM7J4K2	UC	0	0	0	0	0	9	11	5	2	8	38742
HSM7J4L5	CD	0	0	0	0	0	8	11	4	3	8	36268
HSM7J4MK	CD	0	0	0	0	0	10	21	4	5	10	53746
HSMA33LB	UC	0	0	0	0	0	1	0	0	1	1	10596
HSMA33NA	CD	0	0	0	0	0	11	33	2	7	11	51011
HSMA33NQ	CD	0	0	0	0	0	1	1	0	1	1	35072
HSMA33OD	UC	0	0	0	0	0	11	14	3	5	12	65618
HSMA33QO	non-IBD	0	0	0	0	0	6	2	2	0	6	31466
HSMA33QY	CD	0	0	0	0	0	10	19	5	5	10	52505
HSMA33RD	UC	0	0	0	0	0	2	2	1	0	2	38527
MSM5LLDC	CD	0	0	0	0	0	7	15	3	3	7	50756
MSM5LLEP	CD	0	0	0	0	0	13	18	6	6	13	87378
MSM6J2IO	CD	0	0	0	0	0	10	22	4	4	10	63929
MSM6J2IQ	CD	0	0	0	0	0	7	10	4	4	8	59998
MSM6J2JD	CD	0	0	0	0	0	11	13	4	6	11	72757
MSM6J2KM	CD	0	0	0	0	0	5	3	2	2	5	35638
MSM6J2LL	CD	1	0	1	0	0	0	0	5	0	0	82872
MSM6J2QP	non-IBD	0	0	0	0	0	13	24	10	8	13	68691
MSM6J2RO	non-IBD	0	0	0	0	0	9	10	4	1	9	83961
MSM6J2SK	non-IBD	0	0	0	0	0	10	25	3	9	10	52807
MSM79H87	non-IBD	0	0	0	0	0	4	7	2	2	4	45877
MSM79H9G	non-IBD	0	0	0	0	0	8	17	3	2	8	82337
MSM79H9Q	non-IBD	0	0	0	0	0	6	4	5	2	5	60909
MSM79HAL	UC	0	0	0	0	0	11	8	5	1	10	87789
MSM79HC8	non-IBD	0	0	0	0	0	6	6	6	2	6	81926
MSM79HFY	non-IBD	0	0	0	0	0	16	14	11	5	17	101040
MSM9VZEK	CD	0	0	0	0	0	5	8	1	2	5	29478
MSM9VZEY	UC	0	0	0	0	0	2	6	8	4	2	79145
MSM9VZGY	non-IBD	0	0	0	0	0	6	4	5	1	6	41568
MSM9VZI2	non-IBD	0	0	0	0	0	9	10	6	6	9	46920
MSM9VZIU	UC	0	0	0	0	0	3	10	3	3	3	68625
MSM9VZJ3	CD	0	0	0	0	0	6	15	7	4	6	60771
MSM9VZKI	non-IBD	0	0	0	0	0	11	15	6	4	11	74972
MSM9VZLB	non-IBD	0	0	0	0	0	13	12	9	4	13	123604
MSMAPC5L	non-IBD	0	0	0	0	0	8	12	6	3	8	62131
MSMAPC64	UC	0	0	0	0	0	3	2	2	1	3	63124
MSMB4LZ4	UC	0	0	0	0	0	7	9	5	3	7	61665
PSM6XBSU	CD	0	0	0	0	0	9	18	5	3	9	67176
PSM6XBTP	CD	0	0	0	0	0	9	13	5	3	9	69425
PSM6XBUG	CD	0	0	0	0	0	5	13	3	5	5	59337
PSM7J12J	CD	0	0	0	0	0	1	5	1	0	1	17471
PSM7J13M	CD	0	0	0	0	0	8	21	3	4	8	49857
PSM7J14X	non-IBD	1	0	1	0	0	8	19	5	4	8	75843
PSM7J15W	CD	0	0	0	0	0	6	13	3	3	6	58008
PSM7J16U	non-IBD	0	0	0	0	0	4	3	0	1	4	18553
PSM7J17L	CD	0	0	0	0	0	14	24	4	3	14	82242
PSM7J186	non-IBD	0	0	0	0	0	0	0	1	0	0	19875
PSM7J1AM	UC	0	0	0	0	0	4	17	2	6	4	38562
PSM7J1BB	UC	0	0	0	0	0	6	13	6	4	6	62748
PSMA2675	UC	0	0	0	0	0	5	13	4	2	5	68777
PSMA267J	UC	0	0	0	0	0	12	20	1	4	12	72622
PSMA269G	CD	0	0	0	0	0	4	6	4	3	4	44357
