# Supplementary material for: Impact of IBD-Associated Dysbiosis on Bacterial Quorum Sensing Mediated by Acyl-Homoserine Lactone in Human Gut Microbiota
Source: Int J Mol Sci. 2022 Dec 6;23(23):15404. doi: 10.3390/ijms232315404 (PMC9738069; doi:10.3390/ijms232315404)
Supplement: Supplementary file 1 [file ijms-23-15404-s001.zip › Table S6. Blastn results.xlsx]

## Sheet: MGX_receptors
Sample ID	Group	Forward/Reverse	Reads number	croR	lasR	rhlR	esaR	sdiA	luxR1 B.fra	luxR2 B.fra	luxR3 B.fra	luxR4 B.fra	luxR1 B.do
CSM5MCXD_R1	CD	R1	11141907	0	0	0	0	0	3	12	5	20	236
CSM5MCXD_R2	CD	R2	11141907	0	0	0	0	0	2	16	5	18	222
CSM5MCXN_R1	UC	R1	11865989	0	0	0	0	0	0	0	0	0	81
CSM5MCXN_R2	UC	R2	11865989	0	0	0	0	0	0	0	0	0	77
CSM5MCY8_R1	UC	R1	16789877	0	2	3	0	11	1	2	2	5	282
CSM5MCY8_R2	UC	R2	16789877	0	2	3	0	12	2	3	2	5	285
CSM67UAA_R1	CD	R1	7701926	0	0	0	0	87	0	0	0	0	9
CSM67UAA_R2	CD	R2	7701926	0	0	0	0	92	0	0	0	0	9
CSM67UBH_R1	CD	R1	14394690	0	0	0	0	0	72	52	82	131	237
CSM67UBH_R2	CD	R2	14394690	0	0	0	0	0	61	54	87	123	208
CSM67UBZ_R1	UC	R1	12903674	0	0	0	0	0	0	0	0	0	325
CSM67UBZ_R2	UC	R2	12903674	0	0	0	0	0	0	0	0	0	297
CSM67UF5_R1	UC	R1	5286039	0	0	0	0	0	2	1	2	4	12
CSM67UF5_R2	UC	R2	5286039	0	0	0	0	0	2	1	2	4	14
CSM67UFZ_R1	UC	R1	11547483	0	0	0	0	0	1	3	0	5	129
CSM67UFZ_R2	UC	R2	11547483	0	0	0	0	0	0	0	0	2	143
CSM79HGF_R1	UC	R1	3266358	0	0	0	0	0	0	0	0	0	18
CSM79HGF_R2	UC	R2	3266358	0	0	0	0	0	0	0	0	0	15
CSM79HIJ_R1	UC	R1	11284554	0	0	0	0	0	0	0	1	0	187
CSM79HIJ_R2	UC	R2	11284554	0	0	0	0	0	0	0	1	0	175
CSM79HIV_R1	CD	R1	10579110	0	0	0	0	4	1	5	7	0	101
CSM79HIV_R2	CD	R2	10579110	0	0	0	0	5	6	5	4	0	127
CSM79HJA_R1	CD	R1	8099760	0	0	0	0	0	0	0	0	0	139
CSM79HJA_R2	CD	R2	8099760	0	0	0	0	0	0	0	0	0	132
CSM79HKB_R1	CD	R1	8504050	0	0	0	0	0	0	0	0	0	139
CSM79HKB_R2	CD	R2	8504050	0	0	0	0	0	0	0	0	0	148
CSM79HKT_R1	CD	R1	12236779	0	0	0	0	0	0	0	0	0	465
CSM79HKT_R2	CD	R2	12236779	0	0	0	0	0	0	0	0	0	477
CSM79HOL_R1	CD	R1	15402011	0	0	0	0	0	0	0	0	0	188
CSM79HOL_R2	CD	R2	15402011	0	0	0	0	0	0	0	0	0	169
CSM79HP4_R1	non-IBD	R1	7912057	0	0	0	0	0	0	4	1	3	35
CSM79HP4_R2	non-IBD	R2	7912057	0	0	0	0	0	0	3	1	2	36
CSM79HPC_R1	CD	R1	9387974	0	0	0	0	1	0	0	0	0	13
CSM79HPC_R2	CD	R2	9387974	0	0	0	0	0	0	0	0	0	20
CSM79HR2_R1	CD	R1	11828001	0	0	0	0	0	0	0	0	0	452
CSM79HR2_R2	CD	R2	11828001	0	0	0	0	0	0	0	0	0	480
CSM7KOKZ_R1	CD	R1	16964566	0	0	0	0	2	2	1	1	0	314
CSM7KOKZ_R2	CD	R2	16964566	0	0	0	0	2	2	1	1	1	310
CSM7KOLM_R1	CD	R1	19693994	0	0	0	0	0	34	41	43	61	103
CSM7KOLM_R2	CD	R2	19693994	0	0	0	0	0	36	39	52	62	117
CSM7KOMB_R1	CD	R1	9126806	0	0	0	0	67	37	42	0	9	40
CSM7KOMB_R2	CD	R2	9126806	0	0	0	0	67	44	52	0	3	35
CSM7KOO9_R1	CD	R1	9427193	0	0	0	0	0	0	0	0	0	105
CSM7KOO9_R2	CD	R2	9427193	0	0	0	0	0	0	0	0	0	106
CSM7KOU9_R1	UC	R1	14297280	0	0	0	0	1	0	0	0	0	93
CSM7KOU9_R2	UC	R2	14297280	0	0	0	0	1	0	0	0	0	93
CSM9X1Y3_R1	UC	R1	8789312	0	0	0	0	0	0	0	0	0	135
CSM9X1Y3_R2	UC	R2	8789312	0	0	0	0	0	0	0	0	0	125
CSM9X219_R1	UC	R1	10478344	0	0	0	0	0	0	0	0	0	224
CSM9X219_R2	UC	R2	10478344	0	0	0	0	0	0	0	0	0	206
CSM9X21T_R1	CD	R1	7856616	0	0	0	0	0	0	0	0	0	48
CSM9X21T_R2	CD	R2	7856616	0	0	0	0	0	0	0	0	0	49
ESM5GEXY_R1	CD	R1	16526383	0	0	0	0	1	0	0	0	0	551
ESM5GEXY_R2	CD	R2	16526383	0	0	0	0	1	0	0	0	0	570
ESM5MEBU_R1	UC	R1	11249816	0	0	0	0	0	0	0	0	0	248
ESM5MEBU_R2	UC	R2	11249816	0	0	0	0	0	0	0	0	0	245
ESM718TF_R1	CD	R1	12409438	0	0	0	0	0	0	0	0	0	6
ESM718TF_R2	CD	R2	12409438	0	0	0	0	0	0	0	0	0	4
ESM7F5AK_R1	CD	R1	13248808	0	0	0	0	0	2	2	0	2	160
ESM7F5AK_R2	CD	R2	13248808	0	0	0	0	0	2	0	0	1	140
HSM5FZBZ_R1	CD	R1	5938611	0	0	0	0	1	18	10	17	26	21
HSM5FZBZ_R2	CD	R2	5938611	0	0	0	0	1	21	12	15	27	13
HSM5MD41_R1	UC	R1	14185202	0	0	0	0	16	151	119	192	291	79
HSM5MD41_R2	UC	R2	14185202	0	0	0	0	13	156	96	193	286	81
HSM5MD5P_R1	CD	R1	14930684	0	0	0	0	2	73	63	105	160	187
HSM5MD5P_R2	CD	R2	14930684	0	0	0	0	2	79	59	115	164	171
HSM5MD7S_R1	CD	R1	8232810	0	0	0	0	2	0	0	0	1	0
HSM5MD7S_R2	CD	R2	8232810	0	0	0	0	3	1	0	0	3	0
HSM67VFD_R1	CD	R1	12216205	0	0	0	0	0	0	0	0	0	469
HSM67VFD_R2	CD	R2	12216205	0	0	0	0	0	0	0	0	0	477
HSM67VFZ_R1	non-IBD	R1	14927120	0	0	0	0	14	0	0	0	0	176
HSM67VFZ_R2	non-IBD	R2	14927120	0	0	0	0	16	0	0	0	0	154
HSM67VGA_R1	non-IBD	R1	6257802	0	0	0	0	0	0	2	0	1	50
HSM67VGA_R2	non-IBD	R2	6257802	0	0	0	0	0	2	2	0	1	48
HSM67VHJ_R1	CD	R1	19733608	0	0	0	0	0	272	211	420	541	0
HSM67VHJ_R2	CD	R2	19733608	0	0	0	0	0	270	237	413	553	0
HSM6XRRV_R1	CD	R1	6697698	0	0	0	0	18	4	6	12	9	48
HSM6XRRV_R2	CD	R2	6697698	0	0	0	0	17	3	6	10	10	41
HSM6XRS4_R1	CD	R1	2469229	0	0	0	0	12	0	0	0	0	0
HSM6XRS4_R2	CD	R2	2469229	0	0	0	0	17	0	0	0	0	0
HSM6XRSN_R1	CD	R1	16826445	0	0	0	0	3	4	18	18	40	338
HSM6XRSN_R2	CD	R2	16826445	0	0	0	0	0	3	20	21	29	332
HSM6XRV4_R1	UC	R1	12864877	0	0	0	0	0	0	0	0	0	29
HSM6XRV4_R2	UC	R2	12864877	0	0	0	0	0	0	0	0	0	24
HSM6XRVK_R1	non-IBD	R1	9088487	0	0	0	0	0	0	0	0	0	0
HSM6XRVK_R2	non-IBD	R2	9088487	0	0	0	0	0	0	0	0	0	0
HSM7CYXI_R1	non-IBD	R1	2413772	0	0	0	0	0	0	0	0	0	16
HSM7CYXI_R2	non-IBD	R2	2413772	0	0	0	0	0	0	0	0	0	17
HSM7CYYH_R1	non-IBD	R1	15068248	0	0	0	0	21	0	0	0	0	275
HSM7CYYH_R2	non-IBD	R2	15068248	0	0	0	0	28	0	0	0	0	312
HSM7J4G1_R1	non-IBD	R1	8439357	0	0	0	0	6	161	112	189	282	78
HSM7J4G1_R2	non-IBD	R2	8439357	0	0	0	0	8	165	127	201	297	71
HSM7J4GD_R1	CD	R1	13835902	0	0	0	0	8	19	10	32	43	61
HSM7J4GD_R2	CD	R2	13835902	0	0	0	0	6	20	9	30	42	71
HSM7J4GR_R1	UC	R1	13462204	0	0	0	0	0	17	19	30	45	279
HSM7J4GR_R2	UC	R2	13462204	0	0	0	0	0	16	26	31	42	326
HSM7J4HC_R1	non-IBD	R1	14390363	0	0	0	0	0	0	2	0	1	136
HSM7J4HC_R2	non-IBD	R2	14390363	0	0	0	0	0	0	0	0	1	160
HSM7J4I5_R1	non-IBD	R1	10492437	0	0	0	0	0	0	0	0	0	121
HSM7J4I5_R2	non-IBD	R2	10492437	0	0	0	0	0	0	0	0	0	105
HSM7J4IC_R1	CD	R1	14615323	0	0	0	0	0	0	0	0	0	237
HSM7J4IC_R2	CD	R2	14615323	0	0	0	0	0	0	0	0	0	229
HSM7J4K2_R1	UC	R1	7226875	0	0	0	0	0	0	0	0	0	93
HSM7J4K2_R2	UC	R2	7226875	0	0	0	0	0	0	0	0	0	87
HSM7J4L5_R1	CD	R1	12979660	0	0	0	0	2	0	0	0	0	231
HSM7J4L5_R2	CD	R2	12979660	0	0	0	0	5	0	0	0	0	237
HSM7J4MK_R1	CD	R1	10785495	0	0	0	0	0	0	2	0	3	88
HSM7J4MK_R2	CD	R2	10785495	0	0	0	0	0	1	2	0	3	76
HSMA33LB_R1	UC	R1	1725829	0	0	0	0	0	0	0	0	0	7
HSMA33LB_R2	UC	R2	1725829	0	0	0	0	0	0	0	0	0	9
HSMA33NA_R1	CD	R1	13106595	0	0	0	0	1	8	5	5	3	114
HSMA33NA_R2	CD	R2	13106595	0	0	0	0	1	7	1	5	2	122
HSMA33NQ_R1	CD	R1	6682418	0	0	0	0	11	0	0	0	0	0
HSMA33NQ_R2	CD	R2	6682418	0	0	0	0	14	0	0	0	0	0
HSMA33OD_R1	UC	R1	12621492	0	0	0	0	1	5	0	4	8	172
HSMA33OD_R2	UC	R2	12621492	0	0	0	0	0	7	0	5	8	168
HSMA33QO_R1	non-IBD	R1	15278644	0	0	0	0	0	0	0	0	0	77
HSMA33QO_R2	non-IBD	R2	15278644	0	0	0	0	0	0	0	0	0	87
HSMA33QY_R1	CD	R1	6581993	0	0	0	0	0	28	12	28	32	23
HSMA33QY_R2	CD	R2	6581993	0	0	0	0	0	23	9	26	25	34
HSMA33RD_R1	UC	R1	15211104	0	0	0	0	0	0	0	0	0	16
HSMA33RD_R2	UC	R2	15211104	0	0	0	0	0	0	0	0	0	13
MSM5LLDC_R1	CD	R1	9964902	0	0	0	0	0	28	17	32	54	40
MSM5LLDC_R2	CD	R2	9964902	0	0	0	0	0	28	18	38	50	27
MSM5LLEP_R1	CD	R1	15957834	0	0	0	0	0	3	7	10	9	214
MSM5LLEP_R2	CD	R2	15957834	0	0	0	0	0	4	7	10	10	221
MSM6J2IO_R1	CD	R1	12765392	0	0	0	0	1	0	0	0	0	131
MSM6J2IO_R2	CD	R2	12765392	0	0	0	0	0	0	0	0	0	126
MSM6J2IQ_R1	CD	R1	15465268	0	0	0	0	0	0	0	0	0	358
MSM6J2IQ_R2	CD	R2	15465268	0	0	0	0	0	0	0	0	0	353
MSM6J2JD_R1	CD	R1	11631981	0	0	0	0	0	0	0	0	0	47
MSM6J2JD_R2	CD	R2	11631981	0	0	0	0	0	0	0	0	0	51
MSM6J2KM_R1	CD	R1	10863707	0	0	0	0	0	1	3	10	4	11
MSM6J2KM_R2	CD	R2	10863707	0	0	0	0	0	1	2	11	1	14
MSM6J2LL_R1	CD	R1	11602517	0	0	0	0	87	0	0	0	0	0
MSM6J2LL_R2	CD	R2	11602517	0	0	0	0	81	0	0	0	0	0
MSM6J2QP_R1	non-IBD	R1	14261195	0	0	0	0	0	8	14	17	34	126
MSM6J2QP_R2	non-IBD	R2	14261195	0	0	0	0	0	8	17	22	34	113
MSM6J2RO_R1	non-IBD	R1	15280552	0	0	0	0	1	11	7	11	12	46
MSM6J2RO_R2	non-IBD	R2	15280552	0	0	0	0	0	8	6	8	12	41
MSM6J2SK_R1	non-IBD	R1	14604220	0	0	0	0	0	9	8	5	17	367
MSM6J2SK_R2	non-IBD	R2	14604220	0	0	0	0	0	8	7	5	16	383
MSM79H87_R1	non-IBD	R1	17794673	0	0	0	0	0	0	0	0	0	906
MSM79H87_R2	non-IBD	R2	17794673	0	0	0	0	0	0	0	0	0	908
MSM79H9G_R1	non-IBD	R1	14159907	0	0	0	0	0	0	0	0	0	3
MSM79H9G_R2	non-IBD	R2	14159907	0	0	0	0	0	0	0	0	0	6
MSM79H9Q_R1	non-IBD	R1	10685778	0	0	0	0	1	0	0	0	0	22
MSM79H9Q_R2	non-IBD	R2	10685778	0	0	0	0	1	0	0	0	0	21
MSM79HAL_R1	UC	R1	9928504	0	0	0	0	1	0	0	0	1	24
MSM79HAL_R2	UC	R2	9928504	0	0	0	0	1	0	0	0	1	25
MSM79HC8_R1	non-IBD	R1	12071491	0	0	0	0	1	0	0	0	0	23
MSM79HC8_R2	non-IBD	R2	12071491	0	0	0	0	0	0	0	0	0	29
MSM79HFY_R1	non-IBD	R1	15001775	0	0	0	0	0	0	0	0	0	41
MSM79HFY_R2	non-IBD	R2	15001775	0	0	0	0	0	0	0	0	0	36
MSM9VZEK_R1	CD	R1	5030163	0	0	0	0	0	0	0	0	0	47
MSM9VZEK_R2	CD	R2	5030163	0	0	0	0	0	0	0	0	0	49
MSM9VZEY_R1	UC	R1	16213174	0	0	0	0	0	585	439	760	1122	0
MSM9VZEY_R2	UC	R2	16213174	0	0	0	0	0	556	459	776	1111	0
MSM9VZGY_R1	non-IBD	R1	5810083	0	0	0	0	0	0	0	0	0	89
MSM9VZGY_R2	non-IBD	R2	5810083	0	0	0	0	0	0	0	0	0	88
MSM9VZI2_R1	non-IBD	R1	13082252	0	0	0	0	0	5	7	14	10	145
MSM9VZI2_R2	non-IBD	R2	13082252	0	0	0	0	0	2	3	15	12	136
MSM9VZIU_R1	UC	R1	15764689	0	0	0	0	0	29	25	68	60	318
MSM9VZIU_R2	UC	R2	15764689	0	0	0	0	0	26	24	65	59	321
MSM9VZJ3_R1	CD	R1	23274888	0	0	0	0	0	111	111	145	236	67
MSM9VZJ3_R2	CD	R2	23274888	0	0	0	0	0	111	111	153	220	52
MSM9VZKI_R1	non-IBD	R1	13555880	0	0	0	0	0	1	0	0	0	185
MSM9VZKI_R2	non-IBD	R2	13555880	0	0	0	0	0	1	0	0	0	189
MSM9VZLB_R1	non-IBD	R1	17093786	0	0	0	0	1	0	0	0	0	120
MSM9VZLB_R2	non-IBD	R2	17093786	0	0	0	0	1	0	0	0	0	128
MSMAPC5L_R1	non-IBD	R1	12643856	0	0	0	0	0	0	0	0	0	322
MSMAPC5L_R2	non-IBD	R2	12643856	0	0	0	0	0	0	0	0	0	313
MSMAPC64_R1	UC	R1	9146272	0	0	0	0	0	0	0	0	0	19
MSMAPC64_R2	UC	R2	9146272	0	0	0	0	0	0	0	0	0	17
MSMB4LZ4_R1	UC	R1	10514584	0	0	0	0	0	0	0	0	0	88
MSMB4LZ4_R2	UC	R2	10514584	0	0	0	0	0	0	0	0	0	82
PSM6XBSU_R1	CD	R1	12447185	0	0	0	0	0	0	0	0	0	190
PSM6XBSU_R2	CD	R2	12447185	0	0	0	0	0	0	0	0	0	152
PSM6XBTP_R1	CD	R1	14094392	0	0	0	0	0	0	0	0	0	182
PSM6XBTP_R2	CD	R2	14094392	0	0	0	0	0	0	0	0	0	220
PSM6XBUG_R1	CD	R1	9894528	0	0	0	0	0	39	32	55	100	91
PSM6XBUG_R2	CD	R2	9894528	0	0	0	0	0	39	25	57	108	97
PSM7J12J_R1	CD	R1	8394330	0	0	0	0	27	0	0	0	0	0
PSM7J12J_R2	CD	R2	8394330	0	0	0	0	28	0	0	0	0	0
PSM7J13M_R1	CD	R1	13818413	0	0	0	0	0	1	4	4	7	235
PSM7J13M_R2	CD	R2	13818413	0	0	0	0	0	1	4	4	7	235
PSM7J14X_R1	non-IBD	R1	9230220	0	0	0	0	17	38	29	46	66	108
PSM7J14X_R2	non-IBD	R2	9230220	0	0	0	0	21	37	31	41	62	105
PSM7J15W_R1	CD	R1	7193246	0	0	0	0	0	11	13	20	22	117
PSM7J15W_R2	CD	R2	7193246	0	0	0	0	0	15	10	16	18	123
PSM7J16U_R1	non-IBD	R1	8486948	0	0	0	0	0	7	9	9	21	48
PSM7J16U_R2	non-IBD	R2	8486948	0	0	0	0	0	8	5	6	18	40
PSM7J17L_R1	CD	R1	15560478	0	0	0	0	0	20	15	11	47	110
PSM7J17L_R2	CD	R2	15560478	0	0	0	0	0	20	12	12	47	100
PSM7J186_R1	non-IBD	R1	9091822	0	0	0	0	0	0	0	0	0	0
PSM7J186_R2	non-IBD	R2	9091822	0	0	0	0	0	0	0	0	0	0
PSM7J1AM_R1	UC	R1	7068348	0	0	0	0	5	3	9	4	0	69
PSM7J1AM_R2	UC	R2	7068348	0	0	0	0	8	0	4	0	0	87
PSM7J1BB_R1	UC	R1	16198901	0	0	0	0	0	6	2	24	38	264
PSM7J1BB_R2	UC	R2	16198901	0	0	0	0	0	4	5	24	41	255
PSMA2675_R1	UC	R1	9983509	0	0	0	0	0	21	23	29	52	108
PSMA2675_R2	UC	R2	9983509	0	0	0	0	0	22	23	25	54	109
PSMA267J_R1	UC	R1	25912427	0	0	0	0	0	0	0	0	0	86
PSMA267J_R2	UC	R2	25912427	0	0	0	0	0	0	0	0	0	74
PSMA269G_R1	CD	R1	8517566	0	0	0	0	2	236	197	310	480	126
PSMA269G_R2	CD	R2	8517566	0	0	0	0	6	245	202	330	484	122

## Sheet: TR
Sample ID	Group	Reads number	croR	lasR	rhlR	esaR	sdiA	Ratio sdiA	luxR1 B.fra	Ratio luxR1 B.fra	luxR2 B.fra	Ratio luxR2 B. fra	luxR3 B.fra	Ratio luxR3 B.fra	luxR4 B.fra	Ratio luxR4 B. fra	luxR1 B.do	Ratio luxR1 B.do
CSM5MCXD	CD	22343873	0	0	0	0	0	0	1	4.4755e-08	15	6.71325e-07	8	3.5804e-07	0	0	46	2.05873e-06
CSM5MCXN	UC	22705615	0	0	0	0	0	0	0	0	0	0	0	0	0	0	14	6.16588e-07
CSM5MCY8	UC	5486860	0	0	0	0	0	0	0	0	0	0	0	0	0	0	19	3.46282e-06
CSM67UAA	CD	11324384	0	0	0	0	2	1.7661e-07	0	0	0	0	0	0	0	0	3	2.64915e-07
CSM67UBH	CD	10865365	0	0	0	0	0	0	0	0	0	0	42	3.86549e-06	20	1.84071e-06	19	1.74868e-06
CSM67UBZ	UC	9965557	0	0	0	0	0	0	0	0	0	0	0	0	0	0	3	3.01037e-07
CSM67UF5	UC	1795923	0	0	0	0	0	0	0	0	0	0	8	4.45453e-06	0	0	8	4.45453e-06
CSM67UFZ	UC	17341753	0	0	0	0	1	5.76643e-08	0	0	0	0	0	0	0	0	73	4.20949e-06
CSM79HGF	UC	6617249	0	0	0	0	0	0	0	0	0	0	0	0	0	0	1	1.5112e-07
CSM79HIJ	UC	13959729	0	0	0	0	0	0	0	0	0	0	0	0	0	0	12	8.59616e-07
CSM79HIV	CD	14936295	0	0	0	0	0	0	0	0	0	0	0	0	0	0	6	4.01706e-07
CSM79HJA	CD	7913356	0	0	0	0	0	0	0	0	0	0	0	0	0	0	10	1.26369e-06
CSM79HKB	CD	13697441	0	0	0	0	0	0	0	0	0	0	0	0	0	0	27	1.97117e-06
CSM79HKT	CD	10363637	0	0	0	0	0	0	0	0	0	0	0	0	0	0	64	6.17544e-06
CSM79HOL	CD	11977031	0	0	0	0	0	0	0	0	1	8.34931e-08	0	0	0	0	7	5.84452e-07
CSM79HP4	non-IBD	29287019	0	0	0	0	0	0	1	3.41448e-08	19	6.48752e-07	2	6.82896e-08	0	0	113	3.85836e-06
CSM79HPC	CD	19935399	0	0	0	0	0	0	0	0	0	0	0	0	0	0	1	5.0162e-08
CSM79HR2	CD	47325134	0	0	0	0	0	0	0	0	0	0	0	0	0	0	26	5.49391e-07
CSM7KOKZ	CD	17356234	0	0	0	0	0	0	0	0	1	5.76162e-08	0	0	0	0	4	2.30465e-07
CSM7KOLM	CD	16348229	0	0	0	0	0	0	1	6.11687e-08	2	1.22337e-07	43	2.63025e-06	2	1.22337e-07	15	9.17531e-07
CSM7KOMB	CD	10972675	0	0	0	0	0	0	0	0	1	9.11355e-08	0	0	0	0	2	1.82271e-07
CSM7KOO9	CD	26079888	0	0	0	0	0	0	0	0	0	0	0	0	0	0	65	2.49234e-06
CSM7KOU9	UC	21588681	0	0	0	0	0	0	0	0	0	0	0	0	0	0	2	9.26411e-08
CSM9X1Y3	UC	20314352	0	0	0	0	0	0	0	0	0	0	0	0	0	0	2	9.84526e-08
CSM9X219	UC	28833236	0	0	0	0	0	0	0	0	0	0	0	0	0	0	3	1.04047e-07
CSM9X21T	CD	30684574	0	0	0	0	0	0	0	0	0	0	0	0	0	0	11	3.58486e-07
ESM5GEXY	CD	12429747	0	0	0	0	0	0	0	0	0	0	0	0	0	0	28	2.25266e-06
ESM5MEBU	UC	17875262	0	0	0	0	0	0	0	0	0	0	0	0	0	0	9	5.03489e-07
ESM718TF	CD	11322402	0	0	0	0	0	0	0	0	0	0	0	0	0	0	4	3.53282e-07
ESM7F5AK	CD	12927163	0	0	0	0	0	0	0	0	7	5.41495e-07	0	0	0	0	10	7.73565e-07
HSM5FZBZ	CD	26239359	0	0	0	0	0	0	0	0	76	2.89641e-06	42	1.60065e-06	15	5.7166e-07	11	4.19218e-07
HSM5MD41	UC	23139618	0	0	0	0	0	0	0	0	609	2.63185e-05	118	5.09948e-06	31	1.33969e-06	3	1.29648e-07
HSM5MD5P	CD	39570437	0	0	0	0	0	0	0	0	26	6.57056e-07	91	2.2997e-06	6	1.51628e-07	46	1.16248e-06
HSM5MD7S	CD	21490922	0	0	0	0	0	0	0	0	1	4.65313e-08	0	0	0	0	0	0
HSM67VFD	CD	12695555	0	0	0	0	0	0	0	0	0	0	0	0	0	0	66	5.19867e-06
HSM67VFZ	non-IBD	11098207	0	0	0	0	11	9.91151e-07	0	0	0	0	0	0	0	0	7	6.30733e-07
HSM67VGA	non-IBD	6433335	0	0	0	0	0	0	0	0	0	0	0	0	0	0	3	4.66321e-07
HSM67VHJ	CD	12418427	0	0	0	0	0	0	0	0	125	1.00657e-05	108	8.69675e-06	10	8.05255e-07	0	0
HSM6XRRV	CD	53810961	0	0	0	0	0	0	0	0	23	4.27422e-07	20	3.71671e-07	2	3.71671e-08	47	8.73428e-07
HSM6XRS4	CD	3333846	0	0	0	0	2	5.99908e-07	0	0	0	0	0	0	0	0	0	0
HSM6XRSN	CD	14470942	0	0	0	0	0	0	0	0	0	0	6	4.14624e-07	0	0	41	2.83326e-06
HSM6XRV4	UC	25598442	0	0	0	0	0	0	0	0	0	0	0	0	0	0	4	1.5626e-07
HSM6XRVK	non-IBD	43160427	0	0	0	0	0	0	0	0	0	0	0	0	0	0	0	0
HSM7CYXI	non-IBD	22086912	0	0	0	0	0	0	0	0	0	0	0	0	0	0	50	2.26378e-06
HSM7CYYH	non-IBD	10996553	0	0	0	0	0	0	0	0	0	0	0	0	0	0	31	2.81907e-06
HSM7J4G1	non-IBD	8663948	0	0	0	0	0	0	6	6.92525e-07	55	6.34815e-06	163	1.88136e-05	15	1.73131e-06	1	1.15421e-07
HSM7J4GD	CD	17911934	0	0	0	0	0	0	0	0	5	2.79144e-07	57	3.18224e-06	0	0	5	2.79144e-07
HSM7J4GR	UC	14184638	0	0	0	0	0	0	0	0	76	5.35791e-06	16	1.12798e-06	0	0	3	2.11496e-07
HSM7J4HC	non-IBD	37046444	0	0	0	0	0	0	0	0	0	0	0	0	0	0	28	7.55808e-07
HSM7J4I5	non-IBD	9440672	0	0	0	0	0	0	0	0	0	0	0	0	0	0	0	0
HSM7J4IC	CD	10029308	0	0	0	0	0	0	0	0	0	0	0	0	0	0	0	0
HSM7J4K2	UC	24471551	0	0	0	0	0	0	0	0	0	0	0	0	0	0	196	8.0093e-06
HSM7J4L5	CD	9144928	0	0	0	0	2	2.187e-07	0	0	0	0	0	0	0	0	4	4.37401e-07
HSM7J4MK	CD	8121632	0	0	0	0	0	0	0	0	0	0	0	0	0	0	0	0
HSMA33LB	UC	17870641	0	0	0	0	3	1.67873e-07	0	0	0	0	0	0	0	0	147	8.22578e-06
HSMA33NA	CD	3606363	0	0	0	0	0	0	0	0	1	2.77288e-07	1	2.77288e-07	0	0	1	2.77288e-07
HSMA33NQ	CD	9856572	0	0	0	0	3	3.04365e-07	0	0	0	0	0	0	0	0	0	0
HSMA33OD	UC	29310287	0	0	0	0	0	0	0	0	6	2.04706e-07	6	2.04706e-07	1	3.41177e-08	7	2.38824e-07
HSMA33QO	non-IBD	28732938	0	0	0	0	0	0	0	0	0	0	0	0	0	0	8	2.78426e-07
HSMA33QY	CD	10384310	0	0	0	0	0	0	0	0	36	3.46677e-06	29	2.79267e-06	5	4.81496e-07	0	0
HSMA33RD	UC	49704599	0	0	0	0	0	0	0	0	0	0	0	0	0	0	9	1.8107e-07
MSM5LLDC	CD	18046785	0	0	0	0	0	0	0	0	8	4.43292e-07	5	2.77058e-07	7	3.87881e-07	4	2.21646e-07
MSM5LLEP	CD	8646996	0	0	0	0	1	1.15647e-07	0	0	2	2.31294e-07	4	4.62588e-07	2	2.31294e-07	1	1.15647e-07
MSM6J2IO	CD	21231335	0	0	0	0	0	0	0	0	0	0	0	0	0	0	10	4.71002e-07
MSM6J2IQ	CD	22004568	0	0	0	0	0	0	0	0	0	0	0	0	0	0	1	4.54451e-08
MSM6J2JD	CD	28076927	0	0	0	0	0	0	0	0	0	0	0	0	0	0	0	0
MSM6J2KM	CD	29044036	0	0	0	0	0	0	0	0	10	3.44305e-07	15	5.16457e-07	0	0	0	0
MSM6J2LL	CD	17974533	0	0	0	0	0	0	0	0	0	0	0	0	0	0	0	0
MSM6J2QP	non-IBD	22750564	0	0	0	0	0	0	0	0	11	4.83504e-07	26	1.14283e-06	2	8.79099e-08	452	1.98676e-05
MSM6J2RO	non-IBD	31381345	0	0	0	0	0	0	0	0	32	1.01971e-06	17	5.41723e-07	3	9.55982e-08	3	9.55982e-08
MSM6J2SK	non-IBD	17393534	0	0	0	0	0	0	0	0	19	1.09236e-06	7	4.02448e-07	0	0	45	2.58717e-06
MSM79H87	non-IBD	8852507	0	0	0	0	0	0	0	0	0	0	0	0	0	0	64	7.22959e-06
MSM79H9G	non-IBD	11289723	0	0	0	0	0	0	0	0	0	0	0	0	0	0	1	8.85761e-08
MSM79H9Q	non-IBD	49681654	0	0	0	0	0	0	0	0	0	0	0	0	0	0	14	2.81794e-07
MSM79HAL	UC	6015180	0	0	0	0	4	6.64984e-07	0	0	0	0	0	0	0	0	0	0
MSM79HC8	non-IBD	32522594	0	0	0	0	0	0	0	0	0	0	0	0	0	0	5	1.53739e-07
MSM79HFY	non-IBD	25563071	0	0	0	0	0	0	0	0	0	0	0	0	0	0	8	3.12951e-07
MSM9VZEK	CD	10972846	0	0	0	0	0	0	0	0	0	0	0	0	0	0	2	1.82268e-07
MSM9VZEY	UC	26685246	0	0	0	0	0	0	2	7.49478e-08	628	2.35336e-05	61	2.28591e-06	28	1.04927e-06	0	0
MSM9VZGY	non-IBD	30973596	0	0	0	0	0	0	0	0	0	0	0	0	0	0	154	4.97198e-06
MSM9VZI2	non-IBD	18868384	0	0	0	0	0	0	0	0	24	1.27197e-06	10	5.29987e-07	4	2.11995e-07	1	5.29987e-08
MSM9VZIU	UC	27925122	0	0	0	0	0	0	2	7.16201e-08	62	2.22022e-06	102	3.65263e-06	11	3.93911e-07	15	5.37151e-07
MSM9VZJ3	CD	14278919	0	0	0	0	0	0	4	2.80133e-07	222	1.55474e-05	67	4.69223e-06	2	1.40067e-07	5	3.50167e-07
MSM9VZKI	non-IBD	16719358	0	0	0	0	0	0	0	0	0	0	0	0	0	0	11	6.5792e-07
MSM9VZLB	non-IBD	34325825	0	0	0	0	0	0	0	0	0	0	0	0	0	0	10	2.91326e-07
MSMAPC5L	non-IBD	24853289	0	0	0	0	0	0	0	0	0	0	0	0	0	0	153	6.15613e-06
MSMAPC64	UC	26603985	0	0	0	0	0	0	0	0	0	0	0	0	0	0	0	0
MSMB4LZ4	UC	50129965	0	0	0	0	0	0	0	0	2	3.98963e-08	2	3.98963e-08	0	0	46	9.17615e-07
PSM6XBSU	CD	13226501	0	0	0	0	0	0	0	0	0	0	0	0	0	0	1	7.56058e-08
PSM6XBTP	CD	36863144	0	0	0	0	0	0	0	0	0	0	0	0	0	0	87	2.36008e-06
PSM6XBUG	CD	42418366	0	0	0	0	0	0	1	2.35747e-08	61	1.43806e-06	97	2.28675e-06	10	2.35747e-07	24	5.65793e-07
PSM7J12J	CD	3776141	0	0	0	0	0	0	0	0	0	0	0	0	0	0	0	0
PSM7J13M	CD	8958845	0	0	0	0	0	0	0	0	0	0	4	4.46486e-07	0	0	6	6.69729e-07
PSM7J14X	non-IBD	15942871	0	0	0	0	1	6.2724e-08	11	6.89964e-07	159	9.97311e-06	6	3.76344e-07	5	3.1362e-07	60	3.76344e-06
PSM7J15W	CD	15071048	0	0	0	0	0	0	0	0	90	5.97171e-06	3	1.99057e-07	2	1.32705e-07	4	2.6541e-07
PSM7J16U	non-IBD	17011820	0	0	0	0	0	0	0	0	43	2.52765e-06	4	2.35131e-07	0	0	13	7.64175e-07
PSM7J17L	CD	28435886	0	0	0	0	0	0	0	0	5	1.75834e-07	34	1.19567e-06	0	0	14	4.92336e-07
PSM7J186	non-IBD	7472811	0	0	0	0	0	0	0	0	0	0	0	0	0	0	0	0
PSM7J1AM	UC	6963790	0	0	0	0	0	0	0	0	1	1.436e-07	0	0	0	0	10	1.436e-06
PSM7J1BB	UC	18947912	0	0	0	0	0	0	1	5.27763e-08	9	4.74986e-07	3	1.58329e-07	3	1.58329e-07	65	3.43046e-06
PSMA2675	UC	22421474	0	0	0	0	0	0	0	0	142	6.33321e-06	20	8.92002e-07	2	8.92002e-08	4	1.784e-07
PSMA267J	UC	12179521	0	0	0	0	0	0	0	0	0	0	0	0	0	0	1	8.2105e-08
PSMA269G	CD	18462888	0	0	0	0	2	1.08325e-07	1	5.41627e-08	2658	0.000143964	198	1.07242e-05	28	1.51656e-06	5	2.70814e-07
